# Supplementary material for: Responses of Manila Grass (Zoysia matrella) to chilling stress: From transcriptomics to physiology
Source: PLoS One. 2020 Jul 20;15(7):e0235972. doi: 10.1371/journal.pone.0235972 (PMC7371177; doi:10.1371/journal.pone.0235972)
Supplement: S1 Table — (XLSX) [file pone.0235972.s001.xlsx]

## Sheet: S7_vs_S8_VS_T07_T08_vs_T09_T10.
#ID	regulated	COG_class	COG_class_annotation	GO_annotation	KEGG_annotation	KOG_class	KOG_class_annotation	Pfam_annotation	Swissprot_annotation	eggNOG_class	eggNOG_class_annotation	nr_annotation
c85421.graph_c0	up	--	--	--	--	--	--	AP2 domain	Dehydration-responsive element-binding protein 1H GN=OSJNOa273B05.9 OS=Oryza sativa subsp. japonica (Rice) PE=3 SV=1	K	Transcription	PREDICTED: dehydration-responsive element-binding protein 1H-like [Setaria italica]
c86189.graph_c0	up	--	--	Molecular Function: DNA binding (GO:0003677);; Molecular Function: sequence-specific DNA binding transcription factor activity (GO:0003700);; Cellular Component: nucleus (GO:0005634);; Biological Process: regulation of transcription, DNA-templated (GO:0006355);; Biological Process: response to water deprivation (GO:0009414);; Biological Process: cold acclimation (GO:0009631);;	--	--	--	AP2 domain	Dehydration-responsive element-binding protein 1G OS=Oryza sativa subsp. japonica (Rice) PE=2 SV=1	K	Transcription	Os02g0677300 [Oryza sativa Japonica Group]
c86189.graph_c1	up	--	--	Molecular Function: DNA binding (GO:0003677);; Molecular Function: sequence-specific DNA binding transcription factor activity (GO:0003700);; Cellular Component: nucleus (GO:0005634);; Biological Process: regulation of transcription, DNA-templated (GO:0006355);; Biological Process: response to water deprivation (GO:0009414);; Biological Process: cold acclimation (GO:0009631);;	--	--	--	--	Dehydration-responsive element-binding protein 1G OS=Oryza sativa subsp. japonica (Rice) PE=2 SV=1	K	Transcription	CBF [Zoysia japonica]
c96574.graph_c9	up	--	--	Biological Process: transcription, DNA-templated (GO:0006351);; Cellular Component: plastid (GO:0009536);;	--	--	--	AP2 domain	Dehydration-responsive element-binding protein 1A GN=DREB1A OS=Oryza sativa subsp. indica (Rice) PE=3 SV=1	K	Transcription	PREDICTED: dehydration-responsive element-binding protein 1A-like [Setaria italica]
c85421.graph_c1	up	--	--	Cellular Component: intracellular membrane-bounded organelle (GO:0043231);;	--	--	--	AP2 domain	Dehydration-responsive element-binding protein 1A GN=OSJNOa273B05.11 OS=Oryza sativa subsp. japonica (Rice) PE=2 SV=1	K	Transcription	PREDICTED: dehydration-responsive element-binding protein 1B-like [Setaria italica]
c81258.graph_c0	down	--	--	--	--	--	--	--	--	S	Function unknown	hypothetical protein SORBIDRAFT_04g030270 [Sorghum bicolor]
c97774.graph_c1	up	--	--	Molecular Function: serine-type endopeptidase activity (GO:0004252);; Biological Process: proteolysis (GO:0006508);; Cellular Component: integral component of membrane (GO:0016021);;	--	[T]	Signal transduction mechanisms	Rhomboid family	--	T	Signal transduction mechanisms	Os10g0521900 [Oryza sativa Japonica Group]
c90158.graph_c1	down	--	--	--	--	--	--	AP2 domain	Ethylene-responsive transcription factor ERF073 GN=ERF073 OS=Arabidopsis thaliana (Mouse-ear cress) PE=2 SV=1	K	Transcription	PREDICTED: ethylene-responsive transcription factor RAP2-2-like [Setaria italica]
c92364.graph_c0	down	--	--	Molecular Function: metal ion binding (GO:0046872);;	--	[O]	Posttranslational modification, protein turnover, chaperones	Ring finger domain;; RING-H2 zinc finger;; Anaphase-promoting complex subunit 11 RING-H2 finger;; Zinc finger, C3HC4 type (RING finger)	RING-H2 finger protein ATL64 GN=ATL64 OS=Arabidopsis thaliana (Mouse-ear cress) PE=2 SV=1	O	Posttranslational modification, protein turnover, chaperones	TPA: putative RING zinc finger domain superfamily protein [Zea mays]
c78715.graph_c0	down	--	--	--	--	--	--	Domain of unknown function (DUF4228)	--	S	Function unknown	PREDICTED: uncharacterized protein LOC101779099 [Setaria italica]
c91210.graph_c1	up	--	--	Molecular Function: protein serine/threonine kinase activity (GO:0004674);; Molecular Function: ATP binding (GO:0005524);; Biological Process: protein phosphorylation (GO:0006468);; Cellular Component: plastid (GO:0009536);;	--	[T]	Signal transduction mechanisms	Protein tyrosine kinase;; Protein kinase domain	Putative receptor-like protein kinase At1g72540 GN=At1g72540 OS=Arabidopsis thaliana (Mouse-ear cress) PE=2 SV=1	T	Signal transduction mechanisms	hypothetical protein SORBIDRAFT_07g022400 [Sorghum bicolor]
c82315.graph_c0	up	--	--	--	--	--	--	--	--	S	Function unknown	PREDICTED: uncharacterized protein LOC101756999 [Setaria italica]
c88896.graph_c0	up	--	--	Cellular Component: cytoplasm (GO:0005737);; Biological Process: L-phenylalanine catabolic process (GO:0006559);; Biological Process: cinnamic acid biosynthetic process (GO:0009800);; Molecular Function: phenylalanine ammonia-lyase activity (GO:0045548);;	K10775|5.25427e-67|sita:101781925|phenylalanine ammonia-lyase-like; K10775 phenylalanine ammonia-lyase [EC:4.3.1.24] (A)	[Q]	Secondary metabolites biosynthesis, transport and catabolism	Aromatic amino acid lyase	Phenylalanine ammonia-lyase GN=ZB8 OS=Oryza sativa subsp. indica (Rice) PE=3 SV=1	Q	Secondary metabolites biosynthesis, transport and catabolism	phenylalanine ammonia-lyase [Pleioblastus maculosoides]
c92609.graph_c0	up	--	--	Molecular Function: sequence-specific DNA binding transcription factor activity (GO:0003700);; Cellular Component: nucleus (GO:0005634);; Biological Process: defense response (GO:0006952);; Biological Process: gibberellin metabolic process (GO:0009685);; Molecular Function: sequence-specific DNA binding (GO:0043565);;	--	--	--	WRKY DNA -binding domain	Probable WRKY transcription factor 60 GN=WRKY60 OS=Arabidopsis thaliana (Mouse-ear cress) PE=1 SV=1	K	Transcription	PREDICTED: probable WRKY transcription factor 40-like [Setaria italica]
c79137.graph_c1	down	--	--	Molecular Function: peroxidase activity (GO:0004601);; Cellular Component: extracellular region (GO:0005576);; Cellular Component: cytoplasmic membrane-bounded vesicle (GO:0016023);; Molecular Function: heme binding (GO:0020037);; Biological Process: hydrogen peroxide catabolic process (GO:0042744);; Molecular Function: metal ion binding (GO:0046872);; Biological Process: oxidation-reduction proc…	K00430|1.59748e-10|sita:101776699|peroxidase 2-like; K00430 peroxidase [EC:1.11.1.7] (A)	--	--	--	Peroxidase 2 (Precursor) OS=Oryza sativa subsp. japonica (Rice) PE=2 SV=1	R	General function prediction only	PREDICTED: peroxidase 2-like [Setaria italica]
c99775.graph_c0	up	--	--	Molecular Function: protein serine/threonine kinase activity (GO:0004674);; Molecular Function: ATP binding (GO:0005524);; Biological Process: protein phosphorylation (GO:0006468);; Cellular Component: membrane (GO:0016020);; Cellular Component: cytoplasmic membrane-bounded vesicle (GO:0016023);;	--	--	--	D-mannose binding lectin;; Protein tyrosine kinase;; Protein kinase domain;; S-locus glycoprotein family;; PAN-like domain	G-type lectin S-receptor-like serine/threonine-protein kinase At2g19130 (Precursor) GN=At2g19130 OS=Arabidopsis thaliana (Mouse-ear cress) PE=2 SV=1	T	Signal transduction mechanisms	Putative serine/threonine-protein kinase receptor [Aegilops tauschii]
c91796.graph_c0	up	--	--	Molecular Function: peroxidase activity (GO:0004601);; Biological Process: response to oxidative stress (GO:0006979);; Cellular Component: cytoplasmic membrane-bounded vesicle (GO:0016023);; Molecular Function: heme binding (GO:0020037);; Molecular Function: metal ion binding (GO:0046872);; Biological Process: oxidation-reduction process (GO:0055114);;	K00430|7.64675e-136|zma:100281032|pco106247; LOC100281032; K00430 peroxidase [EC:1.11.1.7] (A)	--	--	Peroxidase	Peroxidase 71 (Precursor) GN=MHJ24.10 OS=Arabidopsis thaliana (Mouse-ear cress) PE=1 SV=1	R	General function prediction only	LOC100281032 precursor [Zea mays]
c96644.graph_c0	up	[R]	General function prediction only	--	--	[R]	General function prediction only	WD domain, G-beta repeat;; Nup133 N terminal like	Zinc finger CCCH domain-containing protein 63 GN=ZFWD2 OS=Arabidopsis thaliana (Mouse-ear cress) PE=2 SV=1	R	General function prediction only	Os03g0738700 [Oryza sativa Japonica Group]
c95480.graph_c0	up	--	--	--	--	--	--	Calmodulin binding protein-like	--	S	Function unknown	PREDICTED: uncharacterized protein LOC102718397 [Oryza brachyantha]
c80601.graph_c1	up	--	--	--	K09286|1.07845e-06|dosa:Os07t0674800-01|Os07g0674800, ETHYLENE_RESPONSE_FACTOR_67, ERF67; Similar to AP2 domain transcription factor EREBP.; K09286 EREBP-like factor (A)	--	--	AP2 domain	--	--	--	hypothetical protein OsJ_25557 [Oryza sativa Japonica Group]
c77642.graph_c0	down	--	--	Cellular Component: cytoplasmic membrane-bounded vesicle (GO:0016023);;	--	--	--	Rapid ALkalinization Factor (RALF)	Rapid alkalinization factor (Precursor) GN=RALF OS=Nicotiana tabacum (Common tobacco) PE=1 SV=1	R	General function prediction only	LOC100285535 precursor [Zea mays]
c95297.graph_c0	down	--	--	--	K06911|3.90417e-60|zma:100217274|hypothetical protein; K06911 (A)	--	--	Pirin C-terminal cupin domain	Pirin-1 GN=PRN1 OS=Arabidopsis thaliana (Mouse-ear cress) PE=1 SV=1	S	Function unknown	unknown [Zea mays]
c82079.graph_c0	up	--	--	Molecular Function: transferase activity, transferring phosphorus-containing groups (GO:0016772);;	--	[T]	Signal transduction mechanisms	--	Mitogen-activated protein kinase kinase kinase ANP1 GN=ANP1 OS=Arabidopsis thaliana (Mouse-ear cress) PE=1 SV=2	T	Signal transduction mechanisms	PREDICTED: mitogen-activated protein kinase kinase kinase ANP1-like [Setaria italica]
c94961.graph_c0	down	--	--	Cellular Component: endoplasmic reticulum (GO:0005783);; Biological Process: fatty acid biosynthetic process (GO:0006633);; Biological Process: response to cold (GO:0009409);; Biological Process: response to light stimulus (GO:0009416);; Cellular Component: membrane (GO:0016020);; Cellular Component: cytoplasmic membrane-bounded vesicle (GO:0016023);; Molecular Function: transferase activity, tra…	--	--	--	FAE1/Type III polyketide synthase-like protein	3-ketoacyl-CoA synthase 21 GN=KCS21 OS=Arabidopsis thaliana (Mouse-ear cress) PE=2 SV=1	R	General function prediction only	PREDICTED: 3-ketoacyl-CoA synthase 12-like [Zea mays]
c91210.graph_c0	up	[RTKL]	--	Molecular Function: protein serine/threonine kinase activity (GO:0004674);; Molecular Function: ATP binding (GO:0005524);; Biological Process: protein phosphorylation (GO:0006468);; Cellular Component: plastid (GO:0009536);;	--	[T]	Signal transduction mechanisms	Protein kinase domain;; Protein tyrosine kinase	Serine/threonine-protein kinase At5g01020 GN=At5g01020 OS=Arabidopsis thaliana (Mouse-ear cress) PE=1 SV=1	T	Signal transduction mechanisms	PREDICTED: serine/threonine-protein kinase At5g01020-like [Setaria italica]
c101221.graph_c0	up	[L]	Replication, recombination and repair	Molecular Function: DNA binding (GO:0003677);; Molecular Function: RNA binding (GO:0003723);; Molecular Function: RNA-directed DNA polymerase activity (GO:0003964);; Molecular Function: aspartic-type endopeptidase activity (GO:0004190);; Biological Process: RNA-dependent DNA replication (GO:0006278);; Biological Process: DNA recombination (GO:0006310);; Biological Process: proteolysis (GO:0006508…	--	[R]	General function prediction only	Retrotransposon gag protein;; Integrase core domain;; His(2)-Cys(2) zinc finger;; Reverse transcriptase (RNA-dependent DNA polymerase)	Uncharacterized mitochondrial protein AtMg00860 GN=AtMg00860 OS=Arabidopsis thaliana (Mouse-ear cress) PE=4 SV=1	R	General function prediction only	PREDICTED: uncharacterized protein LOC103648418 [Zea mays]
c96353.graph_c1	up	--	--	--	--	--	--	WRKY DNA -binding domain	Probable WRKY transcription factor 70 GN=WRKY70 OS=Arabidopsis thaliana (Mouse-ear cress) PE=2 SV=1	R	General function prediction only	PREDICTED: probable WRKY transcription factor 38-like [Setaria italica]
c97832.graph_c3	up	--	--	--	--	--	--	--	--	S	Function unknown	hypothetical protein SORBIDRAFT_04g027310 [Sorghum bicolor]
c73634.graph_c0	up	--	--	--	--	--	--	--	--	S	Function unknown	hypothetical protein SORBIDRAFT_07g022360 [Sorghum bicolor]
c85016.graph_c0	up	--	--	Molecular Function: calcium ion binding (GO:0005509);;	--	[ZD]	--	EF-hand domain pair	Calcium-binding protein KIC GN=KIC OS=Arabidopsis thaliana (Mouse-ear cress) PE=1 SV=2	Z	Cytoskeleton	PREDICTED: calcium-binding protein PBP1 [Brachypodium distachyon]
c93933.graph_c0	down	--	--	Cellular Component: cytoplasm (GO:0005737);; Biological Process: circadian rhythm (GO:0007623);; Biological Process: embryo sac development (GO:0009553);; Biological Process: pollen development (GO:0009555);; Biological Process: response to auxin (GO:0009733);; Biological Process: response to carbohydrate (GO:0009743);; Biological Process: response to nitrate (GO:0010167);; Biological Process: pr…	--	[K]	Transcription	BTB/POZ domain;; TAZ zinc finger	BTB/POZ and TAZ domain-containing protein 2 GN=BT2 OS=Arabidopsis thaliana (Mouse-ear cress) PE=1 SV=1	K	Transcription	PREDICTED: BTB/POZ and TAZ domain-containing protein 1-like [Setaria italica]
c82286.graph_c0	down	--	--	Cellular Component: cytoplasmic membrane-bounded vesicle (GO:0016023);;	--	--	--	--	Protein GLUTAMINE DUMPER 2 GN=GDU2 OS=Arabidopsis thaliana (Mouse-ear cress) PE=2 SV=1	S	Function unknown	PREDICTED: protein GLUTAMINE DUMPER 3-like [Setaria italica]
c81507.graph_c0	up	--	--	--	--	--	--	--	--	--	--	hypothetical protein [Zea mays]
c87585.graph_c0	down	--	--	Cellular Component: plastid (GO:0009536);;	--	--	--	--	--	S	Function unknown	PREDICTED: uncharacterized protein LOC101761531 [Setaria italica]
c83465.graph_c0	up	--	--	--	--	--	--	--	--	S	Function unknown	hypothetical protein SORBIDRAFT_09g025630 [Sorghum bicolor]
c89635.graph_c0	up	--	--	Cellular Component: plastid (GO:0009536);;	--	--	--	--	--	R	General function prediction only	hypothetical protein SORBIDRAFT_02g036360 [Sorghum bicolor]
c95693.graph_c0	up	--	--	Molecular Function: nucleic acid binding (GO:0003676);; Cellular Component: intracellular (GO:0005622);; Biological Process: transcription, DNA-templated (GO:0006351);; Molecular Function: metal ion binding (GO:0046872);;	--	[R]	General function prediction only	C2H2-type zinc finger;; Zinc finger, C2H2 type	Zinc finger protein 1 OS=Triticum aestivum (Wheat) PE=2 SV=1	R	General function prediction only	hypothetical protein SORBIDRAFT_01g007170 [Sorghum bicolor]
c71952.graph_c1	up	--	--	Biological Process: malate transport (GO:0015743);; Cellular Component: membrane (GO:0016020);;	--	[R]	General function prediction only	Aluminium activated malate transporter	Aluminum-activated malate transporter 10 OS=Arabidopsis thaliana (Mouse-ear cress) PE=3 SV=2	S	Function unknown	PREDICTED: aluminum-activated malate transporter 10-like [Zea mays]
c66207.graph_c0	down	--	--	--	--	--	--	--	--	S	Function unknown	PREDICTED: uncharacterized protein LOC101762981 [Setaria italica]
c82363.graph_c0	down	--	--	Molecular Function: calcium ion binding (GO:0005509);;	--	--	--	EF hand;; EF-hand domain;; EF hand	--	T	Signal transduction mechanisms	hypothetical protein SORBIDRAFT_02g039433 [Sorghum bicolor]
c93103.graph_c0	up	--	--	Molecular Function: triglyceride lipase activity (GO:0004806);; Biological Process: lipid metabolic process (GO:0006629);; Cellular Component: plastid (GO:0009536);;	--	[I]	Lipid transport and metabolism	Lipase (class 3)	Phospholipase A1-Ibeta2, chloroplastic (Precursor) GN=At4g16820 OS=Arabidopsis thaliana (Mouse-ear cress) PE=1 SV=2	I	Lipid transport and metabolism	hypothetical protein SORBIDRAFT_07g003150 [Sorghum bicolor]
c92345.graph_c0	up	--	--	Cellular Component: mitochondrion (GO:0005739);; Cellular Component: plasma membrane (GO:0005886);; Cellular Component: integral component of membrane (GO:0016021);;	--	--	--	Domain of unknown function (DUF588);; Domain of unknown function (DUF588)	Casparian strip membrane protein 2 GN=Sb07g000300 OS=Sorghum bicolor (Sorghum) PE=2 SV=1	S	Function unknown	PREDICTED: CASP-like protein Sb07g000300-like [Setaria italica]
c95193.graph_c0	up	--	--	Cellular Component: extracellular region (GO:0005576);; Biological Process: metabolic process (GO:0008152);; Biological Process: proline transport (GO:0015824);; Molecular Function: carboxylic ester hydrolase activity (GO:0052689);;	--	[V]	Defense mechanisms	alpha/beta hydrolase fold;; Carboxylesterase family	Probable carboxylesterase 16 GN=CXE16 OS=Arabidopsis thaliana (Mouse-ear cress) PE=2 SV=1	V	Defense mechanisms	PREDICTED: probable carboxylesterase 16 [Brachypodium distachyon]
c88023.graph_c0	down	--	--	Molecular Function: hydrolase activity, hydrolyzing O-glycosyl compounds (GO:0004553);; Cellular Component: extracellular region (GO:0005576);; Biological Process: defense response (GO:0006952);; Cellular Component: cytoplasmic membrane-bounded vesicle (GO:0016023);; Biological Process: xylan catabolic process (GO:0045493);;	K01183|6.14276e-169|sita:101775196|xylanase inhibitor protein 1-like; K01183 chitinase [EC:3.2.1.14] (A)	[M]	Cell wall/membrane/envelope biogenesis	Glycosyl hydrolases family 18	Xylanase inhibitor protein 1 (Precursor) GN=XIPI OS=Triticum aestivum (Wheat) PE=1 SV=2	G	Carbohydrate transport and metabolism	PREDICTED: xylanase inhibitor protein 1-like [Setaria italica]
c92464.graph_c3	down	[E]	Amino acid transport and metabolism	Biological Process: cellular amino acid metabolic process (GO:0006520);; Molecular Function: carboxy-lyase activity (GO:0016831);; Molecular Function: pyridoxal phosphate binding (GO:0030170);;	K01592|0|sbi:SORBI_03g035800|SORBIDRAFT_03g035800, Sb03g035800; hypothetical protein; K01592 tyrosine decarboxylase [EC:4.1.1.25] (A)	[E]	Amino acid transport and metabolism	Pyridoxal-dependent decarboxylase conserved domain	Tyrosine decarboxylase GN=TYDC2 OS=Papaver somniferum (Opium poppy) PE=2 SV=1	E	Amino acid transport and metabolism	hypothetical protein SORBIDRAFT_03g035800 [Sorghum bicolor]
c83891.graph_c0	down	--	--	Cellular Component: plastid (GO:0009536);;	--	--	--	--	--	S	Function unknown	PREDICTED: uncharacterized protein LOC101763880 [Setaria italica]
c87175.graph_c0	up	--	--	--	--	--	--	Cotton fibre expressed protein	--	S	Function unknown	long cell-linked locus protein [Zea mays]
c86598.graph_c0	down	--	--	Molecular Function: enzyme inhibitor activity (GO:0004857);; Cellular Component: plastid (GO:0009536);; Cellular Component: cytoplasmic membrane-bounded vesicle (GO:0016023);; Molecular Function: pectinesterase activity (GO:0030599);; Biological Process: negative regulation of catalytic activity (GO:0043086);;	--	--	--	Plant invertase/pectin methylesterase inhibitor	Cell wall / vacuolar inhibitor of fructosidase 2 (Precursor) GN=MUB3.14 OS=Arabidopsis thaliana (Mouse-ear cress) PE=1 SV=1	R	General function prediction only	PREDICTED: cell wall / vacuolar inhibitor of fructosidase 2-like [Setaria italica]
c97642.graph_c2	up	--	--	Molecular Function: DNA binding (GO:0003677);; Molecular Function: metal ion binding (GO:0046872);;	--	[R]	General function prediction only	Zinc finger C-x8-C-x5-C-x3-H type (and similar);; Ankyrin repeat	Zinc finger CCCH domain-containing protein 33 GN=OSJNBa0056I11.7 OS=Oryza sativa subsp. japonica (Rice) PE=2 SV=1	R	General function prediction only	PREDICTED: zinc finger CCCH domain-containing protein 33-like [Setaria italica]
c87551.graph_c0	up	--	--	--	--	--	--	Transcriptional repressor, ovate	Transcription repressor OFP6 GN=OFP6 OS=Arabidopsis thaliana (Mouse-ear cress) PE=1 SV=1	S	Function unknown	unnamed protein product [Triticum aestivum]
c94816.graph_c0	up	--	--	--	--	--	--	TMEM192 family	--	S	Function unknown	hypothetical protein SORBIDRAFT_03g029930 [Sorghum bicolor]
c96037.graph_c0	up	--	--	Cellular Component: mitochondrion (GO:0005739);; Cellular Component: plasma membrane (GO:0005886);; Cellular Component: chloroplast (GO:0009507);;	--	[L]	Replication, recombination and repair	DDE superfamily endonuclease	--	L	Replication, recombination and repair	hypothetical protein SORBIDRAFT_03g003310 [Sorghum bicolor]
c88832.graph_c2	down	--	--	Molecular Function: DNA binding (GO:0003677);; Molecular Function: sequence-specific DNA binding transcription factor activity (GO:0003700);; Cellular Component: nucleus (GO:0005634);; Biological Process: regulation of transcription, DNA-templated (GO:0006355);;	--	--	--	AP2 domain	Ethylene-responsive transcription factor ERF008 GN=ERF008 OS=Arabidopsis thaliana (Mouse-ear cress) PE=2 SV=1	K	Transcription	PREDICTED: ethylene-responsive transcription factor RAP2-1-like [Brachypodium distachyon]
c71314.graph_c0	down	--	--	--	--	--	--	GRAM domain	GEM-like protein 4 GN=At5g08350 OS=Arabidopsis thaliana (Mouse-ear cress) PE=2 SV=1	S	Function unknown	PREDICTED: GEM-like protein 4-like [Setaria italica]
c76954.graph_c0	down	--	--	--	--	--	--	--	Peroxidase 1 (Precursor) OS=Hordeum vulgare (Barley) PE=2 SV=1	--	--	--
c91551.graph_c0	down	--	--	Cellular Component: mitochondrion (GO:0005739);;	--	--	--	--	--	S	Function unknown	TPA: hypothetical protein ZEAMMB73_234202 [Zea mays]
c99572.graph_c1	up	--	--	--	--	--	--	Domain of unknown function (DUF4228)	--	S	Function unknown	predicted protein [Hordeum vulgare subsp. vulgare]
c85576.graph_c1	down	--	--	--	--	--	--	--	--	S	Function unknown	PREDICTED: uncharacterized protein LOC101784045 [Setaria italica]
c99807.graph_c2	up	--	--	Cellular Component: ubiquitin ligase complex (GO:0000151);; Molecular Function: ubiquitin-protein transferase activity (GO:0004842);; Biological Process: protein ubiquitination (GO:0016567);;	--	--	--	U-box domain	U-box domain-containing protein 28 GN=PUB28 OS=Arabidopsis thaliana (Mouse-ear cress) PE=1 SV=1	R	General function prediction only	hypothetical protein SORBIDRAFT_04g022120 [Sorghum bicolor]
c79471.graph_c0	up	--	--	Biological Process: metal ion transport (GO:0030001);; Molecular Function: metal ion binding (GO:0046872);;	--	--	--	--	--	P	Inorganic ion transport and metabolism	PREDICTED: uncharacterized protein LOC100191808 isoform X2 [Zea mays]
c98438.graph_c0	up	--	--	Biological Process: cell communication (GO:0007154);; Cellular Component: membrane (GO:0016020);; Biological Process: vesicle-mediated transport (GO:0016192);; Molecular Function: phosphatidylinositol binding (GO:0035091);;	--	[U]	Intracellular trafficking, secretion, and vesicular transport	PX domain;; AP2 domain;; Vps5 C terminal like	Sorting nexin 2A GN=SNX2A OS=Arabidopsis thaliana (Mouse-ear cress) PE=1 SV=1	U	Intracellular trafficking, secretion, and vesicular transport	PREDICTED: sorting nexin 2B-like [Setaria italica]
c76954.graph_c1	down	--	--	Molecular Function: peroxidase activity (GO:0004601);; Cellular Component: extracellular region (GO:0005576);; Cellular Component: cytoplasmic membrane-bounded vesicle (GO:0016023);; Molecular Function: heme binding (GO:0020037);; Biological Process: hydrogen peroxide catabolic process (GO:0042744);; Molecular Function: metal ion binding (GO:0046872);; Biological Process: oxidation-reduction proc…	K00430|6.77179e-136|zma:100125639|PER70, POX2B, PRX70, pmPOX2b; plasma membrane-bound peroxidase 2b (EC:1.11.1.7); K00430 peroxidase [EC:1.11.1.7] (A)	--	--	Peroxidase	Peroxidase 70 (Precursor) GN=PER70 OS=Zea mays (Maize) PE=1 SV=1	R	General function prediction only	PREDICTED: peroxidase 70 isoform X1 [Zea mays]
c90153.graph_c0	up	--	--	--	--	--	--	Protein of unknown function (DUF1645)	--	S	Function unknown	PREDICTED: uncharacterized protein LOC101769646 [Setaria italica]
c85537.graph_c0	down	--	--	Biological Process: chloroplast organization (GO:0009658);;	--	[K]	Transcription	--	--	K	Transcription	PREDICTED: uncharacterized protein LOC100824393 [Brachypodium distachyon]
c93589.graph_c0	up	--	--	Molecular Function: ubiquitin-protein transferase activity (GO:0004842);; Cellular Component: plasma membrane (GO:0005886);; Biological Process: N-terminal protein myristoylation (GO:0006499);; Molecular Function: zinc ion binding (GO:0008270);; Biological Process: cytokinin metabolic process (GO:0009690);; Biological Process: salicylic acid biosynthetic process (GO:0009697);; Biological Process:…	K16280|2.94241e-73|sbi:SORBI_02g011340|SORBIDRAFT_02g011340, Sb02g011340; hypothetical protein; K16280 E3 ubiquitin-protein ligase RGLG [EC:6.3.2.19] (A)	[T]	Signal transduction mechanisms	Copine;; Copine	E3 ubiquitin-protein ligase RGLG1 GN=RGLG1 OS=Arabidopsis thaliana (Mouse-ear cress) PE=1 SV=1	T	Signal transduction mechanisms	hypothetical protein SORBIDRAFT_02g011340 [Sorghum bicolor]
c91557.graph_c0	up	[Q]	Secondary metabolites biosynthesis, transport and catabolism	Molecular Function: monooxygenase activity (GO:0004497);; Molecular Function: iron ion binding (GO:0005506);; Molecular Function: electron carrier activity (GO:0009055);; Cellular Component: cytoplasmic membrane-bounded vesicle (GO:0016023);; Molecular Function: oxidoreductase activity, acting on paired donors, with incorporation or reduction of molecular oxygen (GO:0016705);; Molecular Function:…	--	[QI]	--	Cytochrome P450	Cytochrome P450 734A1 GN=F18A8.8 OS=Arabidopsis thaliana (Mouse-ear cress) PE=2 SV=1	Q	Secondary metabolites biosynthesis, transport and catabolism	hypothetical protein SORBIDRAFT_02g040500 [Sorghum bicolor]
c99644.graph_c0	up	--	--	--	--	--	--	--	--	S	Function unknown	hypothetical protein SORBIDRAFT_09g026990 [Sorghum bicolor]
c89002.graph_c0	down	--	--	Cellular Component: mitochondrion (GO:0005739);;	--	--	--	--	--	S	Function unknown	PREDICTED: uncharacterized protein LOC101783178 [Setaria italica]
c78420.graph_c0	down	--	--	Cellular Component: cytoplasmic membrane-bounded vesicle (GO:0016023);;	--	--	--	Probable lipid transfer;; Protease inhibitor/seed storage/LTP family	Putative lipid-transfer protein DIR1 (Precursor) GN=DIR1 OS=Arabidopsis thaliana (Mouse-ear cress) PE=1 SV=1	R	General function prediction only	TPA: putative bifunctional inhibitor/lipid-transfer protein/seed storage 2S albumin superfamily protein [Zea mays]
c85500.graph_c0	down	--	--	Molecular Function: DNA binding (GO:0003677);; Biological Process: DNA recombination (GO:0006310);; Molecular Function: zinc ion binding (GO:0008270);; Cellular Component: plastid (GO:0009536);; Biological Process: DNA integration (GO:0015074);;	--	[R]	General function prediction only	--	Endonuclease OS=Nicotiana tabacum (Common tobacco) PE=2 SV=1	R	General function prediction only	retrofit [Oryza longistaminata]
c91507.graph_c0	up	--	--	Biological Process: dephosphorylation (GO:0016311);; Molecular Function: phosphatase activity (GO:0016791);;	K06124|1.5653e-138|sita:101772309|inorganic pyrophosphatase 1-like; K06124 phosphoethanolamine/phosphocholine phosphatase [EC:3.1.3.75] (A)	[R]	General function prediction only	Putative Phosphatase;; Haloacid dehalogenase-like hydrolase	Inorganic pyrophosphatase 1 GN=PS2 OS=Arabidopsis thaliana (Mouse-ear cress) PE=1 SV=1	R	General function prediction only	Putative phosphatase phospho1 [Aegilops tauschii]
c86464.graph_c0	down	--	--	--	--	--	--	--	--	S	Function unknown	PREDICTED: uncharacterized protein LOC101756485 [Setaria italica]
c51423.graph_c0	down	--	--	Cellular Component: mitochondrion (GO:0005739);; Cellular Component: cytoplasmic membrane-bounded vesicle (GO:0016023);;	--	--	--	--	--	R	General function prediction only	hypothetical protein precursor [Zea mays]
c82236.graph_c0	down	--	--	--	--	--	--	Plant protein of unknown function	--	S	Function unknown	PREDICTED: uncharacterized protein LOC101763836 [Setaria italica]
c98819.graph_c0	up	--	--	Biological Process: transport (GO:0006810);; Cellular Component: membrane (GO:0016020);;	--	--	--	--	Probable VAMP-like protein At1g33475 GN=At1g33475 OS=Arabidopsis thaliana (Mouse-ear cress) PE=2 SV=1	S	Function unknown	PREDICTED: probable VAMP-like protein At1g33475-like [Setaria italica]
c92618.graph_c1	down	[OC]	--	Biological Process: glycerol ether metabolic process (GO:0006662);; Molecular Function: electron carrier activity (GO:0009055);; Cellular Component: chloroplast stroma (GO:0009570);; Molecular Function: protein disulfide oxidoreductase activity (GO:0015035);; Molecular Function: oxidoreductase activity, acting on a sulfur group of donors, disulfide as acceptor (GO:0016671);; Biological Process: e…	--	[O]	Posttranslational modification, protein turnover, chaperones	Thioredoxin	Thioredoxin-like 1-1, chloroplastic OS=Oryza sativa subsp. japonica (Rice) PE=2 SV=1	O	Posttranslational modification, protein turnover, chaperones	PREDICTED: thioredoxin-like 1-1, chloroplastic-like [Setaria italica]
c88622.graph_c1	up	--	--	Cellular Component: plastid (GO:0009536);;	--	--	--	--	--	S	Function unknown	hypothetical protein SORBIDRAFT_10g027090 [Sorghum bicolor]
c82742.graph_c2	down	--	--	Cellular Component: cytoplasmic membrane-bounded vesicle (GO:0016023);;	--	--	--	Dirigent-like protein	Dirigent protein 2 (Precursor) GN=DIR2 OS=Arabidopsis thaliana (Mouse-ear cress) PE=2 SV=1	R	General function prediction only	PREDICTED: disease resistance response protein 206-like [Setaria italica]
c101116.graph_c2	up	--	--	Molecular Function: DNA binding (GO:0003677);; Cellular Component: nucleus (GO:0005634);; Biological Process: regulation of transcription, DNA-templated (GO:0006355);; Biological Process: auxin-activated signaling pathway (GO:0009734);; Biological Process: flower development (GO:0009908);; Molecular Function: protein dimerization activity (GO:0046983);;	--	--	--	Auxin response factor;; B3 DNA binding domain;; Ring finger domain;; RING-H2 zinc finger;; Zinc finger, C3HC4 type (RING finger);; Zinc finger, C3HC4 type (RING finger);; Zinc finger, C3HC4 type (RING finger)	Auxin response factor 17 OS=Oryza sativa subsp. japonica (Rice) PE=2 SV=1	K	Transcription	PREDICTED: auxin response factor 17-like [Setaria italica]
c83930.graph_c0	down	[O]	Posttranslational modification, protein turnover, chaperones	Molecular Function: metal ion binding (GO:0046872);;	--	[O]	Posttranslational modification, protein turnover, chaperones	Ring finger domain;; Zinc finger, C3HC4 type (RING finger);; Zinc finger, C3HC4 type (RING finger);; Zinc finger, C3HC4 type (RING finger)	E3 ubiquitin-protein ligase RING1-like GN=At3g19950 OS=Arabidopsis thaliana (Mouse-ear cress) PE=1 SV=1	O	Posttranslational modification, protein turnover, chaperones	PREDICTED: E3 ubiquitin-protein ligase CIP8-like [Setaria italica]
c94914.graph_c0	down	--	--	--	--	--	--	--	--	S	Function unknown	PREDICTED: uncharacterized protein LOC101772678 [Setaria italica]
c93896.graph_c1	down	--	--	--	--	--	--	PB1 domain	--	S	Function unknown	PREDICTED: uncharacterized protein LOC101779687 [Setaria italica]
c94176.graph_c0	down	--	--	--	--	--	--	--	--	S	Function unknown	PREDICTED: ATPase WRNIP1-like [Zea mays]
c94430.graph_c0	up	--	--	Molecular Function: actin binding (GO:0003779);; Biological Process: response to stress (GO:0006950);; Cellular Component: actin cytoskeleton (GO:0015629);; Biological Process: actin filament depolymerization (GO:0030042);;	K05765|4.52842e-43|obr:102710479|actin-depolymerizing factor 3-like; K05765 cofilin (A)	[Z]	Cytoskeleton	C2H2-type zinc finger;; Zinc finger, C2H2 type;; Cofilin/tropomyosin-type actin-binding protein	Actin-depolymerizing factor 3 GN=OJ1754_E06.21 OS=Oryza sativa subsp. japonica (Rice) PE=1 SV=1	Z	Cytoskeleton	PREDICTED: actin-depolymerizing factor 3-like [Oryza brachyantha]
c96997.graph_c0	up	--	--	Molecular Function: DNA binding (GO:0003677);; Molecular Function: sequence-specific DNA binding transcription factor activity (GO:0003700);; Cellular Component: nucleus (GO:0005634);; Biological Process: regulation of transcription, DNA-templated (GO:0006355);;	--	--	--	--	--	K	Transcription	PREDICTED: ethylene-responsive transcription factor ERF109-like [Setaria italica]
c91286.graph_c0	up	[RTKL]	--	Molecular Function: protein serine/threonine kinase activity (GO:0004674);; Molecular Function: ATP binding (GO:0005524);; Cellular Component: mitochondrion (GO:0005739);; Biological Process: protein phosphorylation (GO:0006468);; Biological Process: signal transduction (GO:0007165);;	--	[T]	Signal transduction mechanisms	Protein kinase domain;; Protein tyrosine kinase;; NAF domain;; Kinase-like	CBL-interacting protein kinase 7 OS=Oryza sativa subsp. japonica (Rice) PE=2 SV=1	T	Signal transduction mechanisms	CBL-interacting protein kinase 04 [Sorghum bicolor]
c76071.graph_c0	up	--	--	Cellular Component: plastid (GO:0009536);; Molecular Function: metal ion binding (GO:0046872);;	--	[R]	General function prediction only	C2H2-type zinc finger;; Zinc finger, C2H2 type	Zinc finger protein ZAT8 GN=ZAT8 OS=Arabidopsis thaliana (Mouse-ear cress) PE=2 SV=1	R	General function prediction only	PREDICTED: zinc finger protein ZAT12-like [Setaria italica]
c76750.graph_c0	down	--	--	--	--	--	--	Wound-induced protein	--	R	General function prediction only	PREDICTED: uncharacterized protein LOC101772906 [Setaria italica]
c86745.graph_c0	up	--	--	Molecular Function: calcium ion binding (GO:0005509);; Cellular Component: cytosol (GO:0005829);; Biological Process: hyperosmotic salinity response (GO:0042538);;	K02183|3.79618e-23|sita:101777573|probable calcium-binding protein CML10-like; K02183 calmodulin (A)	[T]	Signal transduction mechanisms	EF hand;; EF-hand domain;; EF hand	--	T	Signal transduction mechanisms	PREDICTED: probable calcium-binding protein CML10-like [Setaria italica]
c98094.graph_c1	up	[R]	General function prediction only	Molecular Function: hydrolase activity (GO:0016787);;	--	--	--	Alpha/beta hydrolase family;; Alpha/beta hydrolase family;; alpha/beta hydrolase fold	--	R	General function prediction only	PREDICTED: uncharacterized protein LOC101770162 [Setaria italica]
c85019.graph_c0	down	--	--	--	--	--	--	Wound-induced protein	--	--	--	--
c87663.graph_c0	down	[GEPR]	--	Molecular Function: sugar:proton symporter activity (GO:0005351);; Biological Process: carbohydrate transport (GO:0008643);; Cellular Component: integral component of membrane (GO:0016021);; Biological Process: transmembrane transport (GO:0055085);;	--	[R]	General function prediction only	Sugar (and other) transporter;; Major Facilitator Superfamily;; MFS/sugar transport protein	Probable polyol transporter 6 GN=PLT6 OS=Arabidopsis thaliana (Mouse-ear cress) PE=2 SV=2	R	General function prediction only	PREDICTED: carbohydrate transporter/ sugar porter isoform X1 [Zea mays]
c93047.graph_c0	down	--	--	Cellular Component: mitochondrion (GO:0005739);;	--	--	--	--	--	S	Function unknown	hypothetical protein OsI_31309 [Oryza sativa Indica Group]
c86005.graph_c0	up	--	--	--	--	--	--	C1-like domain	--	--	--	hypothetical protein [Oryza sativa Japonica Group]
c96217.graph_c2	down	--	--	Cellular Component: nucleus (GO:0005634);; Cellular Component: cytosol (GO:0005829);; Cellular Component: plasma membrane (GO:0005886);;	--	--	--	Aluminium induced protein;; Glutamine amidotransferase domain;; Aluminium induced protein	Stem-specific protein TSJT1 GN=TSJT1 OS=Nicotiana tabacum (Common tobacco) PE=2 SV=1	S	Function unknown	PREDICTED: stem-specific protein TSJT1-like [Oryza brachyantha]
c91993.graph_c0	down	--	--	--	--	--	--	F-box domain	F-box/kelch-repeat protein At1g23390 GN=At1g23390 OS=Arabidopsis thaliana (Mouse-ear cress) PE=2 SV=1	R	General function prediction only	hypothetical protein [Zea mays]
c88618.graph_c1	up	--	--	Molecular Function: DNA binding (GO:0003677);; Molecular Function: sequence-specific DNA binding transcription factor activity (GO:0003700);; Cellular Component: nucleus (GO:0005634);; Biological Process: regulation of transcription, DNA-templated (GO:0006355);; Cellular Component: plastid (GO:0009536);; Biological Process: defense response to fungus (GO:0050832);;	--	--	--	--	--	S	Function unknown	OSJNBa0088I22.1 [Oryza sativa Japonica Group]
c99461.graph_c0	up	--	--	--	--	[U]	Intracellular trafficking, secretion, and vesicular transport	--	Exocyst complex component EXO84B GN=EXO84B OS=Arabidopsis thaliana (Mouse-ear cress) PE=1 SV=1	S	Function unknown	PREDICTED: exocyst complex component EXO84C-like isoform X2 [Zea mays]
c87333.graph_c1	up	--	--	Molecular Function: DNA binding (GO:0003677);; Molecular Function: sequence-specific DNA binding transcription factor activity (GO:0003700);; Cellular Component: nucleus (GO:0005634);; Biological Process: regulation of transcription, DNA-templated (GO:0006355);; Biological Process: defense response (GO:0006952);; Biological Process: ethylene-activated signaling pathway (GO:0009873);;	--	--	--	AP2 domain	Ethylene-responsive transcription factor 4 GN=ERF4 OS=Nicotiana tabacum (Common tobacco) PE=1 SV=1	K	Transcription	PREDICTED: ethylene-responsive transcription factor 4-like [Setaria italica]
c79060.graph_c1	down	--	--	--	--	--	--	--	--	--	--	PREDICTED: auxin-repressed 12.5 kDa protein-like isoform X1 [Setaria italica]
c95948.graph_c0	up	[RTKL]	--	Molecular Function: protein serine/threonine kinase activity (GO:0004674);; Molecular Function: ATP binding (GO:0005524);; Biological Process: protein phosphorylation (GO:0006468);; Biological Process: signal transduction (GO:0007165);; Biological Process: defense response to fungus (GO:0050832);;	--	[T]	Signal transduction mechanisms	Protein kinase domain;; Protein tyrosine kinase;; NAF domain;; Kinase-like	CBL-interacting protein kinase 16 GN=P0701F11.5-1 OS=Oryza sativa subsp. japonica (Rice) PE=2 SV=1	T	Signal transduction mechanisms	unknown [Zea mays]
c91703.graph_c0	down	--	--	--	--	--	--	--	--	S	Function unknown	PREDICTED: zinc finger CCCH domain-containing protein 18-like [Setaria italica]
c90525.graph_c1	down	--	--	--	--	--	--	Transcriptional activator	--	S	Function unknown	PREDICTED: RAB6-interacting golgin-like [Setaria italica]
c68993.graph_c0	down	--	--	--	--	--	--	--	--	S	Function unknown	PREDICTED: uncharacterized protein LOC101757781 [Setaria italica]
c89158.graph_c2	up	--	--	--	--	--	--	--	--	S	Function unknown	PREDICTED: serine/arginine repetitive matrix protein 2-like isoform X1 [Brachypodium distachyon]
c93686.graph_c2	down	--	--	--	--	--	--	--	--	S	Function unknown	hypothetical protein SORBIDRAFT_03g031300 [Sorghum bicolor]
c81286.graph_c1	up	--	--	Molecular Function: calcium ion binding (GO:0005509);;	--	--	--	--	--	S	Function unknown	EF hand family protein [Zea mays]
c90995.graph_c0	down	[G]	Carbohydrate transport and metabolism	Molecular Function: alpha-L-fucosidase activity (GO:0004560);; Biological Process: carbohydrate metabolic process (GO:0005975);; Biological Process: cell adhesion (GO:0007155);; Cellular Component: cytoplasmic membrane-bounded vesicle (GO:0016023);;	K01206|0|zma:100285202|alpha-L-fucosidase 1; K01206 alpha-L-fucosidase [EC:3.2.1.51] (A)	[G]	Carbohydrate transport and metabolism	Alpha-L-fucosidase	Alpha-L-fucosidase 1 (Precursor) GN=FUC1 OS=Arabidopsis thaliana (Mouse-ear cress) PE=1 SV=2	G	Carbohydrate transport and metabolism	alpha-L-fucosidase 1 precursor [Zea mays]
c89284.graph_c2	up	--	--	--	--	--	--	--	--	--	--	Cell wall-associated hydrolase, partial [Medicago truncatula]
c83002.graph_c0	down	--	--	--	--	--	--	Protein of unknown function (DUF581)	--	S	Function unknown	PREDICTED: uncharacterized protein LOC101764776 [Setaria italica]
c86446.graph_c1	up	--	--	Cellular Component: cytoplasm (GO:0005737);; Biological Process: L-phenylalanine catabolic process (GO:0006559);; Biological Process: cinnamic acid biosynthetic process (GO:0009800);; Molecular Function: phenylalanine ammonia-lyase activity (GO:0045548);;	K10775|9.78411e-103|osa:4330040|Os02g0627100; K10775 phenylalanine ammonia-lyase [EC:4.3.1.24] (A)	[Q]	Secondary metabolites biosynthesis, transport and catabolism	--	Phenylalanine ammonia-lyase OS=Oryza sativa subsp. japonica (Rice) PE=2 SV=1	Q	Secondary metabolites biosynthesis, transport and catabolism	Os02g0627100 [Oryza sativa Japonica Group]
c83080.graph_c1	down	--	--	--	--	--	--	--	--	--	--	PREDICTED: uncharacterized protein LOC101758435 [Setaria italica]
c90221.graph_c0	up	--	--	Biological Process: metabolic process (GO:0008152);; Molecular Function: transferase activity, transferring hexosyl groups (GO:0016758);;	--	[GC]	--	UDP-glucoronosyl and UDP-glucosyl transferase	Anthocyanidin 5,3-O-glucosyltransferase GN=RhGT1 OS=Rosa hybrid cultivar PE=2 SV=1	G	Carbohydrate transport and metabolism	PREDICTED: UDP-glycosyltransferase 88A1-like [Setaria italica]
c100504.graph_c0	up	[TZDR]	--	Molecular Function: calcium ion binding (GO:0005509);; Cellular Component: chloroplast (GO:0009507);; Biological Process: chloroplast-nucleus signaling pathway (GO:0010019);; Biological Process: phytochromobilin biosynthetic process (GO:0010024);; Molecular Function: phytochromobilin:ferredoxin oxidoreductase activity (GO:0050619);; Molecular Function: cobalt ion binding (GO:0050897);; Biological…	K08101|1.07121e-128|sita:101767227|phytochromobilin:ferredoxin oxidoreductase, chloroplastic-like; K08101 phytochromobilin:ferredoxin oxidoreductase [EC:1.3.7.4] (A)	--	--	EF hand;; EF-hand domain pair;; EF hand;; EF-hand domain pair;; EF-hand domain;; Secreted protein acidic and rich in cysteine Ca binding region;; EF hand;; EF-hand domain;; EF hand;; EF-hand domain pair;; EF-hand domain pair;; Ferredoxin-dependent bilin reductase;; Ferredoxin-dependent bilin reductase	Probable calcium-binding protein CML10 GN=B1147A04.18 OS=Oryza sativa subsp. japonica (Rice) PE=2 SV=1	R	General function prediction only	PREDICTED: phytochromobilin:ferredoxin oxidoreductase, chloroplastic-like [Setaria italica]
c48510.graph_c0	down	--	--	--	--	--	--	Wound-induced protein	--	S	Function unknown	PREDICTED: uncharacterized protein LOC101784258 [Setaria italica]
c81333.graph_c0	up	--	--	--	--	--	--	--	--	S	Function unknown	hypothetical protein SORBIDRAFT_06g019490 [Sorghum bicolor]
c81286.graph_c0	up	--	--	--	--	--	--	--	--	S	Function unknown	hypothetical protein SORBIDRAFT_02g040240 [Sorghum bicolor]
c88648.graph_c0	down	--	--	Cellular Component: mitochondrion (GO:0005739);; Cellular Component: cytoplasmic membrane-bounded vesicle (GO:0016023);;	--	--	--	--	--	R	General function prediction only	PREDICTED: uncharacterized protein LOC103643366 [Zea mays]
c89509.graph_c2	down	--	--	Molecular Function: transferase activity, transferring acyl groups other than amino-acyl groups (GO:0016747);;	--	--	--	Transferase family	BAHD acyltransferase DCR GN=MRO11.2 OS=Arabidopsis thaliana (Mouse-ear cress) PE=2 SV=1	S	Function unknown	PREDICTED: uncharacterized acetyltransferase At3g50280-like [Setaria italica]
c69044.graph_c0	up	--	--	--	--	--	--	--	--	S	Function unknown	PREDICTED: uncharacterized protein LOC101768887 [Setaria italica]
c87260.graph_c0	up	--	--	Molecular Function: nucleic acid binding (GO:0003676);; Cellular Component: mitochondrion (GO:0005739);; Cellular Component: plastid (GO:0009536);;	--	--	--	Protein of unknown function (DUF 659)	--	S	Function unknown	putative polyprotein [Oryza sativa Japonica Group]
c42392.graph_c0	down	--	--	--	--	--	--	--	--	S	Function unknown	hypothetical protein SORBIDRAFT_04g009200 [Sorghum bicolor]
c85411.graph_c3	down	--	--	Molecular Function: calmodulin binding (GO:0005516);; Cellular Component: mitochondrion (GO:0005739);; Biological Process: auxin-activated signaling pathway (GO:0009734);;	K14488|6.08761e-33|dosa:Os06t0137400-00|Os06g0137400, SAUR24, SMALL_AUXIN-UP_RNA_24; Hypothetical conserved gene.; K14488 SAUR family protein (A)	--	--	Auxin responsive protein	Auxin-induced protein 15A OS=Glycine max (Soybean) PE=2 SV=1	S	Function unknown	putative auxin-induced protein TGSAUR22 [Oryza sativa Japonica Group]
c79584.graph_c0	down	--	--	Molecular Function: calcium ion binding (GO:0005509);;	--	--	--	EF hand;; EF hand;; EF-hand domain;; EF-hand domain pair;; EF-hand domain pair	--	T	Signal transduction mechanisms	PREDICTED: uncharacterized protein LOC101775212 [Setaria italica]
c92622.graph_c0	down	--	--	Biological Process: response to superoxide (GO:0000303);; Biological Process: response to hypoxia (GO:0001666);; Biological Process: response to molecule of oomycetes origin (GO:0002240);; Molecular Function: sequence-specific DNA binding transcription factor activity (GO:0003700);; Molecular Function: protein binding (GO:0005515);; Cellular Component: nucleus (GO:0005634);; Biological Process: a…	--	--	--	LSD1 zinc finger	Protein LOL4 OS=Oryza sativa subsp. japonica (Rice) PE=2 SV=1	S	Function unknown	PREDICTED: protein LOL4-like isoform X1 [Setaria italica]
c75058.graph_c1	down	--	--	--	--	--	--	--	--	S	Function unknown	hypothetical protein ZEAMMB73_682431 [Zea mays]
c90851.graph_c0	down	--	--	Molecular Function: chitinase activity (GO:0004568);; Biological Process: carbohydrate metabolic process (GO:0005975);; Biological Process: response to cold (GO:0009409);; Biological Process: response to wounding (GO:0009611);; Biological Process: response to light intensity (GO:0009642);; Biological Process: response to salt stress (GO:0009651);; Cellular Component: cytoplasmic membrane-bounded …	K01183|1.14572e-49|sita:101775158|hevamine-A-like; K01183 chitinase [EC:3.2.1.14] (A)	[M]	Cell wall/membrane/envelope biogenesis	--	Acidic endochitinase SE2 (Precursor) GN=SE2 OS=Beta vulgaris (Sugar beet) PE=1 SV=1	G	Carbohydrate transport and metabolism	PREDICTED: hevamine-A-like [Setaria italica]
c65890.graph_c0	down	[RTKL]	--	Molecular Function: protein serine/threonine kinase activity (GO:0004674);; Molecular Function: ATP binding (GO:0005524);; Cellular Component: mitochondrion (GO:0005739);; Biological Process: protein phosphorylation (GO:0006468);;	--	[T]	Signal transduction mechanisms	Protein kinase domain;; Protein tyrosine kinase;; Kinase-like	Mitogen-activated protein kinase kinase 9 GN=T9L24.32 OS=Arabidopsis thaliana (Mouse-ear cress) PE=1 SV=1	T	Signal transduction mechanisms	PREDICTED: mitogen-activated protein kinase kinase 4-like [Setaria italica]
c92552.graph_c2	up	--	--	Cellular Component: mitochondrion (GO:0005739);;	--	--	--	--	--	S	Function unknown	PREDICTED: uncharacterized protein LOC100837655 [Brachypodium distachyon]
c82402.graph_c0	down	--	--	Molecular Function: metal ion binding (GO:0046872);;	--	--	--	--	--	O	Posttranslational modification, protein turnover, chaperones	PREDICTED: E3 ubiquitin-protein ligase EL5-like [Zea mays]
c95325.graph_c4	down	--	--	Molecular Function: agmatine N4-coumaroyltransferase activity (GO:0047634);;	--	--	--	Transferase family	Agmatine coumaroyltransferase-2 {ECO:0000303|PubMed:18270436, ECO:0000312|EMBL:BAF97627.1} GN=ACT-2 OS=Hordeum vulgare (Barley) PE=1 SV=1	S	Function unknown	PREDICTED: agmatine coumaroyltransferase-2-like [Setaria italica]
c77557.graph_c0	down	--	--	Molecular Function: calmodulin binding (GO:0005516);; Cellular Component: mitochondrion (GO:0005739);; Biological Process: auxin-activated signaling pathway (GO:0009734);;	--	--	--	Auxin responsive protein	--	S	Function unknown	PREDICTED: uncharacterized protein LOC102710048 [Oryza brachyantha]
c87978.graph_c0	up	--	--	Cellular Component: cytoplasmic membrane-bounded vesicle (GO:0016023);;	--	--	--	--	--	R	General function prediction only	PREDICTED: putative cell wall protein-like [Setaria italica]
c100793.graph_c0	up	[I]	Lipid transport and metabolism	Molecular Function: phospholipase D activity (GO:0004630);; Molecular Function: calcium ion binding (GO:0005509);; Molecular Function: phosphatidylinositol-4,5-bisphosphate binding (GO:0005546);; Biological Process: defense response to bacterium, incompatible interaction (GO:0009816);; Cellular Component: membrane (GO:0016020);; Biological Process: lipid catabolic process (GO:0016042);; Biologica…	K01115|0|sita:101767580|phospholipase D beta 1-like; K01115 phospholipase D1/2 [EC:3.1.4.4] (A)	[I]	Lipid transport and metabolism	Phospholipase D C terminal;; C2 domain;; Phospholipase D Active site motif;; PLD-like domain;; Subtilase family;; Peptidase inhibitor I9;; PA domain	Phospholipase D beta 1 GN=PLDBETA1 OS=Arabidopsis thaliana (Mouse-ear cress) PE=2 SV=4	I	Lipid transport and metabolism	PREDICTED: phospholipase D beta 1-like [Setaria italica]
c91564.graph_c1	down	--	--	--	--	--	--	Protein of unknown function (DUF688)	--	S	Function unknown	uncharacterized protein LOC100192463 [Zea mays]
c77798.graph_c0	down	--	--	--	--	--	--	--	--	S	Function unknown	Os01g0888900 [Oryza sativa Japonica Group]
c71952.graph_c0	up	--	--	Cellular Component: membrane (GO:0016020);;	--	[R]	General function prediction only	Aluminium activated malate transporter;; Aluminium activated malate transporter	Aluminum-activated malate transporter 10 OS=Arabidopsis thaliana (Mouse-ear cress) PE=3 SV=2	S	Function unknown	PREDICTED: aluminum-activated malate transporter 10-like [Setaria italica]
c66672.graph_c1	down	--	--	Cellular Component: cytoplasmic membrane-bounded vesicle (GO:0016023);;	--	--	--	--	--	R	General function prediction only	hypothetical protein SORBIDRAFT_02g009320 [Sorghum bicolor]
c88896.graph_c1	up	[E]	Amino acid transport and metabolism	Cellular Component: cytoplasm (GO:0005737);; Biological Process: L-phenylalanine catabolic process (GO:0006559);; Biological Process: cinnamic acid biosynthetic process (GO:0009800);; Molecular Function: phenylalanine ammonia-lyase activity (GO:0045548);;	K10775|1.06543e-128|sita:101756700|phenylalanine ammonia-lyase-like; K10775 phenylalanine ammonia-lyase [EC:4.3.1.24] (A)	[Q]	Secondary metabolites biosynthesis, transport and catabolism	Aromatic amino acid lyase	Phenylalanine ammonia-lyase GN=ZB8 OS=Oryza sativa subsp. indica (Rice) PE=3 SV=1	E	Amino acid transport and metabolism	Phenylalanine ammonia-lyase [Triticum urartu]
c88896.graph_c2	up	[E]	Amino acid transport and metabolism	Cellular Component: cytoplasm (GO:0005737);; Biological Process: L-phenylalanine catabolic process (GO:0006559);; Biological Process: cinnamic acid biosynthetic process (GO:0009800);; Molecular Function: phenylalanine ammonia-lyase activity (GO:0045548);;	K10775|2.49093e-124|zma:103627433|phenylalanine ammonia-lyase; K10775 phenylalanine ammonia-lyase [EC:4.3.1.24] (A)	[Q]	Secondary metabolites biosynthesis, transport and catabolism	Aromatic amino acid lyase	Phenylalanine ammonia-lyase GN=ZB8 OS=Oryza sativa subsp. indica (Rice) PE=3 SV=1	Q	Secondary metabolites biosynthesis, transport and catabolism	PREDICTED: phenylalanine ammonia-lyase [Zea mays]
c100498.graph_c2	down	--	--	Cellular Component: cell wall (GO:0005618);; Cellular Component: vacuole (GO:0005773);; Cellular Component: plasma membrane (GO:0005886);; Biological Process: carbohydrate metabolic process (GO:0005975);; Biological Process: response to cold (GO:0009409);; Biological Process: response to bacterium (GO:0009617);; Biological Process: response to salt stress (GO:0009651);; Biological Process: defens…	--	--	--	Glycosyl hydrolases family 17	Lichenase-2 (Precursor; Fragment) OS=Hordeum vulgare (Barley) PE=1 SV=1	R	General function prediction only	unknown [Zea mays]
c77931.graph_c0	down	--	--	Cellular Component: plant-type cell wall (GO:0009505);; Biological Process: defense response to virus (GO:0051607);;	--	--	--	Late embryogenesis abundant protein	Protein YLS9 GN=F11F19.11 OS=Arabidopsis thaliana (Mouse-ear cress) PE=2 SV=1	S	Function unknown	LOC100284275 [Zea mays]
c92623.graph_c0	up	[A]	RNA processing and modification	Molecular Function: nucleic acid binding (GO:0003676);; Cellular Component: nucleus (GO:0005634);;	K12581|3.32437e-140|sita:101778617|probable CCR4-associated factor 1 homolog 11-like; K12581 CCR4-NOT transcription complex subunit 7/8 (A)	[A]	RNA processing and modification	CAF1 family ribonuclease	Probable CCR4-associated factor 1 homolog 11 GN=CAF1-11 OS=Arabidopsis thaliana (Mouse-ear cress) PE=2 SV=1	K	Transcription	PREDICTED: probable CCR4-associated factor 1 homolog 11-like [Setaria italica]
c92480.graph_c1	up	--	--	Molecular Function: hydrolase activity, hydrolyzing O-glycosyl compounds (GO:0004553);; Cellular Component: nucleus (GO:0005634);; Cellular Component: cytoplasm (GO:0005737);; Biological Process: carbohydrate metabolic process (GO:0005975);; Cellular Component: anchored component of plasma membrane (GO:0046658);;	--	--	--	Glycosyl hydrolases family 17	Glucan endo-1,3-beta-glucosidase 14 (Precursor) GN=At2g27500 OS=Arabidopsis thaliana (Mouse-ear cress) PE=1 SV=2	R	General function prediction only	PREDICTED: glucan endo-1,3-beta-glucosidase 14-like isoform X1 [Setaria italica]
c84341.graph_c0	down	--	--	--	--	--	--	--	--	S	Function unknown	hypothetical protein ZEAMMB73_880873 [Zea mays]
c89749.graph_c3	up	[O]	Posttranslational modification, protein turnover, chaperones	--	--	[J]	Translation, ribosomal structure and biogenesis	--	60S ribosomal protein L40 (Precursor) GN=UBICEP52-7 OS=Nicotiana sylvestris (Wood tobacco) PE=2 SV=2	O	Posttranslational modification, protein turnover, chaperones	Ubiquitin [Medicago truncatula]
c86918.graph_c0	down	--	--	Molecular Function: calmodulin binding (GO:0005516);; Cellular Component: mitochondrion (GO:0005739);; Cellular Component: plastid (GO:0009536);; Biological Process: auxin-activated signaling pathway (GO:0009734);;	K14488|4.17458e-57|sita:101780971|uncharacterized LOC101780971; K14488 SAUR family protein (A)	--	--	Auxin responsive protein	Indole-3-acetic acid-induced protein ARG7 GN=ARG7 OS=Vigna radiata var. radiata (Mung bean) PE=2 SV=1	S	Function unknown	PREDICTED: uncharacterized protein LOC101780971 [Setaria italica]
c101373.graph_c0	up	--	--	--	--	--	--	--	--	S	Function unknown	PREDICTED: uncharacterized protein LOC102703857 [Oryza brachyantha]
c93757.graph_c0	up	--	--	Cellular Component: mitochondrion (GO:0005739);; Cellular Component: plastid (GO:0009536);;	--	--	--	--	Phosphoglycerate mutase-like protein AT74 {ECO:0000305} OS=Arabidopsis thaliana (Mouse-ear cress) PE=2 SV=1	G	Carbohydrate transport and metabolism	PREDICTED: uncharacterized protein LOC101777668 isoform X1 [Setaria italica]
c78915.graph_c0	down	--	--	Biological Process: proteolysis (GO:0006508);; Molecular Function: peptidase activity (GO:0008233);; Cellular Component: cytoplasmic membrane-bounded vesicle (GO:0016023);;	--	--	--	Hydrophobic seed protein	pEARLI1-like lipid transfer protein 1 (Precursor) GN=AZI1 OS=Arabidopsis thaliana (Mouse-ear cress) PE=1 SV=1	R	General function prediction only	hypothetical protein SORBIDRAFT_01g009990 [Sorghum bicolor]
c87579.graph_c1	up	--	--	Cellular Component: mitochondrion (GO:0005739);;	--	--	--	--	--	S	Function unknown	unknown [Zea mays]
c92781.graph_c3	up	--	--	--	--	--	--	--	--	S	Function unknown	TPA: hypothetical protein ZEAMMB73_036659 [Zea mays]
c100378.graph_c2	up	--	--	Molecular Function: hydrolase activity, hydrolyzing O-glycosyl compounds (GO:0004553);; Molecular Function: calmodulin binding (GO:0005516);; Cellular Component: cell wall (GO:0005618);; Biological Process: cellular glucan metabolic process (GO:0006073);; Biological Process: glucuronoxylan metabolic process (GO:0010413);; Cellular Component: cytoplasmic membrane-bounded vesicle (GO:0016023);; Mol…	--	--	--	Glycosyl hydrolases family 16;; Xyloglucan endo-transglycosylase (XET) C-terminus;; Glycosyl hydrolases family 16	Probable xyloglucan endotransglucosylase/hydrolase protein 30 (Precursor) GN=F3C3.5 OS=Arabidopsis thaliana (Mouse-ear cress) PE=2 SV=2	S	Function unknown	PREDICTED: protein IQ-DOMAIN 1-like isoform X1 [Setaria italica]
c95378.graph_c0	down	--	--	Cellular Component: plastid (GO:0009536);;	--	--	--	Petal formation-expressed	Probable F-box protein At4g22030 GN=At4g22030 OS=Arabidopsis thaliana (Mouse-ear cress) PE=4 SV=1	R	General function prediction only	PREDICTED: probable F-box protein At4g22030-like [Setaria italica]
c90242.graph_c0	up	--	--	Molecular Function: sequence-specific DNA binding transcription factor activity (GO:0003700);; Cellular Component: nucleus (GO:0005634);; Biological Process: regulation of transcription, DNA-templated (GO:0006355);; Cellular Component: plastid (GO:0009536);; Molecular Function: sequence-specific DNA binding (GO:0043565);;	--	--	--	bZIP transcription factor;; Basic region leucine zipper	Ocs element-binding factor 1 GN=OBF1 OS=Zea mays (Maize) PE=2 SV=2	K	Transcription	PREDICTED: ocs element-binding factor 1-like [Setaria italica]
c88682.graph_c0	up	--	--	Molecular Function: DNA binding (GO:0003677);; Molecular Function: sequence-specific DNA binding transcription factor activity (GO:0003700);; Cellular Component: nucleus (GO:0005634);; Biological Process: regulation of transcription, DNA-templated (GO:0006355);;	K09286|7.13577e-42|sita:101777576|ethylene-responsive transcription factor RAP2-4-like; K09286 EREBP-like factor (A)	--	--	--	Ethylene-responsive transcription factor RAP2-4 OS=Arabidopsis thaliana (Mouse-ear cress) PE=1 SV=1	S	Function unknown	PREDICTED: ethylene-responsive transcription factor RAP2-4-like [Setaria italica]
c88344.graph_c0	down	--	--	Biological Process: microtubule cytoskeleton organization (GO:0000226);; Molecular Function: Rho guanyl-nucleotide exchange factor activity (GO:0005089);; Cellular Component: nucleus (GO:0005634);; Cellular Component: cytoplasm (GO:0005737);; Cellular Component: microtubule associated complex (GO:0005875);; Biological Process: pollen tube growth (GO:0009860);; Biological Process: root hair cell d…	K10418|1.71726e-42|obr:102719174|dynein light chain LC6, flagellar outer arm-like; K10418 dynein light chain LC8-type (A)	[Z]	Cytoskeleton	Dynein light chain type 1	Dynein 8 kDa light chain, flagellar outer arm OS=Chlamydomonas reinhardtii (Chlamydomonas smithii) PE=1 SV=1	Z	Cytoskeleton	PREDICTED: dynein light chain LC6, flagellar outer arm-like [Oryza brachyantha]
c97313.graph_c4	down	[G]	Carbohydrate transport and metabolism	Biological Process: carbohydrate metabolic process (GO:0005975);; Molecular Function: beta-glucosidase activity (GO:0008422);; Cellular Component: cytoplasmic membrane-bounded vesicle (GO:0016023);;	K01188|0|sita:101784113|beta-glucosidase 31-like; K01188 beta-glucosidase [EC:3.2.1.21] (A)	[G]	Carbohydrate transport and metabolism	Glycosyl hydrolase family 1	Beta-glucosidase 31 (Precursor) GN=OsJ_29984 OS=Oryza sativa subsp. japonica (Rice) PE=2 SV=1	G	Carbohydrate transport and metabolism	PREDICTED: beta-glucosidase 31-like [Setaria italica]
c80586.graph_c0	up	--	--	Molecular Function: nucleic acid binding (GO:0003676);; Molecular Function: catalytic activity (GO:0003824);; Biological Process: DNA metabolic process (GO:0006259);;	--	[R]	General function prediction only	Retrotransposon gag protein	--	--	--	PREDICTED: uncharacterized protein LOC103636590 [Zea mays]
c88048.graph_c0	down	--	--	--	--	--	--	--	--	R	General function prediction only	PREDICTED: uncharacterized protein LOC101763478 [Setaria italica]
c99470.graph_c0	up	[M]	Cell wall/membrane/envelope biogenesis	Cellular Component: cytoplasmic membrane-bounded vesicle (GO:0016023);; Molecular Function: transferase activity, transferring glycosyl groups (GO:0016757);;	--	--	--	Glycosyl transferase family 8	Probable galacturonosyltransferase-like 9 GN=F20P5.18 OS=Arabidopsis thaliana (Mouse-ear cress) PE=2 SV=1	G	Carbohydrate transport and metabolism	hypothetical protein precursor [Zea mays]
c96116.graph_c0	up	[L]	Replication, recombination and repair	Molecular Function: DNA binding (GO:0003677);; Molecular Function: RNA binding (GO:0003723);; Molecular Function: RNA-directed DNA polymerase activity (GO:0003964);; Molecular Function: aspartic-type endopeptidase activity (GO:0004190);; Biological Process: RNA-dependent DNA replication (GO:0006278);; Biological Process: DNA recombination (GO:0006310);; Biological Process: proteolysis (GO:0006508…	--	[R]	General function prediction only	Retrotransposon gag protein;; Retroviral aspartyl protease;; Aspartyl protease;; Reverse transcriptase (RNA-dependent DNA polymerase)	Uncharacterized mitochondrial protein AtMg00860 GN=AtMg00860 OS=Arabidopsis thaliana (Mouse-ear cress) PE=4 SV=1	R	General function prediction only	PREDICTED: uncharacterized protein LOC103648418 [Zea mays]
c83559.graph_c0	down	--	--	Molecular Function: DNA binding (GO:0003677);; Molecular Function: sequence-specific DNA binding transcription factor activity (GO:0003700);; Cellular Component: nucleus (GO:0005634);; Biological Process: regulation of transcription, DNA-templated (GO:0006355);; Biological Process: ethylene-activated signaling pathway (GO:0009873);; Biological Process: response to anoxia (GO:0034059);; Biological…	--	--	--	AP2 domain	Ethylene-responsive transcription factor ERF073 GN=ERF073 OS=Arabidopsis thaliana (Mouse-ear cress) PE=2 SV=1	--	--	submergence-1B [Oryza nivara]
c92748.graph_c0	up	--	--	--	--	--	--	bHLH-MYC and R2R3-MYB transcription factors N-terminal	Transcription factor bHLH13 GN=F6F3.7 OS=Arabidopsis thaliana (Mouse-ear cress) PE=2 SV=1	K	Transcription	hypothetical protein OsJ_03182 [Oryza sativa Japonica Group]
c93378.graph_c0	up	--	--	--	--	--	--	--	--	--	--	hypothetical protein SORBIDRAFT_01g017620 [Sorghum bicolor]
c79733.graph_c0	up	--	--	Molecular Function: nucleic acid binding (GO:0003676);; Biological Process: DNA metabolic process (GO:0006259);;	--	[E]	Amino acid transport and metabolism	Zinc knuckle	Homocysteine S-methyltransferase 1 GN=HMT1 OS=Brassica oleracea var. italica (Broccoli) PE=1 SV=1	R	General function prediction only	retrotransposon protein, putative, Ty1-copia subclass [Oryza sativa Japonica Group]
c66672.graph_c0	down	--	--	Cellular Component: cytoplasmic membrane-bounded vesicle (GO:0016023);;	--	--	--	Probable lipid transfer	--	R	General function prediction only	PREDICTED: putative lipid-transfer protein DIR1-like [Setaria italica]
c88022.graph_c0	down	--	--	Cellular Component: plastid (GO:0009536);; Biological Process: response to sucrose (GO:0009744);; Biological Process: response to fructose (GO:0009750);;	--	--	--	Peptidase of plants and bacteria	--	S	Function unknown	Os05g0582000 [Oryza sativa Japonica Group]
c80601.graph_c0	up	--	--	--	K09286|3.20363e-09|sita:101774260|ethylene-responsive transcription factor RAP2-3-like; K09286 EREBP-like factor (A)	--	--	--	Ethylene-responsive transcription factor RAP2-3 OS=Arabidopsis thaliana (Mouse-ear cress) PE=1 SV=2	S	Function unknown	PREDICTED: ethylene-responsive transcription factor RAP2-3-like [Setaria italica]
c88569.graph_c0	down	--	--	Molecular Function: zinc ion binding (GO:0008270);; Cellular Component: cytoplasmic membrane-bounded vesicle (GO:0016023);;	K16281|2.66498e-29|obr:102711060|RING-H2 finger protein ATL11-like; K16281 RING-H2 zinc finger protein RHA1 (A)	--	--	--	--	O	Posttranslational modification, protein turnover, chaperones	PREDICTED: RING-H2 finger protein ATL11-like, partial [Oryza brachyantha]
c74690.graph_c0	up	--	--	--	--	--	--	--	--	S	Function unknown	hypothetical protein SORBIDRAFT_04g023760 [Sorghum bicolor]
c99727.graph_c0	up	[Q]	Secondary metabolites biosynthesis, transport and catabolism	Molecular Function: iron ion binding (GO:0005506);; Cellular Component: endoplasmic reticulum membrane (GO:0005789);; Biological Process: response to stress (GO:0006950);; Molecular Function: electron carrier activity (GO:0009055);; Molecular Function: (+)-abscisic acid 8'-hydroxylase activity (GO:0010295);; Cellular Component: integral component of membrane (GO:0016021);; Molecular Function: hem…	K09843|4.82289e-79|sbi:SORBI_04g030660|SORBIDRAFT_04g030660, Sb04g030660; hypothetical protein; K09843 (+)-abscisic acid 8'-hydroxylase [EC:1.14.13.93] (A)	[QI]	--	Cytochrome P450	Abscisic acid 8&apos;-hydroxylase 1 OS=Oryza sativa subsp. japonica (Rice) PE=2 SV=1	Q	Secondary metabolites biosynthesis, transport and catabolism	hypothetical protein SORBIDRAFT_04g030660 [Sorghum bicolor]
c89783.graph_c5	up	--	--	Molecular Function: peroxidase activity (GO:0004601);; Biological Process: response to oxidative stress (GO:0006979);; Cellular Component: plant-type cell wall (GO:0009505);; Molecular Function: heme binding (GO:0020037);; Molecular Function: metal ion binding (GO:0046872);; Biological Process: oxidation-reduction process (GO:0055114);;	K00430|1.48749e-128|sita:101757113|peroxidase 65-like; K00430 peroxidase [EC:1.11.1.7] (A)	--	--	Peroxidase	Peroxidase 65 (Precursor) GN=MQD22.14 OS=Arabidopsis thaliana (Mouse-ear cress) PE=2 SV=2	R	General function prediction only	PREDICTED: peroxidase 65-like [Setaria italica]
c99347.graph_c1	up	--	--	Molecular Function: sequence-specific DNA binding transcription factor activity (GO:0003700);; Biological Process: regulation of transcription, DNA-templated (GO:0006355);; Molecular Function: zinc ion binding (GO:0008270);; Molecular Function: sequence-specific DNA binding (GO:0043565);;	K17894|9.47296e-98|sita:101775857|GATA transcription factor 8-like; K17894 GATA-binding protein 2 (A)	[K]	Transcription	GATA zinc finger	GATA transcription factor 8 GN=GATA8 OS=Arabidopsis thaliana (Mouse-ear cress) PE=2 SV=1	K	Transcription	PREDICTED: GATA transcription factor 8-like isoform X1 [Setaria italica]
c89509.graph_c0	down	--	--	Molecular Function: transferase activity, transferring acyl groups other than amino-acyl groups (GO:0016747);;	--	--	--	--	--	S	Function unknown	PREDICTED: uncharacterized acetyltransferase At3g50280-like [Setaria italica]
c87926.graph_c0	up	[O]	Posttranslational modification, protein turnover, chaperones	Biological Process: response to heat (GO:0009408);;	K13993|8.27855e-75|sita:101766952|23.6 kDa heat shock protein, mitochondrial-like; K13993 HSP20 family protein (A)	[O]	Posttranslational modification, protein turnover, chaperones	Hsp20/alpha crystallin family	23.6 kDa heat shock protein, mitochondrial (Precursor) GN=P0419A09.16-1 OS=Oryza sativa subsp. japonica (Rice) PE=2 SV=1	O	Posttranslational modification, protein turnover, chaperones	PREDICTED: 23.6 kDa heat shock protein, mitochondrial-like [Setaria italica]
c100939.graph_c0	up	[J]	Translation, ribosomal structure and biogenesis	Molecular Function: aminoacyl-tRNA editing activity (GO:0002161);; Molecular Function: valine-tRNA ligase activity (GO:0004832);; Molecular Function: ATP binding (GO:0005524);; Cellular Component: mitochondrion (GO:0005739);; Cellular Component: cytosol (GO:0005829);; Biological Process: valyl-tRNA aminoacylation (GO:0006438);; Biological Process: regulation of translational fidelity (GO:0006450)…	K01873|0|sbi:SORBI_07g004420|SORBIDRAFT_07g004420, Sb07g004420; hypothetical protein; K01873 valyl-tRNA synthetase [EC:6.1.1.9] (A)	[J]	Translation, ribosomal structure and biogenesis	tRNA synthetases class I (I, L, M and V);; Anticodon-binding domain of tRNA;; Leucyl-tRNA synthetase, Domain 2;; tRNA synthetases class I (M);; Patatin-like phospholipase;; tRNA synthetases class I (I, L, M and V)	Valine--tRNA ligase GN=VALRS OS=Arabidopsis thaliana (Mouse-ear cress) PE=2 SV=2	J	Translation, ribosomal structure and biogenesis	PREDICTED: uncharacterized protein LOC100383209 isoform X1 [Zea mays]
c79137.graph_c3	down	--	--	Molecular Function: peroxidase activity (GO:0004601);; Biological Process: response to oxidative stress (GO:0006979);; Cellular Component: cytoplasmic membrane-bounded vesicle (GO:0016023);; Molecular Function: heme binding (GO:0020037);; Molecular Function: metal ion binding (GO:0046872);; Biological Process: oxidation-reduction process (GO:0055114);;	K00430|4.15947e-102|sbi:SORBI_02g042850|SORBIDRAFT_02g042850, Sb02g042850; hypothetical protein; K00430 peroxidase [EC:1.11.1.7] (A)	--	--	Peroxidase	Peroxidase 70 (Precursor) GN=PER70 OS=Zea mays (Maize) PE=1 SV=1	R	General function prediction only	TPA: peroxidase J [Zea mays]
c100296.graph_c0	up	--	--	Molecular Function: DNA binding (GO:0003677);; Molecular Function: sequence-specific DNA binding transcription factor activity (GO:0003700);; Cellular Component: nucleus (GO:0005634);; Biological Process: regulation of transcription, DNA-templated (GO:0006355);; Cellular Component: plastid (GO:0009536);;	--	--	--	AP2 domain	Ethylene-responsive transcription factor ERF025 GN=ERF025 OS=Arabidopsis thaliana (Mouse-ear cress) PE=2 SV=1	K	Transcription	PREDICTED: ethylene-responsive transcription factor ERF027-like [Zea mays]
c92304.graph_c1	up	--	--	--	--	--	--	F-box associated domain	--	R	General function prediction only	PREDICTED: uncharacterized protein LOC101776770 [Setaria italica]
c85997.graph_c0	up	--	--	Molecular Function: calmodulin binding (GO:0005516);; Cellular Component: mitochondrion (GO:0005739);; Cellular Component: plastid (GO:0009536);; Biological Process: auxin-activated signaling pathway (GO:0009734);;	K14488|6.96901e-51|osa:4336520|Os04g0537100; K14488 SAUR family protein (A)	--	--	Auxin responsive protein	Auxin-induced protein X15 OS=Glycine max (Soybean) PE=2 SV=1	S	Function unknown	Os04g0537100 [Oryza sativa Japonica Group]
c93866.graph_c0	up	[T]	Signal transduction mechanisms	Molecular Function: protein serine/threonine phosphatase activity (GO:0004722);; Cellular Component: nucleus (GO:0005634);; Biological Process: protein dephosphorylation (GO:0006470);; Cellular Component: plastid (GO:0009536);; Biological Process: abscisic acid-activated signaling pathway (GO:0009738);; Cellular Component: integral component of membrane (GO:0016021);; Molecular Function: metal io…	K17506|1.16896e-170|sita:101775133|probable protein phosphatase 2C 32-like; K17506 protein phosphatase 1L [EC:3.1.3.16] (A)	[T]	Signal transduction mechanisms	Protein phosphatase 2C;; Protein phosphatase 2C;; Stage II sporulation protein E (SpoIIE)	Probable protein phosphatase 2C 32 OS=Oryza sativa subsp. japonica (Rice) PE=2 SV=1	T	Signal transduction mechanisms	PREDICTED: probable protein phosphatase 2C 32-like [Setaria italica]
c88884.graph_c0	down	--	--	Cellular Component: cytoplasmic membrane-bounded vesicle (GO:0016023);; Molecular Function: metal ion binding (GO:0046872);;	K16282|9.30371e-29|sita:101773036|E3 ubiquitin-protein ligase EL5-like; K16282 E3 ubiquitin-protein ligase RHA2 [EC:6.3.2.19] (A)	[O]	Posttranslational modification, protein turnover, chaperones	Ring finger domain;; Zinc finger, C3HC4 type (RING finger);; Anaphase-promoting complex subunit 11 RING-H2 finger	E3 ubiquitin-protein ligase RHA2A GN=RHA2A OS=Arabidopsis thaliana (Mouse-ear cress) PE=1 SV=1	O	Posttranslational modification, protein turnover, chaperones	PREDICTED: E3 ubiquitin-protein ligase EL5-like [Setaria italica]
c94694.graph_c2	down	[KAD]	--	Biological Process: response to stimulus (GO:0050896);;	K09422|6.23522e-83|sita:101764704|transcription repressor MYB5-like; K09422 myb proto-oncogene protein, plant (A)	[K]	Transcription	Myb-like DNA-binding domain;; Myb-like DNA-binding domain;; Myb-like DNA-binding domain	Transcription factor MYB108 GN=F5E6.18 OS=Arabidopsis thaliana (Mouse-ear cress) PE=1 SV=1	K	Transcription	PREDICTED: transcription repressor MYB5-like [Setaria italica]
c99148.graph_c0	up	--	--	--	--	--	--	--	--	S	Function unknown	hypothetical protein SORBIDRAFT_02g036605 [Sorghum bicolor]
c89783.graph_c0	down	--	--	Molecular Function: peroxidase activity (GO:0004601);; Biological Process: response to oxidative stress (GO:0006979);; Cellular Component: cytoplasmic membrane-bounded vesicle (GO:0016023);; Molecular Function: heme binding (GO:0020037);; Molecular Function: metal ion binding (GO:0046872);; Biological Process: oxidation-reduction process (GO:0055114);;	K00430|4.28637e-19|bdi:100826951|	--	--	--	Peroxidase P7 OS=Brassica rapa subsp. rapa (Turnip) PE=1 SV=3	G	Carbohydrate transport and metabolism	PREDICTED: uncharacterized protein LOC100841899 [Brachypodium distachyon]
c86546.graph_c1	up	--	--	Cellular Component: plant-type cell wall (GO:0009505);; Biological Process: response to brassinosteroid (GO:0009741);; Cellular Component: membrane (GO:0016020);; Cellular Component: cytoplasmic membrane-bounded vesicle (GO:0016023);;	--	--	--	Phosphate-induced protein 1 conserved region	Protein EXORDIUM-like 1 (Precursor) GN=T32G9.32 OS=Arabidopsis thaliana (Mouse-ear cress) PE=2 SV=1	R	General function prediction only	hypothetical protein SORBIDRAFT_04g027360 [Sorghum bicolor]
c83473.graph_c0	down	--	--	Molecular Function: zinc ion binding (GO:0008270);; Cellular Component: cytoplasmic membrane-bounded vesicle (GO:0016023);;	--	[O]	Posttranslational modification, protein turnover, chaperones	Ring finger domain;; RING-H2 zinc finger;; Zinc finger, C3HC4 type (RING finger);; zinc-RING finger domain;; Anaphase-promoting complex subunit 11 RING-H2 finger	RING-H2 zinc finger protein RHA1a GN=RHA1A OS=Arabidopsis thaliana (Mouse-ear cress) PE=2 SV=1	O	Posttranslational modification, protein turnover, chaperones	hypothetical protein SORBIDRAFT_06g026310 [Sorghum bicolor]
c89970.graph_c0	up	--	--	--	K00134|4.48876e-06|obr:102700125|glyceraldehyde-3-phosphate dehydrogenase 3, cytosolic-like; K00134 glyceraldehyde 3-phosphate dehydrogenase [EC:1.2.1.12] (A)	--	--	--	--	--	--	--
c96037.graph_c1	up	--	--	Cellular Component: plasma membrane (GO:0005886);; Cellular Component: chloroplast (GO:0009507);;	--	[L]	Replication, recombination and repair	--	--	L	Replication, recombination and repair	PREDICTED: putative nuclease HARBI1-like [Setaria italica]
c98722.graph_c2	up	--	--	Biological Process: transcription, DNA-templated (GO:0006351);;	K09286|2.36637e-32|sbi:SORBI_07g020090|SORBIDRAFT_07g020090, Sb07g020090; hypothetical protein; K09286 EREBP-like factor (A)	--	--	AP2 domain	Ethylene-responsive transcription factor RAP2-13 GN=F16L1.8 OS=Arabidopsis thaliana (Mouse-ear cress) PE=1 SV=1	K	Transcription	hypothetical protein SORBIDRAFT_07g020090 [Sorghum bicolor]
c86977.graph_c0	up	--	--	Cellular Component: cytoplasmic membrane-bounded vesicle (GO:0016023);;	--	--	--	Late embryogenesis abundant protein	--	R	General function prediction only	embryonic protein DC-8 precursor [Zea mays]
c88289.graph_c0	up	--	--	--	--	[P]	Inorganic ion transport and metabolism	--	--	P	Inorganic ion transport and metabolism	PREDICTED: metal ion binding protein isoform X1 [Zea mays]
c93387.graph_c0	up	--	--	Biological Process: cellulose microfibril organization (GO:0010215);; Cellular Component: cytoplasmic membrane-bounded vesicle (GO:0016023);; Biological Process: cell growth (GO:0016049);; Cellular Component: anchored component of membrane (GO:0031225);;	--	--	--	COBRA-like protein	COBRA-like protein 7 (Precursor) GN=dl4100c OS=Arabidopsis thaliana (Mouse-ear cress) PE=1 SV=2	R	General function prediction only	hypothetical protein SORBIDRAFT_01g037850 [Sorghum bicolor]
c86679.graph_c0	down	[C]	Energy production and conversion	Molecular Function: D-arabinono-1,4-lactone oxidase activity (GO:0003885);; Cellular Component: cell wall (GO:0005618);; Molecular Function: UDP-N-acetylmuramate dehydrogenase activity (GO:0008762);; Cellular Component: membrane (GO:0016020);; Molecular Function: flavin adenine dinucleotide binding (GO:0050660);; Biological Process: oxidation-reduction process (GO:0055114);;	--	[V]	Defense mechanisms	FAD binding domain;; D-arabinono-1,4-lactone oxidase	--	V	Defense mechanisms	PREDICTED: L-gulonolactone oxidase-like [Setaria italica]
c92480.graph_c0	up	--	--	Molecular Function: hydrolase activity, hydrolyzing O-glycosyl compounds (GO:0004553);; Cellular Component: nucleus (GO:0005634);; Cellular Component: cytoplasm (GO:0005737);; Biological Process: carbohydrate metabolic process (GO:0005975);; Cellular Component: anchored component of plasma membrane (GO:0046658);;	--	--	--	--	Glucan endo-1,3-beta-glucosidase 14 (Precursor) GN=At2g27500 OS=Arabidopsis thaliana (Mouse-ear cress) PE=1 SV=2	R	General function prediction only	Glucan endo-1,3-beta-glucosidase 14 [Aegilops tauschii]
c82742.graph_c0	down	--	--	Cellular Component: cytoplasmic membrane-bounded vesicle (GO:0016023);;	--	--	--	Dirigent-like protein	Dirigent protein 1 (Precursor) GN=DIR1 OS=Arabidopsis thaliana (Mouse-ear cress) PE=2 SV=1	--	--	hypothetical protein SORBIDRAFT_03g010470 [Sorghum bicolor]
c93533.graph_c0	up	[L]	Replication, recombination and repair	Molecular Function: DNA binding (GO:0003677);; Molecular Function: RNA binding (GO:0003723);; Molecular Function: RNA-directed DNA polymerase activity (GO:0003964);; Molecular Function: aspartic-type endopeptidase activity (GO:0004190);; Biological Process: RNA-dependent DNA replication (GO:0006278);; Biological Process: DNA recombination (GO:0006310);; Biological Process: proteolysis (GO:0006508…	--	[R]	General function prediction only	Reverse transcriptase (RNA-dependent DNA polymerase);; Retroviral aspartyl protease;; Chromo (CHRromatin Organisation MOdifier) domain;; Reverse transcriptase (RNA-dependent DNA polymerase);; Retrotransposon gag protein	Uncharacterized mitochondrial protein AtMg00860 GN=AtMg00860 OS=Arabidopsis thaliana (Mouse-ear cress) PE=4 SV=1	R	General function prediction only	PREDICTED: uncharacterized protein LOC101764768 [Setaria italica]
c85275.graph_c0	up	--	--	Cellular Component: membrane (GO:0016020);;	--	--	--	--	--	--	--	hypothetical protein ZEAMMB73_134454 [Zea mays]
c92480.graph_c2	up	--	--	Molecular Function: hydrolase activity, hydrolyzing O-glycosyl compounds (GO:0004553);; Cellular Component: nucleus (GO:0005634);; Cellular Component: cytoplasm (GO:0005737);; Biological Process: carbohydrate metabolic process (GO:0005975);; Cellular Component: anchored component of plasma membrane (GO:0046658);;	--	--	--	Glycosyl hydrolases family 17	Glucan endo-1,3-beta-glucosidase 14 (Precursor) GN=At2g27500 OS=Arabidopsis thaliana (Mouse-ear cress) PE=1 SV=2	R	General function prediction only	PREDICTED: glucan endo-1,3-beta-glucosidase 14-like isoform X1 [Setaria italica]
c84423.graph_c2	up	--	--	Cellular Component: extracellular region (GO:0005576);; Biological Process: response to chitin (GO:0010200);; Molecular Function: transferase activity (GO:0016740);;	--	[S]	Function unknown	--	--	S	Function unknown	glycosyltransferase [Zea mays]
c98728.graph_c0	up	[V]	Defense mechanisms	Biological Process: drug transmembrane transport (GO:0006855);; Molecular Function: drug transmembrane transporter activity (GO:0015238);; Molecular Function: antiporter activity (GO:0015297);; Cellular Component: membrane (GO:0016020);;	K03327|0|bdi:100831696|MATE efflux family protein 5-like; K03327 multidrug resistance protein, MATE family (A)	[R]	General function prediction only	MatE	MATE efflux family protein 9 GN=F3L12.7 OS=Arabidopsis thaliana (Mouse-ear cress) PE=2 SV=1	S	Function unknown	MATE efflux family protein 9 [Triticum urartu]
c81225.graph_c0	up	--	--	Cellular Component: chloroplast (GO:0009507);;	--	--	--	TPR repeat;; Tetratricopeptide repeat;; Tetratricopeptide repeat;; Tetratricopeptide repeat;; Tetratricopeptide repeat	--	S	Function unknown	TPR domain protein [Zea mays]
c96752.graph_c0	up	--	--	--	--	--	--	--	--	S	Function unknown	PREDICTED: triadin-like [Setaria italica]
c93886.graph_c0	down	--	--	Molecular Function: kinase activity (GO:0016301);; Biological Process: phosphorylation (GO:0016310);;	--	[R]	General function prediction only	Kelch motif;; Kelch motif;; Galactose oxidase, central domain;; Galactose oxidase, central domain;; Kelch motif;; F-box domain	F-box/kelch-repeat protein At2g44130 GN=At2g44130 OS=Arabidopsis thaliana (Mouse-ear cress) PE=2 SV=2	R	General function prediction only	hypothetical protein SORBIDRAFT_05g006960 [Sorghum bicolor]
c94961.graph_c1	down	--	--	Cellular Component: endoplasmic reticulum (GO:0005783);; Biological Process: fatty acid biosynthetic process (GO:0006633);; Biological Process: response to cold (GO:0009409);; Biological Process: response to light stimulus (GO:0009416);; Cellular Component: membrane (GO:0016020);; Cellular Component: cytoplasmic membrane-bounded vesicle (GO:0016023);; Molecular Function: transferase activity, tra…	--	--	--	FAE1/Type III polyketide synthase-like protein;; 3-Oxoacyl-[acyl-carrier-protein (ACP)] synthase III C terminal;; Chalcone and stilbene synthases, C-terminal domain;; 3-Oxoacyl-[acyl-carrier-protein (ACP)] synthase III	3-ketoacyl-CoA synthase 12 (Precursor) GN=KCS12 OS=Arabidopsis thaliana (Mouse-ear cress) PE=2 SV=1	R	General function prediction only	PREDICTED: 3-ketoacyl-CoA synthase 12-like [Setaria italica]
c93912.graph_c0	up	--	--	Biological Process: transcription, DNA-templated (GO:0006351);; Cellular Component: plastid (GO:0009536);;	--	--	--	--	--	K	Transcription	PREDICTED: ethylene-responsive transcription factor ERF053-like [Setaria italica]
c86546.graph_c0	up	--	--	Cellular Component: cytoplasmic membrane-bounded vesicle (GO:0016023);;	--	--	--	Phosphate-induced protein 1 conserved region	Protein EXORDIUM (Precursor) GN=EXO OS=Arabidopsis thaliana (Mouse-ear cress) PE=2 SV=1	S	Function unknown	hypothetical protein SORBIDRAFT_04g027370 [Sorghum bicolor]
c100009.graph_c0	up	--	--	Cellular Component: plasma membrane (GO:0005886);;	--	--	--	Protein of unknown function (DUF1005);; Cytochrome c oxidase subunit VIa	Cytochrome c oxidase subunit 6a, mitochondrial (Precursor) GN=COX6A OS=Arabidopsis thaliana (Mouse-ear cress) PE=2 SV=1	S	Function unknown	hypothetical protein SORBIDRAFT_01g006730 [Sorghum bicolor]
c99727.graph_c1	up	--	--	Molecular Function: iron ion binding (GO:0005506);; Cellular Component: endoplasmic reticulum membrane (GO:0005789);; Biological Process: response to stress (GO:0006950);; Molecular Function: electron carrier activity (GO:0009055);; Molecular Function: (+)-abscisic acid 8'-hydroxylase activity (GO:0010295);; Cellular Component: integral component of membrane (GO:0016021);; Molecular Function: hem…	K09843|4.69647e-119|zma:100383693|putative cytochrome P450 superfamily protein; K09843 (+)-abscisic acid 8'-hydroxylase [EC:1.14.13.93] (A)	[QI]	--	Cytochrome P450;; Cytochrome P450	Abscisic acid 8&apos;-hydroxylase 1 OS=Oryza sativa subsp. japonica (Rice) PE=2 SV=1	Q	Secondary metabolites biosynthesis, transport and catabolism	putative cytochrome P450 superfamily protein precursor [Zea mays]
c98722.graph_c4	up	--	--	--	K09286|1.2467e-17|sbi:SORBI_07g020090|SORBIDRAFT_07g020090, Sb07g020090; hypothetical protein; K09286 EREBP-like factor (A)	--	--	--	--	K	Transcription	hypothetical protein SORBIDRAFT_07g020090 [Sorghum bicolor]
c89464.graph_c0	down	--	--	Cellular Component: cell wall (GO:0005618);; Cellular Component: vacuole (GO:0005773);; Cellular Component: plasma membrane (GO:0005886);; Biological Process: carbohydrate metabolic process (GO:0005975);; Biological Process: response to cold (GO:0009409);; Biological Process: response to bacterium (GO:0009617);; Biological Process: response to salt stress (GO:0009651);; Biological Process: defens…	--	--	--	Glycosyl hydrolases family 17	Lichenase-2 (Precursor; Fragment) OS=Hordeum vulgare (Barley) PE=1 SV=1	R	General function prediction only	lichenase-2 precursor [Zea mays]
c82150.graph_c0	up	[O]	Posttranslational modification, protein turnover, chaperones	Molecular Function: zinc ion binding (GO:0008270);; Cellular Component: cytoplasmic membrane-bounded vesicle (GO:0016023);;	--	[O]	Posttranslational modification, protein turnover, chaperones	Ring finger domain;; RING-H2 zinc finger;; Zinc finger, C3HC4 type (RING finger)	E3 ubiquitin-protein ligase ATL31 (Precursor) GN=F21A20.130 OS=Arabidopsis thaliana (Mouse-ear cress) PE=1 SV=2	O	Posttranslational modification, protein turnover, chaperones	PREDICTED: E3 ubiquitin-protein ligase ATL31-like [Setaria italica]
c94362.graph_c0	down	--	--	Molecular Function: aspartic-type endopeptidase activity (GO:0004190);; Cellular Component: mitochondrion (GO:0005739);; Biological Process: proteolysis (GO:0006508);;	--	[O]	Posttranslational modification, protein turnover, chaperones	Xylanase inhibitor N-terminal;; Xylanase inhibitor C-terminal;; Eukaryotic aspartyl protease	Aspartic proteinase nepenthesin-1 (Precursor) GN=nep1 OS=Nepenthes gracilis (Slender pitcher plant) PE=1 SV=1	O	Posttranslational modification, protein turnover, chaperones	PREDICTED: aspartic proteinase nepenthesin-1-like [Setaria italica]
c73553.graph_c0	up	--	--	Molecular Function: sequence-specific DNA binding transcription factor activity (GO:0003700);; Cellular Component: nucleus (GO:0005634);; Biological Process: regulation of transcription, DNA-templated (GO:0006355);; Biological Process: defense response (GO:0006952);; Biological Process: gibberellin metabolic process (GO:0009685);; Molecular Function: sequence-specific DNA binding (GO:0043565);;	--	--	--	--	--	K	Transcription	predicted protein [Hordeum vulgare subsp. vulgare]
c81519.graph_c0	down	--	--	--	--	--	--	Zinc knuckle	--	R	General function prediction only	hypothetical protein SORBIDRAFT_02g003036 [Sorghum bicolor]
c96345.graph_c0	up	--	--	--	--	--	--	WRKY DNA -binding domain	Probable WRKY transcription factor 53 GN=WRKY53 OS=Arabidopsis thaliana (Mouse-ear cress) PE=1 SV=1	K	Transcription	PREDICTED: probable WRKY transcription factor 70-like [Setaria italica]
c93757.graph_c2	up	--	--	Molecular Function: catalytic activity (GO:0003824);; Cellular Component: mitochondrion (GO:0005739);; Biological Process: metabolic process (GO:0008152);; Cellular Component: plastid (GO:0009536);;	--	--	--	Histidine phosphatase superfamily (branch 1)	Phosphoglycerate mutase-like protein AT74H {ECO:0000305} OS=Arabidopsis thaliana (Mouse-ear cress) PE=3 SV=2	G	Carbohydrate transport and metabolism	PREDICTED: uncharacterized protein LOC101777668 isoform X1 [Setaria italica]
c92204.graph_c1	down	[O]	Posttranslational modification, protein turnover, chaperones	Molecular Function: carbonate dehydratase activity (GO:0004089);; Molecular Function: ATP binding (GO:0005524);; Molecular Function: zinc ion binding (GO:0008270);; Biological Process: carbon utilization (GO:0015976);; Molecular Function: nucleoside-triphosphatase activity (GO:0017111);;	--	[O]	Posttranslational modification, protein turnover, chaperones	ATPase family associated with various cellular activities (AAA);; Domain associated at C-terminal with AAA	Calmodulin-interacting protein 111 GN=CIP111 OS=Arabidopsis thaliana (Mouse-ear cress) PE=1 SV=1	O	Posttranslational modification, protein turnover, chaperones	predicted protein [Hordeum vulgare subsp. vulgare]
c92748.graph_c2	up	--	--	Molecular Function: protein dimerization activity (GO:0046983);;	--	--	--	Helix-loop-helix DNA-binding domain	Transcription factor ABA-INDUCIBLE bHLH-TYPE GN=F13A10.4 OS=Arabidopsis thaliana (Mouse-ear cress) PE=2 SV=2	K	Transcription	hypothetical protein SORBIDRAFT_03g032420 [Sorghum bicolor]
c84673.graph_c0	down	--	--	--	--	--	--	Domain of unknown function (DUF4228)	--	S	Function unknown	PREDICTED: uncharacterized protein LOC101779099 [Setaria italica]
c91554.graph_c4	up	--	--	--	--	--	--	--	--	S	Function unknown	PREDICTED: uncharacterized protein LOC100824745 [Brachypodium distachyon]
c78645.graph_c0	down	--	--	--	--	--	--	Protein of unknown function (DUF688)	--	S	Function unknown	PREDICTED: uncharacterized protein LOC101777976 [Setaria italica]
c79087.graph_c1	up	[TZDR]	--	Molecular Function: calcium ion binding (GO:0005509);;	K13448|1.25084e-78|osa:4325693|Os01g0135700; K13448 calcium-binding protein CML (A)	[T]	Signal transduction mechanisms	EF hand;; EF-hand domain;; EF-hand domain pair;; EF hand;; EF-hand domain pair;; Secreted protein acidic and rich in cysteine Ca binding region	Probable calcium-binding protein CML16 OS=Oryza sativa subsp. japonica (Rice) PE=2 SV=1	T	Signal transduction mechanisms	Os01g0135700 [Oryza sativa Japonica Group]
c88622.graph_c0	up	--	--	--	--	--	--	--	--	S	Function unknown	PREDICTED: serine/arginine repetitive matrix protein 2-like [Setaria italica]
c86337.graph_c0	down	--	--	Molecular Function: calmodulin binding (GO:0005516);; Cellular Component: mitochondrion (GO:0005739);; Biological Process: auxin-activated signaling pathway (GO:0009734);;	K14488|2.46897e-40|sita:101786498|auxin-induced protein 10A5-like; K14488 SAUR family protein (A)	--	--	Auxin responsive protein	Auxin-induced protein X10A OS=Glycine max (Soybean) PE=2 SV=1	S	Function unknown	PREDICTED: auxin-induced protein 10A5-like [Setaria italica]
c97038.graph_c1	down	[M]	Cell wall/membrane/envelope biogenesis	Molecular Function: polygalacturonase activity (GO:0004650);; Cellular Component: extracellular region (GO:0005576);; Cellular Component: cell wall (GO:0005618);; Biological Process: carbohydrate metabolic process (GO:0005975);;	--	--	--	Glycosyl hydrolases family 28;; Pectate lyase superfamily protein;; Right handed beta helix region	Probable polygalacturonase OS=Vitis vinifera (Grape) PE=1 SV=1	R	General function prediction only	putative polygalacturonase [Oryza sativa Japonica Group]
c96955.graph_c1	up	--	--	Molecular Function: ATP binding (GO:0005524);; Cellular Component: plasma membrane (GO:0005886);; Molecular Function: nucleoside-triphosphatase activity (GO:0017111);;	--	[O]	Posttranslational modification, protein turnover, chaperones	Domain associated at C-terminal with AAA	--	O	Posttranslational modification, protein turnover, chaperones	predicted protein [Hordeum vulgare subsp. vulgare]
c94222.graph_c1	up	[KAD]	--	Molecular Function: DNA binding (GO:0003677);; Molecular Function: chromatin binding (GO:0003682);; Biological Process: response to hormone (GO:0009725);; Biological Process: response to oxygen-containing compound (GO:1901700);;	K09422|1.63706e-42|bdi:100837713|myb-related protein Myb4-like; K09422 myb proto-oncogene protein, plant (A)	[K]	Transcription	Myb-like DNA-binding domain;; Myb-like DNA-binding domain	Myb-related protein Myb4 GN=OSJNBa0073E02.6 OS=Oryza sativa subsp. japonica (Rice) PE=2 SV=2	K	Transcription	PREDICTED: myb-related protein Myb4-like [Brachypodium distachyon]
c96184.graph_c0	up	--	--	Molecular Function: calmodulin binding (GO:0005516);; Cellular Component: cytoplasm (GO:0005737);; Biological Process: defense response (GO:0006952);; Biological Process: response to biotic stimulus (GO:0009607);; Biological Process: pollen tube reception (GO:0010483);; Cellular Component: endomembrane system (GO:0012505);; Cellular Component: integral component of membrane (GO:0016021);;	K08472|0|sita:101782371|MLO-like protein 5-like; K08472 mlo protein (A)	--	--	Mlo family;; Mlo family;; Mlo family	MLO-like protein 5 GN=MLO5 OS=Arabidopsis thaliana (Mouse-ear cress) PE=2 SV=1	S	Function unknown	PREDICTED: MLO-like protein 5-like [Setaria italica]
