# Supplementary material for: Responses of Manila Grass (Zoysia matrella) to chilling stress: From transcriptomics to physiology
Source: PLoS One. 2020 Jul 20;15(7):e0235972. doi: 10.1371/journal.pone.0235972 (PMC7371177; doi:10.1371/journal.pone.0235972)
Supplement: S2 Table — (XLSX) [file pone.0235972.s002.xlsx]

## Sheet: S7_vs_S9_VS_T07_T08_vs_T11_T12.
#ID	regulated	COG_class	COG_class_annotation	GO_annotation	KEGG_annotation	KOG_class	KOG_class_annotation	Pfam_annotation	Swissprot_annotation	eggNOG_class	eggNOG_class_annotation	nr_annotation
c81258.graph_c0	down	--	--	--	--	--	--	--	--	S	Function unknown	hypothetical protein SORBIDRAFT_04g030270 [Sorghum bicolor]
c96070.graph_c0	down	--	--	Cellular Component: plastid (GO:0009536);; Biological Process: single-organism cellular process (GO:0044763);;	K07562|2.19736e-10|sbi:SORBI_01g028310|SORBIDRAFT_01g028310, Sb01g028310; hypothetical protein; K07562 nonsense-mediated mRNA decay protein 3 (A)	--	--	--	--	J	Translation, ribosomal structure and biogenesis	hypothetical protein SORBIDRAFT_01g028310 [Sorghum bicolor]
c99860.graph_c0	up	--	--	Biological Process: amino acid transport (GO:0006865);; Biological Process: cytokinin biosynthetic process (GO:0009691);;	--	--	--	DENN (AEX-3) domain;; uDENN domain;; Domain of unknown function (DUF4516)	--	T	Signal transduction mechanisms	PREDICTED: uncharacterized protein LOC101770292 [Setaria italica]
c93701.graph_c1	down	[O]	Posttranslational modification, protein turnover, chaperones	Biological Process: proteolysis (GO:0006508);;	K01304|1.23015e-146|sita:101764538|uncharacterized LOC101764538; K01304 pyroglutamyl-peptidase [EC:3.4.19.3] (A)	[O]	Posttranslational modification, protein turnover, chaperones	Pyroglutamyl peptidase	--	O	Posttranslational modification, protein turnover, chaperones	PREDICTED: uncharacterized protein LOC101764538 isoform X1 [Setaria italica]
c99676.graph_c2	down	--	--	Cellular Component: mitochondrion (GO:0005739);; Molecular Function: transferase activity (GO:0016740);;	--	[J]	Translation, ribosomal structure and biogenesis	--	--	J	Translation, ribosomal structure and biogenesis	PREDICTED: putative CCA tRNA nucleotidyltransferase 2 isoform X2 [Zea mays]
c95407.graph_c1	down	--	--	--	--	--	--	--	--	S	Function unknown	hypothetical protein LOC_Os12g26020 [Oryza sativa Japonica Group]
c97774.graph_c1	up	--	--	Molecular Function: serine-type endopeptidase activity (GO:0004252);; Biological Process: proteolysis (GO:0006508);; Cellular Component: integral component of membrane (GO:0016021);;	--	[T]	Signal transduction mechanisms	Rhomboid family	--	T	Signal transduction mechanisms	Os10g0521900 [Oryza sativa Japonica Group]
c91735.graph_c0	down	--	--	Biological Process: pentose-phosphate shunt (GO:0006098);; Cellular Component: chloroplast stroma (GO:0009570);; Cellular Component: chloroplast envelope (GO:0009941);; Biological Process: leaf morphogenesis (GO:0009965);; Biological Process: thylakoid membrane organization (GO:0010027);; Biological Process: carotenoid biosynthetic process (GO:0016117);; Biological Process: cell differentiation (…	--	--	--	--	--	S	Function unknown	PREDICTED: uncharacterized protein LOC101762210 isoform X1 [Setaria italica]
c93046.graph_c0	down	--	--	Cellular Component: plastid (GO:0009536);;	--	--	--	--	--	S	Function unknown	unknown [Zea mays]
c101016.graph_c2	down	--	--	Molecular Function: protein tyrosine kinase activity (GO:0004713);; Molecular Function: ATP binding (GO:0005524);; Biological Process: protein phosphorylation (GO:0006468);; Biological Process: protein N-linked glycosylation (GO:0006487);; Cellular Component: Cul4-RING E3 ubiquitin ligase complex (GO:0080008);;	K17601|0|sita:101758545|probable inactive serine/threonine-protein kinase lvsG-like; K17601 WD repeat-containing protein 81 (A)	[TU]	--	Beige/BEACH domain;; Protein kinase domain;; WD domain, G-beta repeat	--	U	Intracellular trafficking, secretion, and vesicular transport	PREDICTED: probable inactive serine/threonine-protein kinase lvsG-like isoform X1 [Setaria italica]
c83108.graph_c0	down	--	--	--	--	--	--	--	--	C	Energy production and conversion	PREDICTED: probable glycerophosphoryl diester phosphodiesterase 1-like [Setaria italica]
c90365.graph_c1	down	--	--	--	--	--	--	--	--	--	--	hypothetical protein OsJ_10539 [Oryza sativa Japonica Group]
c86279.graph_c0	down	--	--	--	--	--	--	C1-like domain	--	S	Function unknown	hypothetical protein [Zea mays]
c90573.graph_c0	down	--	--	Cellular Component: plastid (GO:0009536);;	--	[S]	Function unknown	Uncharacterized conserved protein	--	S	Function unknown	hypothetical protein SORBIDRAFT_01g013720 [Sorghum bicolor]
c87973.graph_c0	up	--	--	--	--	--	--	--	--	S	Function unknown	PREDICTED: uncharacterized protein LOC103641199 [Zea mays]
c88109.graph_c0	down	--	--	Cellular Component: plasma membrane (GO:0005886);; Biological Process: response to oxidative stress (GO:0006979);; Biological Process: pollen development (GO:0009555);; Cellular Component: cytoplasmic membrane-bounded vesicle (GO:0016023);;	--	--	--	--	--	R	General function prediction only	hypothetical protein SORBIDRAFT_09g005000 [Sorghum bicolor]
c88607.graph_c0	down	--	--	Cellular Component: plastid (GO:0009536);;	--	--	--	--	--	S	Function unknown	uncharacterized protein LOC100276196 [Zea mays]
c96579.graph_c0	down	--	--	Biological Process: covalent chromatin modification (GO:0016569);; Biological Process: nucleobase-containing compound biosynthetic process (GO:0034654);; Biological Process: cellular macromolecule metabolic process (GO:0044260);; Biological Process: regulation of biological process (GO:0050789);;	K13150|8.7277e-158|bdi:100832685|uncharacterized LOC100832685; K13150 coilin (A)	--	--	--	--	S	Function unknown	PREDICTED: uncharacterized protein LOC100832685 [Brachypodium distachyon]
c93045.graph_c2	up	--	--	--	--	--	--	PLATZ transcription factor	--	S	Function unknown	hypothetical protein SORBIDRAFT_07g024020 [Sorghum bicolor]
c84276.graph_c0	down	--	--	Biological Process: cellulose biosynthetic process (GO:0030244);; Biological Process: Golgi vesicle transport (GO:0048193);;	--	[S]	Function unknown	Rab5-interacting protein (Rab5ip)	--	S	Function unknown	PREDICTED: ER membrane protein complex subunit 6-like [Oryza brachyantha]
c96970.graph_c1	up	[R]	General function prediction only	Biological Process: metabolic process (GO:0008152);; Molecular Function: hydrolase activity (GO:0016787);;	K07025|2.49597e-135|sbi:SORBI_01g039680|SORBIDRAFT_01g039680, Sb01g039680; hypothetical protein; K07025 putative hydrolase of the HAD superfamily (A)	[R]	General function prediction only	Haloacid dehalogenase-like hydrolase	--	R	General function prediction only	hypothetical protein SORBIDRAFT_01g039680 [Sorghum bicolor]
c93020.graph_c0	up	[G]	Carbohydrate transport and metabolism	Biological Process: myo-inositol hexakisphosphate biosynthetic process (GO:0010264);;	--	--	--	AAA domain	--	S	Function unknown	hypothetical protein SORBIDRAFT_02g012650 [Sorghum bicolor]
c91149.graph_c0	up	--	--	Molecular Function: acetylglucosaminyltransferase activity (GO:0008375);; Cellular Component: membrane (GO:0016020);;	--	[G]	Carbohydrate transport and metabolism	Core-2/I-Branching enzyme;; Core-2/I-Branching enzyme	--	G	Carbohydrate transport and metabolism	hypothetical protein OsI_23613 [Oryza sativa Indica Group]
c92925.graph_c0	up	--	--	--	--	--	--	Protein of unknown function (DUF1421)	--	S	Function unknown	PREDICTED: trithorax group protein osa-like [Setaria italica]
c100472.graph_c2	down	[J]	Translation, ribosomal structure and biogenesis	Cellular Component: plastid (GO:0009536);; Cellular Component: cytoplasmic membrane-bounded vesicle (GO:0016023);; Molecular Function: carbon-nitrogen ligase activity, with glutamine as amido-N-donor (GO:0016884);;	--	[J]	Translation, ribosomal structure and biogenesis	--	--	J	Translation, ribosomal structure and biogenesis	hypothetical protein SORBIDRAFT_01g025910 [Sorghum bicolor]
c92802.graph_c0	down	--	--	Biological Process: microtubule cytoskeleton organization (GO:0000226);; Cellular Component: spindle pole (GO:0000922);; Cellular Component: microtubule organizing center (GO:0005815);;	K16569|8.2365e-14|sita:101783840|gamma-tubulin complex component 2-like; K16569 gamma-tubulin complex component 2 (A)	--	--	--	--	S	Function unknown	PREDICTED: gamma-tubulin complex component 2-like [Setaria italica]
c87906.graph_c0	down	--	--	Cellular Component: mitochondrion (GO:0005739);; Cellular Component: chloroplast stroma (GO:0009570);;	--	--	--	--	--	S	Function unknown	H0410G08.9 [Oryza sativa Indica Group]
c84505.graph_c0	up	--	--	--	--	--	--	Protein of unknown function, DUF573	--	S	Function unknown	PREDICTED: mediator-associated protein 1-like [Setaria italica]
c98983.graph_c0	up	--	--	Cellular Component: mitochondrion (GO:0005739);;	--	--	--	--	--	S	Function unknown	hypothetical protein SORBIDRAFT_01g001380 [Sorghum bicolor]
c81609.graph_c0	down	--	--	Cellular Component: plasma membrane (GO:0005886);; Cellular Component: cytoplasmic membrane-bounded vesicle (GO:0016023);; Biological Process: single-organism cellular process (GO:0044763);;	--	--	--	Protein of unknown function (DUF1191)	--	R	General function prediction only	PREDICTED: uncharacterized protein LOC101784938 [Setaria italica]
c98675.graph_c0	up	[R]	General function prediction only	Molecular Function: binding (GO:0005488);;	K10624|0|sita:101753419|uncharacterized LOC101753419; K10624 E3 ubiquitin-protein ligase RBBP6 [EC:6.3.2.19] (A)	[O]	Posttranslational modification, protein turnover, chaperones	DWNN domain	--	O	Posttranslational modification, protein turnover, chaperones	PREDICTED: uncharacterized protein LOC101753419 [Setaria italica]
c90282.graph_c0	up	--	--	--	--	--	--	--	--	K	Transcription	hypothetical protein SORBIDRAFT_02g024760 [Sorghum bicolor]
c98753.graph_c0	down	--	--	--	--	--	--	F-box domain;; F-box-like	--	R	General function prediction only	PREDICTED: uncharacterized protein LOC101784153 isoform X2 [Setaria italica]
c100278.graph_c1	up	--	--	Biological Process: metabolic process (GO:0008152);; Molecular Function: hydrolase activity (GO:0016787);;	--	[I]	Lipid transport and metabolism	Alpha/beta hydrolase family;; alpha/beta hydrolase fold;; Alpha/beta hydrolase family	--	I	Lipid transport and metabolism	Os05g0542200 [Oryza sativa Japonica Group]
c96917.graph_c1	down	--	--	--	K08101|6.42848e-07|sita:101767227|phytochromobilin:ferredoxin oxidoreductase, chloroplastic-like; K08101 phytochromobilin:ferredoxin oxidoreductase [EC:1.3.7.4] (A)	--	--	--	--	R	General function prediction only	elongated mesocotyl1 [Zea mays]
c91426.graph_c0	up	--	--	Cellular Component: plastid (GO:0009536);;	--	--	--	--	--	S	Function unknown	PREDICTED: E3 ubiquitin-protein ligase RNF169-like [Setaria italica]
c87186.graph_c0	down	--	--	Biological Process: inactivation of MAPK activity (GO:0000188);; Molecular Function: protein tyrosine phosphatase activity (GO:0004725);; Molecular Function: protein tyrosine/serine/threonine phosphatase activity (GO:0008138);; Cellular Component: cytoplasmic membrane-bounded vesicle (GO:0016023);; Molecular Function: MAP kinase phosphatase activity (GO:0033549);; Biological Process: peptidyl-tyr…	--	--	--	Dual specificity phosphatase, catalytic domain;; Protein-tyrosine phosphatase	--	V	Defense mechanisms	PREDICTED: uncharacterized protein LOC101756575 [Setaria italica]
c96406.graph_c0	down	--	--	--	--	--	--	Protein of unknown function (DUF3685)	--	S	Function unknown	PREDICTED: uncharacterized protein LOC101752732 isoform X4 [Setaria italica]
c80478.graph_c0	down	--	--	Cellular Component: mitochondrial respiratory chain complex I (GO:0005747);; Cellular Component: vacuolar membrane (GO:0005774);; Cellular Component: plasma membrane (GO:0005886);; Biological Process: glycolytic process (GO:0006096);; Biological Process: ubiquitin-dependent protein catabolic process (GO:0006511);; Biological Process: aerobic respiration (GO:0009060);; Biological Process: photores…	--	--	--	--	--	S	Function unknown	Os07g0498300 [Oryza sativa Japonica Group]
c101376.graph_c0	down	--	--	--	--	--	--	--	--	R	General function prediction only	PREDICTED: uncharacterized protein LOC101768054 [Setaria italica]
c95239.graph_c0	down	--	--	Molecular Function: nucleotide binding (GO:0000166);; Biological Process: cell plate assembly (GO:0000919);; Cellular Component: kinetochore microtubule (GO:0005828);; Biological Process: embryo sac development (GO:0009553);; Biological Process: pollen development (GO:0009555);; Biological Process: protein transport (GO:0015031);; Biological Process: positive regulation of cytokinesis (GO:0032467…	K16547|1.64496e-175|sita:101753705|protein NEDD1-like; K16547 protein NEDD1 (A)	[T]	Signal transduction mechanisms	--	--	T	Signal transduction mechanisms	PREDICTED: protein NEDD1-like [Setaria italica]
c82315.graph_c0	up	--	--	--	--	--	--	--	--	S	Function unknown	PREDICTED: uncharacterized protein LOC101756999 [Setaria italica]
c91376.graph_c0	up	--	--	Molecular Function: ubiquitin thiolesterase activity (GO:0004221);; Molecular Function: ubiquitin-specific protease activity (GO:0004843);; Cellular Component: nucleus (GO:0005634);; Cellular Component: cytoplasm (GO:0005737);; Biological Process: ubiquitin-dependent protein catabolic process (GO:0006511);; Molecular Function: omega peptidase activity (GO:0008242);; Biological Process: shoot syst…	K05610|0|sita:101765186|ubiquitin carboxyl-terminal hydrolase isozyme L5-like; K05610 ubiquitin carboxyl-terminal hydrolase L5 [EC:3.4.19.12] (A)	[O]	Posttranslational modification, protein turnover, chaperones	Ubiquitin carboxyl-terminal hydrolase, family 1	--	O	Posttranslational modification, protein turnover, chaperones	PREDICTED: ubiquitin carboxyl-terminal hydrolase isozyme L5-like [Setaria italica]
c87177.graph_c0	up	--	--	--	--	[R]	General function prediction only	LysM domain	--	R	General function prediction only	hypothetical protein SHCRBa_119_B13_F_380 [Saccharum hybrid cultivar R570]
c94725.graph_c1	down	--	--	--	--	--	--	--	--	S	Function unknown	PREDICTED: probable transcription factor GLK2-like [Setaria italica]
c88461.graph_c0	down	--	--	Molecular Function: protein kinase activity (GO:0004672);; Molecular Function: ATP binding (GO:0005524);; Biological Process: protein phosphorylation (GO:0006468);; Cellular Component: chloroplast (GO:0009507);;	--	--	--	--	--	R	General function prediction only	PREDICTED: uncharacterized protein LOC101755586 isoform X1 [Setaria italica]
c84653.graph_c0	up	--	--	Cellular Component: mitochondrion (GO:0005739);;	--	--	--	--	--	S	Function unknown	predicted protein [Hordeum vulgare subsp. vulgare]
c93366.graph_c0	up	--	--	Biological Process: myo-inositol hexakisphosphate biosynthetic process (GO:0010264);;	--	--	--	--	--	S	Function unknown	PREDICTED: uncharacterized protein LOC101771341 [Setaria italica]
c88158.graph_c0	up	--	--	Molecular Function: metal ion binding (GO:0046872);;	--	--	--	--	--	O	Posttranslational modification, protein turnover, chaperones	predicted protein [Hordeum vulgare subsp. vulgare]
c88178.graph_c1	down	--	--	Molecular Function: hydrolase activity, hydrolyzing O-glycosyl compounds (GO:0004553);; Biological Process: carbohydrate metabolic process (GO:0005975);;	--	--	--	Glycosyl hydrolases family 43	--	S	Function unknown	Os01g0879400 [Oryza sativa Japonica Group]
c95335.graph_c1	down	--	--	--	--	--	--	MYB-CC type transfactor, LHEQLE motif	--	S	Function unknown	hypothetical protein SHCRBa_028_D11_F_10 [Saccharum hybrid cultivar R570]
c81033.graph_c0	up	--	--	Cellular Component: cytoplasmic membrane-bounded vesicle (GO:0016023);;	--	--	--	Protein of unknown function (DUF3339)	--	S	Function unknown	hypothetical protein SORBIDRAFT_04g020640 [Sorghum bicolor]
c96794.graph_c0	down	--	--	--	--	[S]	Function unknown	Chromosome segregation during meiosis;; Domain of unknown function (DUF4210);; Domain of unknown function (DUF4210)	--	S	Function unknown	PREDICTED: uncharacterized protein LOC100820958 isoform X1 [Brachypodium distachyon]
c88060.graph_c0	up	--	--	Biological Process: respiratory burst involved in defense response (GO:0002679);; Cellular Component: nucleus (GO:0005634);; Cellular Component: cytoplasm (GO:0005737);; Biological Process: protein targeting to membrane (GO:0006612);; Biological Process: salicylic acid biosynthetic process (GO:0009697);; Biological Process: response to ethylene (GO:0009723);; Biological Process: abscisic acid-act…	--	[S]	Function unknown	--	--	S	Function unknown	PREDICTED: glycolipid transfer protein domain-containing protein 1-like [Setaria italica]
c89829.graph_c0	down	--	--	Cellular Component: cytoplasm (GO:0005737);; Molecular Function: glycolipid transporter activity (GO:0017089);; Biological Process: glycolipid transport (GO:0046836);; Molecular Function: glycolipid binding (GO:0051861);;	--	[G]	Carbohydrate transport and metabolism	Glycolipid transfer protein (GLTP)	--	G	Carbohydrate transport and metabolism	TPA: putative glycolipid transfer protein (GLTP) family protein [Zea mays]
c100069.graph_c1	down	--	--	--	--	--	--	--	--	S	Function unknown	hypothetical protein TRIUR3_06225 [Triticum urartu]
c84231.graph_c0	up	--	--	--	--	--	--	F-box-like;; F-box domain	--	R	General function prediction only	PREDICTED: uncharacterized protein LOC101754059 [Setaria italica]
c97516.graph_c0	down	--	--	Cellular Component: mitochondrion (GO:0005739);; Molecular Function: heat shock protein binding (GO:0031072);; Molecular Function: unfolded protein binding (GO:0051082);;	--	--	--	--	--	S	Function unknown	PREDICTED: uncharacterized protein LOC101759582 [Setaria italica]
c90042.graph_c0	up	--	--	Cellular Component: vacuole (GO:0005773);; Cellular Component: integral component of membrane (GO:0016021);;	--	[S]	Function unknown	Lung seven transmembrane receptor	--	S	Function unknown	hypothetical protein SORBIDRAFT_01g036190 [Sorghum bicolor]
c94309.graph_c2	down	--	--	Cellular Component: mitochondrion (GO:0005739);; Cellular Component: plastid (GO:0009536);;	K15032|1.21265e-125|sita:101755588|uncharacterized LOC101755588; K15032 mTERF domain-containing protein, mitochondrial (A)	[KR]	--	mTERF	--	K	Transcription	PREDICTED: uncharacterized protein LOC101755588 [Setaria italica]
c98418.graph_c2	down	--	--	--	--	--	--	--	--	S	Function unknown	transposon protein, putative, CACTA, En/Spm sub-class [Oryza sativa Japonica Group]
c88889.graph_c0	up	[S]	Function unknown	Molecular Function: serine-type endopeptidase activity (GO:0004252);; Cellular Component: cell wall (GO:0005618);; Biological Process: protein folding (GO:0006457);; Biological Process: response to high light intensity (GO:0009644);; Biological Process: heat acclimation (GO:0010286);; Biological Process: posttranscriptional regulation of gene expression (GO:0010608);; Biological Process: coenzyme…	--	--	--	(2R)-phospho-3-sulfolactate synthase (ComA)	--	S	Function unknown	PREDICTED: uncharacterized protein LOC101781083 [Setaria italica]
c88872.graph_c0	down	--	--	--	--	--	--	--	--	S	Function unknown	PREDICTED: egg-laying defective protein 27-like [Setaria italica]
c97328.graph_c0	down	--	--	--	--	--	--	Alpha/beta hydrolase family;; Alpha/beta hydrolase family;; alpha/beta hydrolase fold	--	R	General function prediction only	uncharacterized protein LOC100193753 precursor [Zea mays]
c78453.graph_c0	up	--	--	Biological Process: response to stress (GO:0006950);;	--	--	--	Late embryogenesis abundant protein	--	R	General function prediction only	hypothetical protein SORBIDRAFT_03g009860 [Sorghum bicolor]
c91986.graph_c2	down	--	--	--	--	--	--	--	--	O	Posttranslational modification, protein turnover, chaperones	hypothetical protein SORBIDRAFT_09g004760 [Sorghum bicolor]
c92183.graph_c0	up	[R]	General function prediction only	--	--	[H]	Coenzyme transport and metabolism	CobW/HypB/UreG, nucleotide-binding domain;; Cobalamin synthesis protein cobW C-terminal domain	--	H	Coenzyme transport and metabolism	PREDICTED: COBW domain-containing protein 1-like [Setaria italica]
c97220.graph_c1	down	--	--	--	--	--	--	Zinc finger, C3HC4 type (RING finger)	--	O	Posttranslational modification, protein turnover, chaperones	unknown [Zea mays]
c82464.graph_c0	down	--	--	Cellular Component: nucleus (GO:0005634);; Cellular Component: cytoplasm (GO:0005737);;	--	--	--	Protein of unknown function (DUF4057)	--	S	Function unknown	hypothetical protein SORBIDRAFT_06g018640 [Sorghum bicolor]
c42802.graph_c0	down	--	--	Cellular Component: ubiquitin ligase complex (GO:0000151);; Molecular Function: ubiquitin-protein transferase activity (GO:0004842);; Cellular Component: plastid (GO:0009536);; Biological Process: protein ubiquitination (GO:0016567);; Molecular Function: heat shock protein binding (GO:0031072);; Molecular Function: unfolded protein binding (GO:0051082);;	--	--	--	--	--	S	Function unknown	hypothetical protein SORBIDRAFT_06g026840 [Sorghum bicolor]
c94944.graph_c0	up	[R]	General function prediction only	Cellular Component: integral component of membrane (GO:0016021);; Cellular Component: cytoplasmic membrane-bounded vesicle (GO:0016023);; Biological Process: transmembrane transport (GO:0055085);;	K07088|0|sita:101754662|uncharacterized LOC101754662; K07088 (A)	[S]	Function unknown	Membrane transport protein	--	S	Function unknown	PREDICTED: uncharacterized transporter YBR287W-like [Setaria italica]
c92171.graph_c0	up	--	--	Biological Process: response to karrikin (GO:0080167);;	--	--	--	--	--	S	Function unknown	PREDICTED: uncharacterized protein LOC103627243 isoform X1 [Zea mays]
c97798.graph_c1	down	--	--	--	--	--	--	BSD domain	--	S	Function unknown	hypothetical protein SORBIDRAFT_03g035640 [Sorghum bicolor]
c92072.graph_c1	up	--	--	Biological Process: fatty acid beta-oxidation (GO:0006635);; Biological Process: hormone-mediated signaling pathway (GO:0009755);;	--	--	--	--	--	S	Function unknown	PREDICTED: uncharacterized protein LOC102700430 [Oryza brachyantha]
c87311.graph_c1	up	--	--	--	--	--	--	F-box-like;; F-box domain	--	R	General function prediction only	PREDICTED: F-box/LRR-repeat protein At3g48880-like [Setaria italica]
c93367.graph_c0	up	--	--	Cellular Component: plastid (GO:0009536);;	--	--	--	--	--	S	Function unknown	PREDICTED: uncharacterized protein LOC100280272 isoform X1 [Zea mays]
c90432.graph_c1	up	[R]	General function prediction only	Biological Process: cellular aromatic compound metabolic process (GO:0006725);; Molecular Function: hydrolase activity (GO:0016787);;	--	[I]	Lipid transport and metabolism	Alpha/beta hydrolase family;; Putative lysophospholipase;; Alpha/beta hydrolase family;; alpha/beta hydrolase fold	--	I	Lipid transport and metabolism	PREDICTED: bifunctional epoxide hydrolase 2-like [Setaria italica]
c97486.graph_c2	down	--	--	--	--	--	--	--	--	S	Function unknown	PREDICTED: uncharacterized protein LOC101776782 [Setaria italica]
c97716.graph_c0	up	--	--	Cellular Component: mitochondrion (GO:0005739);; Cellular Component: endoplasmic reticulum (GO:0005783);; Cellular Component: membrane (GO:0016020);; Cellular Component: cytoplasmic membrane-bounded vesicle (GO:0016023);; Molecular Function: hydrolase activity (GO:0016787);;	--	--	--	Calcineurin-like phosphoesterase	--	R	General function prediction only	hypothetical protein SORBIDRAFT_02g011280 [Sorghum bicolor]
c83530.graph_c0	up	--	--	Cellular Component: mitochondrion (GO:0005739);;	--	--	--	--	--	S	Function unknown	hypothetical protein SORBIDRAFT_01g009730 [Sorghum bicolor]
c92468.graph_c3	up	--	--	Cellular Component: mitochondrion (GO:0005739);;	--	--	--	--	--	--	--	PREDICTED: uncharacterized protein LOC103640341 [Zea mays]
c86378.graph_c0	down	--	--	Molecular Function: structural constituent of ribosome (GO:0003735);; Cellular Component: ribosome (GO:0005840);; Biological Process: translation (GO:0006412);;	K02902|1.35719e-107|sbi:SORBI_02g035620|SORBIDRAFT_02g035620, Sb02g035620; hypothetical protein; K02902 large subunit ribosomal protein L28 (A)	[J]	Translation, ribosomal structure and biogenesis	Ribosomal L28 family	--	J	Translation, ribosomal structure and biogenesis	hypothetical protein SORBIDRAFT_02g035620 [Sorghum bicolor]
c95758.graph_c0	down	--	--	Cellular Component: vacuolar membrane (GO:0005774);; Cellular Component: endoplasmic reticulum (GO:0005783);; Cellular Component: plasma membrane (GO:0005886);; Cellular Component: cytoplasmic membrane-bounded vesicle (GO:0016023);;	--	[S]	Function unknown	--	--	R	General function prediction only	PREDICTED: ER membrane protein complex subunit 10 [Brachypodium distachyon]
c94294.graph_c0	up	--	--	Cellular Component: vacuole (GO:0005773);; Cellular Component: plasma membrane (GO:0005886);; Cellular Component: integral component of membrane (GO:0016021);;	K14207|1.05113e-144|obr:102721422|sodium-coupled neutral amino acid transporter 1-like; K14207 solute carrier family 38 (sodium-coupled neutral amino acid transporter), member 2 (A)	[E]	Amino acid transport and metabolism	Transmembrane amino acid transporter protein;; Transmembrane amino acid transporter protein;; Tryptophan/tyrosine permease family	--	E	Amino acid transport and metabolism	PREDICTED: sodium-coupled neutral amino acid transporter 1-like isoform X1 [Oryza brachyantha]
c84818.graph_c0	down	--	--	Biological Process: RNA splicing, via endonucleolytic cleavage and ligation (GO:0000394);; Biological Process: phosphatidylinositol biosynthetic process (GO:0006661);; Biological Process: methionine biosynthetic process (GO:0009086);; Cellular Component: integral component of membrane (GO:0016021);; Biological Process: vesicle-mediated transport (GO:0016192);;	--	[U]	Intracellular trafficking, secretion, and vesicular transport	Got1/Sft2-like family	--	U	Intracellular trafficking, secretion, and vesicular transport	hypothetical protein SORBIDRAFT_04g023300 [Sorghum bicolor]
c78535.graph_c0	down	--	--	Molecular Function: RNA binding (GO:0003723);; Molecular Function: phosphatidylinositol phospholipase C activity (GO:0004435);; Biological Process: rRNA processing (GO:0006364);; Biological Process: translation (GO:0006412);; Biological Process: lipid metabolic process (GO:0006629);; Biological Process: aromatic amino acid family biosynthetic process (GO:0009073);; Cellular Component: chloroplast…	--	--	--	Protein of unknown function (DUF1092)	--	S	Function unknown	tab2 protein [Zea mays]
c83223.graph_c0	down	--	--	Molecular Function: zinc ion binding (GO:0008270);; Biological Process: maintenance of shoot apical meristem identity (GO:0010492);; Cellular Component: membrane (GO:0016020);;	--	[A]	RNA processing and modification	RING-variant domain	--	A	RNA processing and modification	PREDICTED: uncharacterized protein LOC101782375 isoform X1 [Setaria italica]
c62937.graph_c0	down	--	--	Biological Process: DNA metabolic process (GO:0006259);;	--	--	--	--	--	--	--	hypothetical protein OsJ_26981 [Oryza sativa Japonica Group]
c75898.graph_c0	down	--	--	--	--	--	--	MuDR family transposase	--	S	Function unknown	hypothetical protein OsI_32567 [Oryza sativa Indica Group]
c95809.graph_c0	down	--	--	Cellular Component: plastid (GO:0009536);;	K09285|6.74984e-36|sita:101764942|AP2-like ethylene-responsive transcription factor At1g16060-like; K09285 AP2-like factor, ANT lineage (A)	--	--	--	--	K	Transcription	PREDICTED: AP2-like ethylene-responsive transcription factor At1g16060-like [Setaria italica]
c86970.graph_c0	up	--	--	Biological Process: anaerobic respiration (GO:0009061);; Biological Process: determination of bilateral symmetry (GO:0009855);; Biological Process: polarity specification of adaxial/abaxial axis (GO:0009944);; Biological Process: meristem initiation (GO:0010014);; Biological Process: regulation of meristem growth (GO:0010075);;	--	--	--	--	--	S	Function unknown	TPA: hypothetical protein ZEAMMB73_669467 [Zea mays]
c92614.graph_c0	up	--	--	--	--	--	--	--	--	S	Function unknown	PREDICTED: skin secretory protein xP2-like [Setaria italica]
c89899.graph_c2	down	--	--	--	--	--	--	Photosystem II reaction centre X protein (PsbX)	--	--	--	--
c91179.graph_c0	up	--	--	--	--	--	--	--	--	S	Function unknown	hypothetical protein [Zea mays]
c92263.graph_c0	down	--	--	Cellular Component: membrane (GO:0016020);; Cellular Component: cytoplasmic membrane-bounded vesicle (GO:0016023);;	--	--	--	Domain of unknown function (DUF4220);; Protein of unknown function, DUF594	--	S	Function unknown	PREDICTED: uncharacterized protein LOC100304211 isoform X1 [Zea mays]
c86405.graph_c0	up	--	--	Cellular Component: mitochondrion (GO:0005739);; Cellular Component: plasma membrane (GO:0005886);; Biological Process: response to cold (GO:0009409);;	--	--	--	Universal stress protein family	--	S	Function unknown	PREDICTED: universal stress protein A-like protein-like [Setaria italica]
c87998.graph_c0	up	--	--	Cellular Component: Golgi apparatus (GO:0005794);; Molecular Function: acetylglucosaminyltransferase activity (GO:0008375);; Cellular Component: membrane (GO:0016020);; Cellular Component: cytoplasmic membrane-bounded vesicle (GO:0016023);; Biological Process: carbohydrate biosynthetic process (GO:0016051);;	--	[G]	Carbohydrate transport and metabolism	Core-2/I-Branching enzyme	--	G	Carbohydrate transport and metabolism	Os01g0121800 [Oryza sativa Japonica Group]
c97058.graph_c0	up	--	--	Molecular Function: zinc ion binding (GO:0008270);;	--	--	--	--	--	S	Function unknown	hypothetical protein SORBIDRAFT_07g004380 [Sorghum bicolor]
c99930.graph_c1	down	[L]	Replication, recombination and repair	Molecular Function: nuclease activity (GO:0004518);; Molecular Function: binding (GO:0005488);; Biological Process: lipid metabolic process (GO:0006629);; Molecular Function: phosphoric diester hydrolase activity (GO:0008081);; Cellular Component: plastid (GO:0009536);; Biological Process: single-organism process (GO:0044699);; Biological Process: response to stimulus (GO:0050896);; Biological Pr…	--	[T]	Signal transduction mechanisms	Phosphatidylinositol-specific phospholipase C, X domain;; GRF zinc finger;; Endonuclease/Exonuclease/phosphatase family	--	T	Signal transduction mechanisms	PREDICTED: uncharacterized protein LOC101775610 [Setaria italica]
c95622.graph_c1	down	--	--	Cellular Component: mitochondrion (GO:0005739);;	--	[KR]	--	mTERF	--	K	Transcription	hypothetical protein SORBIDRAFT_08g018860 [Sorghum bicolor]
c91108.graph_c3	down	--	--	--	--	--	--	--	--	S	Function unknown	PREDICTED: protein starmaker-like [Setaria italica]
c74302.graph_c0	down	--	--	--	--	--	--	--	--	S	Function unknown	PREDICTED: uncharacterized protein LOC101769967 [Setaria italica]
c99248.graph_c0	up	--	--	--	--	[G]	Carbohydrate transport and metabolism	Protein of unknown function, DUF604;; Fringe-like;; Protein of unknown function, DUF604	--	G	Carbohydrate transport and metabolism	PREDICTED: uncharacterized protein LOC101767048 [Setaria italica]
c89833.graph_c0	up	[S]	Function unknown	Cellular Component: membrane (GO:0016020);;	--	--	--	Uncharacterized protein family, UPF0114	--	S	Function unknown	hypothetical protein SORBIDRAFT_01g008660 [Sorghum bicolor]
c70160.graph_c0	up	--	--	Cellular Component: plastid (GO:0009536);;	--	--	--	VQ motif	--	S	Function unknown	PREDICTED: MAPK-interacting and spindle-stabilizing protein-like [Setaria italica]
c99043.graph_c0	down	--	--	Biological Process: nitrogen compound metabolic process (GO:0006807);; Molecular Function: racemase and epimerase activity, acting on amino acids and derivatives (GO:0016855);;	--	--	--	--	--	S	Function unknown	hypothetical protein SORBIDRAFT_03g024890 [Sorghum bicolor]
c95558.graph_c0	up	--	--	Cellular Component: plasma membrane (GO:0005886);;	--	--	--	--	--	R	General function prediction only	PREDICTED: uncharacterized protein LOC101759919 isoform X3 [Setaria italica]
c90820.graph_c2	up	[R]	General function prediction only	Cellular Component: cytoplasm (GO:0005737);; Cellular Component: heterotrimeric G-protein complex (GO:0005834);; Biological Process: N-terminal protein myristoylation (GO:0006499);; Cellular Component: Cul4-RING E3 ubiquitin ligase complex (GO:0080008);;	--	--	--	WD domain, G-beta repeat	--	R	General function prediction only	PREDICTED: uncharacterized WD repeat-containing protein C2A9.03-like isoform X4 [Setaria italica]
c80601.graph_c1	up	--	--	--	K09286|1.07845e-06|dosa:Os07t0674800-01|Os07g0674800, ETHYLENE_RESPONSE_FACTOR_67, ERF67; Similar to AP2 domain transcription factor EREBP.; K09286 EREBP-like factor (A)	--	--	AP2 domain	--	--	--	hypothetical protein OsJ_25557 [Oryza sativa Japonica Group]
c43019.graph_c0	up	--	--	--	--	--	--	--	--	R	General function prediction only	hypothetical protein SORBIDRAFT_05g020330 [Sorghum bicolor]
c84838.graph_c0	up	--	--	Cellular Component: mitochondrion (GO:0005739);;	--	--	--	--	--	S	Function unknown	PREDICTED: uncharacterized protein LOC101761753 [Setaria italica]
c90676.graph_c1	down	--	--	Molecular Function: catalytic activity (GO:0003824);; Cellular Component: mitochondrion (GO:0005739);; Biological Process: metabolic process (GO:0008152);;	K01094|8.27431e-64|dosa:Os01t0796500-01|Os01g0796500; Similar to predicted protein.; K01094 phosphatidylglycerophosphatase GEP4 [EC:3.1.3.27] (A)	[R]	General function prediction only	Mitochondrial PGP phosphatase	--	R	General function prediction only	unknown [Zea mays]
c95992.graph_c1	down	--	--	--	--	--	--	Domain of unknown function (DUF239);; Domain of unknown function (DUF4409)	--	R	General function prediction only	hypothetical protein SORBIDRAFT_02g006130 [Sorghum bicolor]
c90113.graph_c2	up	--	--	--	--	--	--	--	--	--	--	hypothetical protein M569_03688 [Genlisea aurea]
c77086.graph_c0	down	--	--	--	--	--	--	--	--	S	Function unknown	PREDICTED: uncharacterized serine-rich protein C215.13-like isoform X1 [Setaria italica]
c86334.graph_c0	down	--	--	Cellular Component: lysosome (GO:0005764);; Biological Process: sphingolipid metabolic process (GO:0006665);; Cellular Component: cytoplasmic membrane-bounded vesicle (GO:0016023);;	K12382|2.08989e-103|sita:101785133|proactivator polypeptide-like 1-like; K12382 saposin (A)	[IG]	--	Saposin-like type B, region 2;; Saposin-like type B, region 1	--	I	Lipid transport and metabolism	PREDICTED: proactivator polypeptide-like 1-like isoform X1 [Setaria italica]
c88012.graph_c0	down	--	--	Cellular Component: glycine cleavage complex (GO:0005960);; Biological Process: glycine catabolic process (GO:0006546);;	--	[E]	Amino acid transport and metabolism	Glycine cleavage H-protein	--	E	Amino acid transport and metabolism	PREDICTED: protein FAM206A-like [Setaria italica]
c101119.graph_c0	down	--	--	Molecular Function: RNA binding (GO:0003723);;	K13210|6.09172e-107|sita:101771527|far upstream element-binding protein 1-like; K13210 far upstream element-binding protein (A)	[A]	RNA processing and modification	KH domain;; KH domain;; KH domain;; KH domain	--	A	RNA processing and modification	PREDICTED: far upstream element-binding protein 1-like [Setaria italica]
c84640.graph_c1	down	--	--	--	--	--	--	--	--	--	--	transcription factor [Saccharum hybrid cultivar R570]
c95997.graph_c0	down	--	--	Biological Process: protein folding (GO:0006457);; Cellular Component: chloroplast stroma (GO:0009570);; Molecular Function: protein binding involved in protein folding (GO:0044183);;	--	[S]	Function unknown	Armadillo/beta-catenin-like repeat;; HEAT repeats;; HEAT repeat;; HEAT-like repeat;; V-ATPase subunit H;; Armadillo/beta-catenin-like repeat	--	S	Function unknown	PREDICTED: uncharacterized protein LOC101775295 [Setaria italica]
c92097.graph_c2	down	--	--	Molecular Function: ubiquitin-protein transferase activity (GO:0004842);; Molecular Function: zinc ion binding (GO:0008270);; Biological Process: protein ubiquitination (GO:0016567);;	--	--	--	TRAF-type zinc finger	--	S	Function unknown	PREDICTED: uncharacterized protein LOC101777002 [Setaria italica]
c94333.graph_c0	down	--	--	--	--	--	--	Cotton fibre expressed protein	--	S	Function unknown	PREDICTED: uncharacterized protein LOC101776376 [Setaria italica]
c92077.graph_c0	down	--	--	Cellular Component: plastid (GO:0009536);; Cellular Component: membrane (GO:0016020);;	--	--	--	Protein of unknown function (DUF679)	--	S	Function unknown	hypothetical protein SORBIDRAFT_10g008530 [Sorghum bicolor]
c98674.graph_c1	up	--	--	--	--	--	--	Protein of unknown function (DUF630);; Protein of unknown function (DUF632);; Protein of unknown function (DUF632);; Protein of unknown function (DUF632)	--	--	--	hypothetical protein SORBIDRAFT_03g017350 [Sorghum bicolor]
c79781.graph_c1	down	--	--	--	K15382|7.3871e-06|sita:101753489|bidirectional sugar transporter SWEET13-like; K15382 solute carrier family 50 (sugar transporter) (A)	--	--	--	--	--	--	--
c95994.graph_c1	down	--	--	Cellular Component: mitochondrion (GO:0005739);;	--	--	--	--	--	S	Function unknown	PREDICTED: uncharacterized protein LOC101777016 [Setaria italica]
c85055.graph_c4	down	--	--	Cellular Component: plastid (GO:0009536);; Cellular Component: membrane (GO:0016020);; Molecular Function: adenyl nucleotide binding (GO:0030554);; Molecular Function: flavin adenine dinucleotide binding (GO:0050660);;	--	--	--	--	--	S	Function unknown	PREDICTED: DUF21 domain-containing protein At1g55930, chloroplastic-like, partial [Oryza brachyantha]
c83450.graph_c0	down	--	--	--	--	--	--	--	--	S	Function unknown	PREDICTED: uncharacterized protein LOC101762940 isoform X1 [Setaria italica]
c84306.graph_c0	up	--	--	Cellular Component: plant-type vacuole (GO:0000325);; Molecular Function: ATP binding (GO:0005524);; Cellular Component: vacuolar membrane (GO:0005774);; Cellular Component: plasma membrane (GO:0005886);; Biological Process: ATP catabolic process (GO:0006200);; Cellular Component: integral component of membrane (GO:0016021);; Molecular Function: ATPase activity, coupled to transmembrane movement …	--	--	--	--	--	V	Defense mechanisms	PREDICTED: ABC transporter C family member 8-like [Zea mays]
c92385.graph_c1	down	[O]	Posttranslational modification, protein turnover, chaperones	Biological Process: ubiquitin-dependent protein catabolic process (GO:0006511);;	K14016|6.52993e-134|sita:101752645|ubiquitin fusion degradation protein 1 homolog; K14016 ubiquitin fusion degradation protein 1 (A)	[O]	Posttranslational modification, protein turnover, chaperones	Ubiquitin fusion degradation protein UFD1;; Ubiquitin fusion degradation protein UFD1	--	O	Posttranslational modification, protein turnover, chaperones	PREDICTED: ubiquitin fusion degradation protein 1 homolog [Setaria italica]
c95827.graph_c0	up	--	--	Cellular Component: cytoplasmic membrane-bounded vesicle (GO:0016023);;	--	--	--	--	--	--	--	OSJNBa0035M09.19 [Oryza sativa Japonica Group]
c86251.graph_c0	up	--	--	--	--	--	--	--	--	S	Function unknown	PREDICTED: uncharacterized protein LOC101752899 [Setaria italica]
c90454.graph_c0	down	--	--	--	--	--	--	Protein of unknown function (DUF581)	--	S	Function unknown	PREDICTED: uncharacterized protein LOC101762187 isoform X1 [Setaria italica]
c100913.graph_c0	up	--	--	Molecular Function: transferase activity, transferring glycosyl groups (GO:0016757);;	--	[G]	Carbohydrate transport and metabolism	Protein of unknown function, DUF604;; Fringe-like	--	G	Carbohydrate transport and metabolism	PREDICTED: uncharacterized protein LOC101761468 isoform X1 [Setaria italica]
c43239.graph_c0	up	--	--	--	--	--	--	--	--	T	Signal transduction mechanisms	hypothetical protein SORBIDRAFT_07g028090 [Sorghum bicolor]
c81994.graph_c1	up	--	--	--	--	--	--	--	--	S	Function unknown	hypothetical protein F775_04950 [Aegilops tauschii]
c88034.graph_c0	down	--	--	Biological Process: embryo development ending in seed dormancy (GO:0009793);;	--	[S]	Function unknown	Spinocerebellar ataxia type 10 protein domain	--	S	Function unknown	hypothetical protein SORBIDRAFT_01g049305 [Sorghum bicolor]
c94408.graph_c0	up	--	--	--	--	--	--	--	--	S	Function unknown	PREDICTED: uncharacterized protein LOC100829766 isoform X2 [Brachypodium distachyon]
c69555.graph_c0	down	--	--	--	--	--	--	--	--	R	General function prediction only	PREDICTED: uncharacterized protein LOC101767594 [Setaria italica]
c82982.graph_c1	up	--	--	Molecular Function: binding (GO:0005488);; Cellular Component: photosystem II (GO:0009523);; Biological Process: cellular metabolic process (GO:0044237);;	--	--	--	Oxygen evolving enhancer protein 3 (PsbQ)	--	S	Function unknown	hypothetical protein F775_26551 [Aegilops tauschii]
c93547.graph_c0	down	--	--	Cellular Component: mitochondrial inner membrane (GO:0005743);; Biological Process: mitochondrial proton-transporting ATP synthase complex assembly (GO:0033615);;	K18192|9.49427e-121|sita:101758622|uncharacterized LOC101758622; K18192 mitochondrial ATPase complex subunit ATP10 (A)	[O]	Posttranslational modification, protein turnover, chaperones	ATP10 protein	--	O	Posttranslational modification, protein turnover, chaperones	PREDICTED: uncharacterized protein LOC101758622 [Setaria italica]
c94189.graph_c0	down	[R]	General function prediction only	Cellular Component: chloroplast envelope (GO:0009941);; Biological Process: mRNA modification (GO:0016556);; Molecular Function: hydrolase activity (GO:0016787);;	--	[R]	General function prediction only	Alpha/beta hydrolase family;; alpha/beta hydrolase fold;; Alpha/beta hydrolase family;; Serine hydrolase;; Prolyl oligopeptidase family	--	R	General function prediction only	PREDICTED: bifunctional epoxide hydrolase 2-like [Setaria italica]
c83860.graph_c0	down	--	--	Molecular Function: nucleic acid binding (GO:0003676);; Molecular Function: endonuclease activity (GO:0004519);;	--	--	--	--	--	R	General function prediction only	PREDICTED: uncharacterized protein LOC102718110 [Oryza brachyantha]
c78428.graph_c0	down	--	--	--	--	--	--	--	--	S	Function unknown	TPA: hypothetical protein ZEAMMB73_768135 [Zea mays]
c97356.graph_c0	down	--	--	Cellular Component: mitochondrion (GO:0005739);;	--	[L]	Replication, recombination and repair	DDE superfamily endonuclease;; Plant transposon protein;; Helix-turn-helix of DDE superfamily endonuclease	--	L	Replication, recombination and repair	PREDICTED: putative nuclease HARBI1-like [Setaria italica]
c91613.graph_c1	down	--	--	Biological Process: metal ion transport (GO:0030001);; Molecular Function: metal ion binding (GO:0046872);;	--	--	--	Heavy-metal-associated domain;; Heavy-metal-associated domain	--	S	Function unknown	PREDICTED: uncharacterized protein LOC101784732 [Setaria italica]
c87506.graph_c1	up	--	--	--	--	--	--	--	--	S	Function unknown	hypothetical protein SORBIDRAFT_04g026350 [Sorghum bicolor]
c94386.graph_c0	up	--	--	Cellular Component: plastid (GO:0009536);;	--	--	--	Protein of unknown function (DUF569)	--	S	Function unknown	PREDICTED: uncharacterized protein LOC100822278 [Brachypodium distachyon]
c97194.graph_c1	down	--	--	Molecular Function: organic cyclic compound binding (GO:0097159);; Molecular Function: heterocyclic compound binding (GO:1901363);;	--	--	--	--	--	S	Function unknown	putative polyprotein [Oryza sativa Japonica Group]
c93446.graph_c0	up	--	--	Biological Process: response to stress (GO:0006950);; Biological Process: response to abiotic stimulus (GO:0009628);;	--	--	--	--	--	S	Function unknown	PREDICTED: uncharacterized protein LOC101784483 [Setaria italica]
c80372.graph_c0	up	--	--	Cellular Component: plastid (GO:0009536);;	--	[R]	General function prediction only	--	--	S	Function unknown	uncharacterized protein LOC100304058 [Zea mays]
c77308.graph_c0	up	--	--	Cellular Component: membrane (GO:0016020);;	--	--	--	--	--	S	Function unknown	PREDICTED: uncharacterized protein LOC101772275 [Setaria italica]
c94284.graph_c1	down	--	--	Molecular Function: ATP binding (GO:0005524);; Molecular Function: GTP binding (GO:0005525);; Biological Process: carbohydrate metabolic process (GO:0005975);; Cellular Component: plastid (GO:0009536);; Molecular Function: kinase activity (GO:0016301);; Biological Process: phosphorylation (GO:0016310);; Molecular Function: nucleoside-triphosphatase activity (GO:0017111);;	K18735|3.78524e-149|sita:101760398|protein SMG9-like; K18735 protein SMG9 (A)	[S]	Function unknown	50S ribosome-binding GTPase	--	S	Function unknown	PREDICTED: protein SMG9-like [Setaria italica]
c96175.graph_c1	down	--	--	--	--	--	--	--	--	S	Function unknown	PREDICTED: uncharacterized protein LOC101772625 [Setaria italica]
c84897.graph_c0	up	--	--	--	--	--	--	Proteolipid membrane potential modulator	--	--	--	--
c50386.graph_c0	up	--	--	--	--	--	--	--	--	S	Function unknown	hypothetical protein [Zea mays]
c96785.graph_c0	down	--	--	Molecular Function: zinc ion binding (GO:0008270);;	--	[A]	RNA processing and modification	RING-variant domain	--	A	RNA processing and modification	PREDICTED: uncharacterized protein LOC101776116 isoform X2 [Setaria italica]
c95785.graph_c0	down	--	--	--	--	--	--	--	--	S	Function unknown	PREDICTED: uncharacterized protein LOC101757237 [Setaria italica]
c73885.graph_c0	up	--	--	--	--	--	--	--	--	G	Carbohydrate transport and metabolism	PREDICTED: uncharacterized protein LOC100836685 [Brachypodium distachyon]
c90208.graph_c0	up	--	--	--	--	--	--	--	--	S	Function unknown	hypothetical protein, partial [Setaria italica]
c97427.graph_c0	down	--	--	Molecular Function: acetylglucosaminyltransferase activity (GO:0008375);; Cellular Component: membrane (GO:0016020);; Cellular Component: cytoplasmic membrane-bounded vesicle (GO:0016023);;	--	--	--	Core-2/I-Branching enzyme	--	S	Function unknown	PREDICTED: uncharacterized protein LOC103650268 [Zea mays]
c99632.graph_c1	down	--	--	Molecular Function: RNA binding (GO:0003723);; Molecular Function: RNA-directed DNA polymerase activity (GO:0003964);; Biological Process: RNA-dependent DNA replication (GO:0006278);; Biological Process: mRNA processing (GO:0006397);;	--	[R]	General function prediction only	Type II intron maturase;; Reverse transcriptase (RNA-dependent DNA polymerase)	--	R	General function prediction only	PREDICTED: uncharacterized protein LOC103629684 [Zea mays]
c96286.graph_c0	up	--	--	Cellular Component: plastid (GO:0009536);;	--	[D]	Cell cycle control, cell division, chromosome partitioning	Sad1 / UNC-like C-terminal	--	D	Cell cycle control, cell division, chromosome partitioning	PREDICTED: spindle pole body-associated protein sad1-like [Setaria italica]
c91000.graph_c0	down	--	--	--	--	--	--	--	--	S	Function unknown	PREDICTED: uncharacterized protein LOC101782328 isoform X1 [Setaria italica]
c84525.graph_c0	down	--	--	--	--	--	--	RAP domain	--	S	Function unknown	PREDICTED: uncharacterized protein LOC101785128 [Setaria italica]
c90670.graph_c1	down	[E]	Amino acid transport and metabolism	Molecular Function: transporter activity (GO:0005215);; Cellular Component: chloroplast envelope (GO:0009941);; Biological Process: polyamine transport (GO:0015846);; Molecular Function: polyamine binding (GO:0019808);; Cellular Component: periplasmic space (GO:0042597);;	--	--	--	Bacterial extracellular solute-binding protein;; Bacterial extracellular solute-binding protein;; Bacterial extracellular solute-binding protein	--	S	Function unknown	hypothetical protein SORBIDRAFT_06g027530 [Sorghum bicolor]
c96695.graph_c1	up	[S]	Function unknown	Cellular Component: membrane (GO:0016020);;	--	--	--	SNARE associated Golgi protein	--	S	Function unknown	hypothetical protein [Zea mays]
c84946.graph_c0	up	--	--	--	--	--	--	Protein of unknown function (DUF632)	--	S	Function unknown	PREDICTED: uncharacterized protein LOC103632124 [Zea mays]
c98508.graph_c1	down	--	--	--	--	--	--	--	--	S	Function unknown	PREDICTED: uncharacterized protein LOC101764303 [Setaria italica]
c94772.graph_c2	down	--	--	--	--	--	--	--	--	R	General function prediction only	hypothetical protein LOC_Os12g26660 [Oryza sativa Japonica Group]
c94231.graph_c0	down	--	--	Cellular Component: membrane (GO:0016020);;	K10532|0|sita:101754273|heparan-alpha-glucosaminide N-acetyltransferase-like; K10532 heparan-alpha-glucosaminide N-acetyltransferase [EC:2.3.1.78] (A)	[S]	Function unknown	--	--	S	Function unknown	predicted protein [Hordeum vulgare subsp. vulgare]
c99621.graph_c3	down	--	--	Cellular Component: mitochondrion (GO:0005739);; Cellular Component: integral component of membrane (GO:0016021);; Cellular Component: cytoplasmic membrane-bounded vesicle (GO:0016023);; Biological Process: transmembrane transport (GO:0055085);;	--	[R]	General function prediction only	--	--	R	General function prediction only	PREDICTED: hippocampus abundant transcript 1 protein-like [Oryza brachyantha]
c96928.graph_c2	down	--	--	--	--	--	--	--	--	S	Function unknown	hypothetical protein TRIUR3_22897 [Triticum urartu]
c90883.graph_c2	down	--	--	Biological Process: meiotic spindle organization (GO:0000212);; Biological Process: chromosome segregation (GO:0007059);; Biological Process: male meiosis (GO:0007140);; Cellular Component: plastid (GO:0009536);; Biological Process: embryo sac development (GO:0009553);; Biological Process: pollen development (GO:0009555);; Biological Process: meiotic DNA double-strand break formation (GO:0042138)…	--	--	--	--	--	--	--	PREDICTED: uncharacterized protein LOC101768066 [Setaria italica]
c94822.graph_c1	down	[G]	Carbohydrate transport and metabolism	Molecular Function: aldose 1-epimerase activity (GO:0004034);; Cellular Component: plastid (GO:0009536);; Biological Process: hexose metabolic process (GO:0019318);; Molecular Function: carbohydrate binding (GO:0030246);;	K01785|7.59351e-111|sbi:SORBI_01g016500|SORBIDRAFT_01g016500, Sb01g016500; hypothetical protein; K01785 aldose 1-epimerase [EC:5.1.3.3] (A)	[G]	Carbohydrate transport and metabolism	Aldose 1-epimerase;; Aldose 1-epimerase	--	G	Carbohydrate transport and metabolism	hypothetical protein SORBIDRAFT_01g016500 [Sorghum bicolor]
c71449.graph_c0	down	--	--	Cellular Component: mitochondrion (GO:0005739);;	K15414|1.33134e-76|sbi:SORBI_08g001270|SORBIDRAFT_08g001270, Sb08g001270; hypothetical protein; K15414 complement component 1 Q subcomponent-binding protein, mitochondrial (A)	[C]	Energy production and conversion	Mitochondrial glycoprotein	--	S	Function unknown	hypothetical protein SORBIDRAFT_08g001270 [Sorghum bicolor]
c73708.graph_c0	up	--	--	--	--	--	--	--	--	T	Signal transduction mechanisms	PREDICTED: cyclin-dependent protein kinase inhibitor SMR1-like [Setaria italica]
c99284.graph_c0	down	--	--	Molecular Function: nucleic acid binding (GO:0003676);; Cellular Component: Golgi apparatus (GO:0005794);; Biological Process: microtubule nucleation (GO:0007020);; Molecular Function: zinc ion binding (GO:0008270);; Cellular Component: integral component of membrane (GO:0016021);; Cellular Component: cytoplasmic membrane-bounded vesicle (GO:0016023);;	--	[S]	Function unknown	Lung seven transmembrane receptor;; Lung seven transmembrane receptor	--	S	Function unknown	PREDICTED: transmembrane protein 87B-like [Setaria italica]
c96434.graph_c0	down	--	--	Molecular Function: DNA binding (GO:0003677);; Cellular Component: vacuolar membrane (GO:0005774);; Cellular Component: cytosol (GO:0005829);; Cellular Component: plasma membrane (GO:0005886);; Cellular Component: protein complex (GO:0043234);; Biological Process: protein polymerization (GO:0051258);;	--	[Z]	Cytoskeleton	Misato Segment II tubulin-like domain;; Tubulin domain;; Tubulin/FtsZ family, GTPase domain	--	Z	Cytoskeleton	PREDICTED: protein misato homolog 1-like [Setaria italica]
c90773.graph_c0	down	[QR]	--	Molecular Function: methyltransferase activity (GO:0008168);; Biological Process: methylation (GO:0032259);;	--	[IR]	--	Methyltransferase domain;; Methyltransferase domain;; Methyltransferase domain;; ubiE/COQ5 methyltransferase family;; Methyltransferase domain;; Methyltransferase domain;; Methyltransferase domain;; Methyltransferase domain	--	R	General function prediction only	PREDICTED: uncharacterized protein LOC101786045 isoform X2 [Setaria italica]
c100351.graph_c1	down	[J]	Translation, ribosomal structure and biogenesis	Molecular Function: double-stranded RNA binding (GO:0003725);; Cellular Component: plastid (GO:0009536);;	--	[J]	Translation, ribosomal structure and biogenesis	Telomere recombination;; Reverse transcriptase-like	--	J	Translation, ribosomal structure and biogenesis	PREDICTED: yrdC domain-containing protein, mitochondrial-like [Setaria italica]
c94830.graph_c0	up	--	--	--	--	--	--	Protein of unknown function (DUF630);; Protein of unknown function (DUF632)	--	S	Function unknown	PREDICTED: uncharacterized protein LOC103634448 [Zea mays]
c97803.graph_c2	up	[K]	Transcription	Molecular Function: DNA binding (GO:0003677);; Molecular Function: translation elongation factor activity (GO:0003746);; Cellular Component: nucleus (GO:0005634);; Biological Process: regulation of transcription from RNA polymerase II promoter (GO:0006357);; Biological Process: translational elongation (GO:0006414);; Molecular Function: zinc ion binding (GO:0008270);; Biological Process: negative…	K03145|0|sita:101778907|transcription elongation factor A protein 3-like; K03145 transcription elongation factor S-II (A)	[K]	Transcription	Transcription factor S-II (TFIIS), central domain;; Transcription factor S-II (TFIIS);; TFIIS helical bundle-like domain	--	K	Transcription	PREDICTED: transcription elongation factor A protein 3-like [Setaria italica]
c94453.graph_c1	down	--	--	--	--	--	--	--	--	R	General function prediction only	PREDICTED: uncharacterized protein LOC101753476 [Setaria italica]
c68339.graph_c0	down	--	--	Molecular Function: galactose transmembrane transporter activity (GO:0005354);; Molecular Function: glucose transmembrane transporter activity (GO:0005355);; Molecular Function: myo-inositol transmembrane transporter activity (GO:0005365);; Cellular Component: plasma membrane (GO:0005886);; Molecular Function: D-xylose transmembrane transporter activity (GO:0015148);; Molecular Function: glycerol…	--	--	--	--	--	R	General function prediction only	unknown [Zea mays]
c99852.graph_c7	down	--	--	--	--	--	--	zinc-binding in reverse transcriptase	--	S	Function unknown	PREDICTED: uncharacterized protein LOC100382601 isoform X1 [Zea mays]
c86524.graph_c1	down	--	--	Cellular Component: cytoplasmic membrane-bounded vesicle (GO:0016023);;	--	--	--	Embryo-specific protein 3, (ATS3)	--	R	General function prediction only	PREDICTED: uncharacterized protein LOC101755642 [Setaria italica]
c101355.graph_c0	up	--	--	--	--	--	--	Late embryogenesis abundant (LEA) group 1	--	--	--	hypothetical protein F775_32644 [Aegilops tauschii]
c96862.graph_c0	up	--	--	--	--	--	--	Protein of unknown function (DUF3615)	--	R	General function prediction only	hypothetical protein OsJ_28076 [Oryza sativa Japonica Group]
c89602.graph_c0	down	--	--	Biological Process: protein folding (GO:0006457);; Cellular Component: prefoldin complex (GO:0016272);; Molecular Function: unfolded protein binding (GO:0051082);;	K09548|1.01341e-27|sbi:SORBI_04g016750|SORBIDRAFT_04g016750, Sb04g016750; hypothetical protein; K09548 prefoldin subunit 1 (A)	--	--	Prefoldin subunit	--	O	Posttranslational modification, protein turnover, chaperones	hypothetical protein ZEAMMB73_054236 [Zea mays]
c88512.graph_c0	down	[KR]	--	Biological Process: tryptophan catabolic process (GO:0006569);; Biological Process: water transport (GO:0006833);; Molecular Function: N-acetyltransferase activity (GO:0008080);; Cellular Component: chloroplast (GO:0009507);; Biological Process: response to salt stress (GO:0009651);; Biological Process: indoleacetic acid biosynthetic process (GO:0009684);; Biological Process: response to fructose…	--	--	--	Acetyltransferase (GNAT) family;; Acetyltransferase (GNAT) domain;; Acetyltransferase (GNAT) domain;; FR47-like protein;; Acetyltransferase (GNAT) domain	--	R	General function prediction only	PREDICTED: uncharacterized protein LOC102719609, partial [Oryza brachyantha]
c94750.graph_c0	down	--	--	--	--	--	--	--	--	S	Function unknown	PREDICTED: uncharacterized protein LOC103642001 [Zea mays]
c77276.graph_c0	up	--	--	Cellular Component: cytoplasmic membrane-bounded vesicle (GO:0016023);; Cellular Component: anchored component of membrane (GO:0031225);;	--	--	--	Protein of unknown function (DUF3339)	--	S	Function unknown	hypothetical protein [Zea mays]
c95282.graph_c0	up	--	--	--	--	--	--	Late embryogenesis abundant (LEA) group 1	--	--	--	--
c92421.graph_c0	down	--	--	Cellular Component: plastid (GO:0009536);; Biological Process: chlorophyll catabolic process (GO:0015996);; Cellular Component: membrane (GO:0016020);;	--	--	--	--	--	S	Function unknown	uncharacterized protein LOC100275476 [Zea mays]
c89758.graph_c0	up	--	--	--	--	--	--	Seed maturation protein	--	S	Function unknown	PREDICTED: late embryogenesis abundant protein D-34-like isoform X1 [Zea mays]
c92144.graph_c0	down	--	--	--	--	--	--	--	--	S	Function unknown	PREDICTED: uncharacterized protein LOC101775534 [Setaria italica]
c96027.graph_c5	down	--	--	Cellular Component: mitochondrion (GO:0005739);; Molecular Function: metal ion binding (GO:0046872);;	--	--	--	--	--	O	Posttranslational modification, protein turnover, chaperones	PREDICTED: uncharacterized protein DDB_G0271670-like isoform X1 [Setaria italica]
c96659.graph_c0	up	[R]	General function prediction only	Cellular Component: mitochondrion (GO:0005739);; Cellular Component: plasma membrane (GO:0005886);; Molecular Function: zinc ion binding (GO:0008270);;	--	--	--	von Willebrand factor type A domain;; von Willebrand factor type A domain;; von Willebrand factor type A domain;; VWA / Hh protein intein-like;; VWA domain containing CoxE-like protein;; Zinc finger, C3HC4 type (RING finger)	--	O	Posttranslational modification, protein turnover, chaperones	hypothetical protein SORBIDRAFT_01g047460 [Sorghum bicolor]
c92006.graph_c0	down	[E]	Amino acid transport and metabolism	Molecular Function: serine-type endopeptidase activity (GO:0004252);; Cellular Component: mitochondrion (GO:0005739);; Biological Process: proteolysis (GO:0006508);; Cellular Component: chloroplast (GO:0009507);; Molecular Function: serine-type exopeptidase activity (GO:0070008);;	--	[O]	Posttranslational modification, protein turnover, chaperones	Prolyl oligopeptidase family;; Prolyl oligopeptidase, N-terminal beta-propeller domain;; Prolyl oligopeptidase, N-terminal beta-propeller domain;; Prolyl oligopeptidase, N-terminal beta-propeller domain	--	O	Posttranslational modification, protein turnover, chaperones	PREDICTED: prolyl endopeptidase-like [Setaria italica]
c74314.graph_c0	down	--	--	Cellular Component: mitochondrial respiratory chain complex I (GO:0005747);; Biological Process: ubiquitin-dependent protein catabolic process (GO:0006511);; Biological Process: photorespiration (GO:0009853);; Biological Process: response to misfolded protein (GO:0051788);; Biological Process: proteasome core complex assembly (GO:0080129);;	--	--	--	NADH-ubiquinone oxidoreductase complex I, 21 kDa subunit	--	S	Function unknown	uncharacterized protein LOC100275334 [Zea mays]
c93796.graph_c1	up	--	--	Cellular Component: vacuolar membrane (GO:0005774);; Cellular Component: plasma membrane (GO:0005886);; Cellular Component: plastid (GO:0009536);;	--	--	--	--	--	S	Function unknown	PREDICTED: uncharacterized protein LOC101752633 [Setaria italica]
c85777.graph_c0	up	--	--	--	--	--	--	--	--	S	Function unknown	Os09g0127700 [Oryza sativa Japonica Group]
c78247.graph_c0	up	--	--	Molecular Function: DNA binding (GO:0003677);; Cellular Component: mitochondrion (GO:0005739);; Biological Process: DNA recombination (GO:0006310);; Cellular Component: plastid (GO:0009536);; Molecular Function: metal ion binding (GO:0046872);;	--	--	--	--	--	R	General function prediction only	H0512B01.8 [Oryza sativa Indica Group]
c95275.graph_c0	down	--	--	Cellular Component: chloroplast envelope (GO:0009941);;	--	--	--	--	--	S	Function unknown	PREDICTED: myosin-1-like isoform X2 [Setaria italica]
c78508.graph_c0	down	--	--	--	--	--	--	Cysteine-rich TM module stress tolerance	--	R	General function prediction only	PREDICTED: uncharacterized protein LOC101762406 [Setaria italica]
c97614.graph_c0	up	--	--	Cellular Component: membrane (GO:0016020);; Cellular Component: cytoplasmic membrane-bounded vesicle (GO:0016023);;	--	--	--	Domain of unknown function (DUF4220);; Protein of unknown function, DUF594	--	S	Function unknown	PREDICTED: putative protein of unknown function (DUF594) domain family protein isoform X4 [Zea mays]
c88130.graph_c0	down	--	--	--	--	--	--	--	--	S	Function unknown	hypothetical protein SORBIDRAFT_04g003770 [Sorghum bicolor]
c100661.graph_c1	up	--	--	Biological Process: protein glycosylation (GO:0006486);; Molecular Function: Ran GTPase binding (GO:0008536);;	--	[S]	Function unknown	--	--	S	Function unknown	PREDICTED: ultraviolet-B receptor UVR8 [Brachypodium distachyon]
c87076.graph_c0	down	--	--	Cellular Component: cytoplasmic membrane-bounded vesicle (GO:0016023);; Molecular Function: hydrolase activity (GO:0016787);;	--	[M]	Cell wall/membrane/envelope biogenesis	Pectinacetylesterase;; Pectinacetylesterase	--	M	Cell wall/membrane/envelope biogenesis	PREDICTED: protein notum homolog [Setaria italica]
c79429.graph_c0	up	--	--	--	--	--	--	--	--	U	Intracellular trafficking, secretion, and vesicular transport	PREDICTED: transforming growth factor-beta receptor-associated protein 1 homolog [Zea mays]
c85623.graph_c0	down	--	--	Cellular Component: plastid (GO:0009536);;	K15032|1.23956e-170|sita:101770814|uncharacterized LOC101770814; K15032 mTERF domain-containing protein, mitochondrial (A)	[KR]	--	mTERF	--	K	Transcription	PREDICTED: uncharacterized protein LOC101770814 [Setaria italica]
c85243.graph_c0	down	--	--	--	--	--	--	Wound-induced protein	--	S	Function unknown	hypothetical protein SORBIDRAFT_04g004220 [Sorghum bicolor]
c84084.graph_c0	down	--	--	Biological Process: maltose metabolic process (GO:0000023);; Cellular Component: chloroplast thylakoid membrane (GO:0009535);; Biological Process: starch biosynthetic process (GO:0019252);; Biological Process: positive regulation of catalytic activity (GO:0043085);;	--	--	--	--	--	S	Function unknown	PREDICTED: uncharacterized protein LOC101779699 [Setaria italica]
c74867.graph_c0	up	--	--	Cellular Component: mitochondrion (GO:0005739);;	--	--	--	--	--	S	Function unknown	PREDICTED: uncharacterized protein LOC101780965 [Setaria italica]
c83492.graph_c0	down	[M]	Cell wall/membrane/envelope biogenesis	Biological Process: carbohydrate metabolic process (GO:0005975);; Molecular Function: carbohydrate binding (GO:0030246);;	--	--	--	--	--	S	Function unknown	PREDICTED: uncharacterized protein LOC101769019 [Setaria italica]
c100785.graph_c0	up	--	--	Molecular Function: nucleic acid binding (GO:0003676);; Cellular Component: plastid (GO:0009536);; Cellular Component: cytoplasmic membrane-bounded vesicle (GO:0016023);; Molecular Function: transferase activity, transferring phosphorus-containing groups (GO:0016772);; Biological Process: primary metabolic process (GO:0044238);; Biological Process: cellular macromolecule metabolic process (GO:004…	--	[R]	General function prediction only	zinc-binding in reverse transcriptase;; Reverse transcriptase (RNA-dependent DNA polymerase);; Reverse transcriptase (RNA-dependent DNA polymerase)	--	R	General function prediction only	putative reverse transcriptase [Sorghum bicolor]
c91497.graph_c0	down	--	--	Biological Process: response to oxidative stress (GO:0006979);;	--	--	--	--	--	S	Function unknown	hypothetical protein SORBIDRAFT_09g005880 [Sorghum bicolor]
c94839.graph_c6	up	--	--	Molecular Function: acetylglucosaminyltransferase activity (GO:0008375);; Cellular Component: membrane (GO:0016020);;	--	[G]	Carbohydrate transport and metabolism	Core-2/I-Branching enzyme;; Core-2/I-Branching enzyme	--	G	Carbohydrate transport and metabolism	PREDICTED: xylosyltransferase 1-like [Setaria italica]
c93022.graph_c0	down	--	--	--	--	--	--	Late embryogenesis abundant protein	--	S	Function unknown	NDR1/HIN1-Like protein 2 [Zea mays]
c92928.graph_c2	down	[R]	General function prediction only	Cellular Component: mitochondrion (GO:0005739);; Molecular Function: oxidoreductase activity (GO:0016491);; Biological Process: oxidation-reduction process (GO:0055114);;	--	[S]	Function unknown	FAD dependent oxidoreductase	--	C	Energy production and conversion	PREDICTED: l-2-hydroxyglutarate dehydrogenase, mitochondrial-like, partial [Oryza brachyantha]
c91963.graph_c0	down	--	--	--	--	[K]	Transcription	ASCH domain	--	K	Transcription	PREDICTED: uncharacterized protein LOC101776483 isoform X1 [Setaria italica]
c92461.graph_c0	up	--	--	Cellular Component: plastid (GO:0009536);;	--	--	--	--	--	R	General function prediction only	hypothetical protein TRIUR3_07608 [Triticum urartu]
c90408.graph_c0	up	--	--	Cellular Component: intracellular membrane-bounded organelle (GO:0043231);; Cellular Component: cytoplasmic part (GO:0044444);;	--	--	--	--	--	S	Function unknown	uncharacterized protein LOC100279635 [Zea mays]
c81212.graph_c0	down	--	--	--	--	--	--	--	--	T	Signal transduction mechanisms	BolA-like [Oryza sativa Japonica Group]
c86931.graph_c0	up	[QR]	--	Molecular Function: methyltransferase activity (GO:0008168);; Cellular Component: plastid (GO:0009536);; Biological Process: sterol biosynthetic process (GO:0016126);; Biological Process: methylation (GO:0032259);;	--	[R]	General function prediction only	Methyltransferase domain	--	R	General function prediction only	PREDICTED: putative methyltransferase DDB_G0268948-like [Setaria italica]
c91301.graph_c0	up	--	--	--	K06287|2.2903e-30|bdi:100839260|uncharacterized LOC100839260; K06287 septum formation protein (A)	[D]	Cell cycle control, cell division, chromosome partitioning	--	--	D	Cell cycle control, cell division, chromosome partitioning	PREDICTED: uncharacterized protein LOC100839260 [Brachypodium distachyon]
c90390.graph_c0	down	--	--	Cellular Component: chloroplast (GO:0009507);; Biological Process: embryo development ending in seed dormancy (GO:0009793);; Biological Process: cellular response to singlet oxygen (GO:0071452);;	K15032|4.52009e-126|sita:101768166|uncharacterized LOC101768166; K15032 mTERF domain-containing protein, mitochondrial (A)	[KR]	--	mTERF	--	K	Transcription	PREDICTED: uncharacterized protein LOC101768166 isoform X1 [Setaria italica]
c93911.graph_c0	down	--	--	--	--	--	--	--	--	R	General function prediction only	hypothetical protein SORBIDRAFT_02g036090 [Sorghum bicolor]
c97995.graph_c0	up	--	--	Molecular Function: kinase activity (GO:0016301);; Biological Process: phosphorylation (GO:0016310);; Biological Process: glycerophospholipid biosynthetic process (GO:0046474);;	K14156|1.52804e-18|bdi:100834585|probable choline kinase 2; K14156 choline/ethanolamine kinase [EC:2.7.1.32 2.7.1.82] (A)	--	--	--	--	I	Lipid transport and metabolism	PREDICTED: probable choline kinase 2 [Brachypodium distachyon]
c98318.graph_c0	down	[S]	Function unknown	Cellular Component: endoplasmic reticulum membrane (GO:0005789);; Biological Process: GPI anchor biosynthetic process (GO:0006506);; Cellular Component: integral component of membrane (GO:0016021);; Molecular Function: transferase activity, transferring hexosyl groups (GO:0016758);;	K07542|2.13755e-115|sita:101777688|GPI mannosyltransferase 2-like; K07542 phosphatidylinositol glycan, class V [EC:2.4.1.-] (A)	[R]	General function prediction only	Mannosyltransferase (PIG-V));; Mannosyltransferase (PIG-V))	--	R	General function prediction only	PREDICTED: GPI mannosyltransferase 2-like [Setaria italica]
c91138.graph_c0	up	--	--	--	--	[Z]	Cytoskeleton	Interferon-related developmental regulator (IFRD)	--	Z	Cytoskeleton	PREDICTED: uncharacterized protein LOC101783013 [Setaria italica]
c99400.graph_c0	down	--	--	--	--	--	--	Transposase-associated domain;; Plant transposase (Ptta/En/Spm family);; Transposase family tnp2	--	S	Function unknown	PREDICTED: uncharacterized protein LOC103632415 isoform X2 [Zea mays]
c100533.graph_c0	down	--	--	Molecular Function: zinc ion binding (GO:0008270);; Molecular Function: ligase activity (GO:0016874);; Biological Process: photoperiodism, flowering (GO:0048573);;	K10640|8.01569e-17|sita:101765368|E3 ubiquitin-protein ligase RNF25-like; K10640 E3 ubiquitin-protein ligase RNF25 [EC:6.3.2.19] (A)	--	--	--	--	O	Posttranslational modification, protein turnover, chaperones	hypothetical protein ZEAMMB73_667035 [Zea mays]
c88727.graph_c1	up	--	--	--	--	--	--	bZIP transcription factor;; Basic region leucine zipper	--	--	--	--
c88557.graph_c0	down	--	--	--	--	--	--	Protein of unknown function (DUF1668)	--	--	--	hypothetical protein F775_16141 [Aegilops tauschii]
c88051.graph_c0	down	[M]	Cell wall/membrane/envelope biogenesis	Molecular Function: rRNA methyltransferase activity (GO:0008649);; Cellular Component: plastid (GO:0009536);; Biological Process: rRNA methylation (GO:0031167);;	K03501|3.55672e-58|sita:101753658|uncharacterized LOC101753658; K03501 16S rRNA (guanine527-N7)-methyltransferase [EC:2.1.1.170] (A)	--	--	rRNA small subunit methyltransferase G	--	S	Function unknown	PREDICTED: uncharacterized protein LOC101753658 [Setaria italica]
c90881.graph_c0	down	--	--	Molecular Function: structural constituent of ribosome (GO:0003735);; Cellular Component: ribosome (GO:0005840);; Biological Process: translation (GO:0006412);;	--	--	--	Ribosomal protein L31	--	S	Function unknown	PREDICTED: uncharacterized protein LOC101772516 [Setaria italica]
c90990.graph_c0	up	--	--	Cellular Component: membrane (GO:0016020);;	--	--	--	Protein of unknown function (DUF679)	--	S	Function unknown	hypothetical protein TRIUR3_02208 [Triticum urartu]
c78216.graph_c1	up	--	--	Cellular Component: Golgi apparatus (GO:0005794);; Biological Process: protein glycosylation (GO:0006486);; Molecular Function: galactosyltransferase activity (GO:0008378);; Cellular Component: integral component of membrane (GO:0016021);; Cellular Component: cytoplasmic membrane-bounded vesicle (GO:0016023);;	--	[G]	Carbohydrate transport and metabolism	Galactosyltransferase	--	G	Carbohydrate transport and metabolism	PREDICTED: beta-1,3-galactosyltransferase 6-like [Setaria italica]
c82948.graph_c0	down	--	--	--	--	--	--	Protein of unknown function (DUF3464)	--	--	--	--
c88224.graph_c0	down	--	--	Cellular Component: mitochondrion (GO:0005739);;	K15032|9.40755e-146|sita:101752984|uncharacterized LOC101752984; K15032 mTERF domain-containing protein, mitochondrial (A)	[KR]	--	mTERF	--	K	Transcription	PREDICTED: uncharacterized protein LOC101752984 [Setaria italica]
c91520.graph_c0	up	--	--	--	--	--	--	--	--	S	Function unknown	PREDICTED: uncharacterized protein LOC101762020 [Setaria italica]
c84253.graph_c0	down	[FGR]	--	Cellular Component: cytosol (GO:0005829);; Biological Process: nucleotide metabolic process (GO:0009117);; Molecular Function: adenosine 5'-monophosphoramidase activity (GO:0043530);; Molecular Function: adenylylsulfatase activity (GO:0047627);; Molecular Function: bis(5'-adenosyl)-triphosphatase activity (GO:0047710);;	K01522|5.13181e-67|sita:101777241|bis(5'-adenosyl)-triphosphatase-like; K01522 bis(5'-adenosyl)-triphosphatase [EC:3.6.1.29] (A)	[FR]	--	--	--	F	Nucleotide transport and metabolism	ATPase-like protein [Sorghum bicolor]
c94316.graph_c1	down	--	--	--	--	--	--	--	--	S	Function unknown	TPA: hypothetical protein ZEAMMB73_001935 [Zea mays]
c77437.graph_c1	up	--	--	Molecular Function: calcium ion binding (GO:0005509);;	--	--	--	--	--	T	Signal transduction mechanisms	hypothetical protein TRIUR3_05532 [Triticum urartu]
c63615.graph_c0	down	--	--	--	--	--	--	Protein of unknown function (DUF1218)	--	--	--	--
c96787.graph_c2	down	--	--	Cellular Component: plastid (GO:0009536);;	--	--	--	--	--	S	Function unknown	PREDICTED: uncharacterized protein LOC101779410 [Setaria italica]
c76283.graph_c0	down	--	--	--	--	--	--	--	--	R	General function prediction only	PREDICTED: uncharacterized protein LOC101770324 [Setaria italica]
c92679.graph_c0	down	--	--	Cellular Component: nucleus (GO:0005634);; Cellular Component: peroxisome (GO:0005777);; Cellular Component: plasma membrane (GO:0005886);;	K13199|2.52794e-79|sita:101770806|insulin receptor substrate 4-like; K13199 plasminogen activator inhibitor 1 RNA-binding protein (A)	[R]	General function prediction only	Hyaluronan / mRNA binding family;; Stm1	--	R	General function prediction only	PREDICTED: insulin receptor substrate 4-like [Setaria italica]
c98095.graph_c1	down	--	--	--	--	--	--	Plant protein of unknown function;; Plant protein of unknown function	--	S	Function unknown	hypothetical protein SORBIDRAFT_09g000700 [Sorghum bicolor]
c84533.graph_c0	up	--	--	Cellular Component: mitochondrion (GO:0005739);; Cellular Component: plasma membrane (GO:0005886);; Biological Process: tricarboxylic acid cycle (GO:0006099);; Biological Process: malate metabolic process (GO:0006108);; Biological Process: response to cold (GO:0009409);; Cellular Component: chloroplast stroma (GO:0009570);; Cellular Component: chloroplast envelope (GO:0009941);; Cellular Componen…	K00026|2.92445e-19|obr:102715412|malate dehydrogenase, chloroplastic-like; K00026 malate dehydrogenase [EC:1.1.1.37] (A)	--	--	--	--	C	Energy production and conversion	putative NAD-malate dehydrogenase [Oryza sativa Japonica Group]
c92373.graph_c0	down	--	--	Biological Process: protein N-linked glycosylation (GO:0006487);; Biological Process: photoperiodism, flowering (GO:0048573);;	--	[J]	Translation, ribosomal structure and biogenesis	NOL1/NOP2/sun family;; Methyltransferase domain	--	J	Translation, ribosomal structure and biogenesis	hypothetical protein SORBIDRAFT_07g002670 [Sorghum bicolor]
c99750.graph_c1	up	[R]	General function prediction only	Cellular Component: cytoplasmic membrane-bounded vesicle (GO:0016023);;	--	--	--	--	--	S	Function unknown	PREDICTED: uncharacterized protein LOC102702561 [Oryza brachyantha]
c78136.graph_c0	up	--	--	Cellular Component: membrane (GO:0016020);; Cellular Component: cytoplasmic membrane-bounded vesicle (GO:0016023);;	--	--	--	AWPM-19-like family	--	S	Function unknown	plasma membrane associated protein [Zea mays]
c83559.graph_c2	up	--	--	Biological Process: transcription, DNA-templated (GO:0006351);;	--	--	--	--	--	K	Transcription	PREDICTED: ethylene-responsive factor-like protein 1 isoform X1 [Zea mays]
c76865.graph_c0	up	--	--	--	--	--	--	--	--	--	--	hypothetical protein F775_03104 [Aegilops tauschii]
c100555.graph_c2	down	--	--	Biological Process: cytokinesis by cell plate formation (GO:0000911);; Cellular Component: nucleus (GO:0005634);; Cellular Component: Golgi apparatus (GO:0005794);; Biological Process: membrane fusion (GO:0006944);; Biological Process: Golgi vesicle transport (GO:0048193);;	--	--	--	--	--	K	Transcription	PREDICTED: golgin candidate 5-like [Setaria italica]
c89935.graph_c1	down	--	--	--	--	--	--	--	--	S	Function unknown	predicted protein [Hordeum vulgare subsp. vulgare]
c89648.graph_c0	down	--	--	--	--	--	--	Protein of unknown function (DUF674)	--	S	Function unknown	Os01g0153500 [Oryza sativa Japonica Group]
c98915.graph_c0	down	--	--	--	--	--	--	--	--	S	Function unknown	PREDICTED: uncharacterized protein LOC101780987 [Setaria italica]
c86132.graph_c0	down	--	--	Biological Process: RNA splicing (GO:0008380);; Cellular Component: plastid (GO:0009536);; Biological Process: embryo development (GO:0009790);; Biological Process: rRNA transcription from plastid promoter (GO:0042794);;	K15032|0|sbi:SORBI_09g019800|SORBIDRAFT_09g019800, Sb09g019800; hypothetical protein; K15032 mTERF domain-containing protein, mitochondrial (A)	[KR]	--	mTERF	--	K	Transcription	hypothetical protein SORBIDRAFT_09g019800 [Sorghum bicolor]
c81507.graph_c0	up	--	--	--	--	--	--	--	--	--	--	hypothetical protein [Zea mays]
c89282.graph_c2	down	--	--	Biological Process: phosphatidylinositol biosynthetic process (GO:0006661);; Cellular Component: membrane (GO:0016020);;	--	[S]	Function unknown	Protein of unknown function (DUF1352)	--	S	Function unknown	Os10g0508600 [Oryza sativa Japonica Group]
c93342.graph_c1	up	--	--	Cellular Component: plastid (GO:0009536);;	--	[K]	Transcription	NLI interacting factor-like phosphatase	--	K	Transcription	PREDICTED: CTD small phosphatase-like protein 2-A-like isoform X1 [Setaria italica]
c75973.graph_c0	down	[Q]	Secondary metabolites biosynthesis, transport and catabolism	Cellular Component: peroxisome (GO:0005777);;	K17362|1.00573e-65|sita:101776991|acyl-coenzyme A thioesterase 13-like; K17362 acyl-coenzyme A thioesterase 13 [EC:3.1.2.-] (A)	[R]	General function prediction only	Thioesterase superfamily;; Thioesterase-like superfamily	--	R	General function prediction only	PREDICTED: acyl-coenzyme A thioesterase 13-like [Setaria italica]
c87585.graph_c0	down	--	--	Cellular Component: plastid (GO:0009536);;	--	--	--	--	--	S	Function unknown	PREDICTED: uncharacterized protein LOC101761531 [Setaria italica]
c99348.graph_c3	down	--	--	Cellular Component: cytoplasmic membrane-bounded vesicle (GO:0016023);;	--	--	--	--	--	S	Function unknown	hypothetical protein [Zea mays]
c100472.graph_c3	down	[G]	Carbohydrate transport and metabolism	Molecular Function: aldose 1-epimerase activity (GO:0004034);; Cellular Component: cytosol (GO:0005829);; Biological Process: galactose metabolic process (GO:0006012);; Molecular Function: carbohydrate binding (GO:0030246);; Biological Process: D-xylose metabolic process (GO:0042732);; Cellular Component: apoplast (GO:0048046);;	K01785|2.43948e-63|zma:100272618|aldose 1-epimerase (EC:5.1.3.3); K01785 aldose 1-epimerase [EC:5.1.3.3] (A)	[G]	Carbohydrate transport and metabolism	Aldose 1-epimerase	--	G	Carbohydrate transport and metabolism	TPA: hypothetical protein ZEAMMB73_264756 [Zea mays]
c89403.graph_c0	up	--	--	--	--	--	--	--	--	S	Function unknown	hypothetical protein SORBIDRAFT_10g008260 [Sorghum bicolor]
c42922.graph_c0	down	--	--	Cellular Component: plastid (GO:0009536);; Biological Process: starch biosynthetic process (GO:0019252);;	--	--	--	Thylakoid soluble phosphoprotein TSP9	--	S	Function unknown	PREDICTED: uncharacterized protein LOC101759795 [Setaria italica]
c91544.graph_c0	up	--	--	--	--	--	--	--	--	R	General function prediction only	PREDICTED: uncharacterized protein LOC101783441 [Setaria italica]
c89360.graph_c0	down	--	--	Cellular Component: plastid (GO:0009536);;	--	--	--	--	--	S	Function unknown	hypothetical protein SORBIDRAFT_08g016990 [Sorghum bicolor]
c90359.graph_c0	up	--	--	Cellular Component: mitochondrion (GO:0005739);; Biological Process: response to high light intensity (GO:0009644);; Biological Process: response to hydrogen peroxide (GO:0042542);;	--	--	--	--	--	S	Function unknown	hypothetical protein SORBIDRAFT_10g027310 [Sorghum bicolor]
c83129.graph_c0	down	--	--	Molecular Function: zinc ion binding (GO:0008270);; Cellular Component: plastid (GO:0009536);;	K17808|2.31808e-55|sbi:SORBI_03g027210|SORBIDRAFT_03g027210, Sb03g027210; hypothetical protein; K17808 mitochondrial protein import protein ZIM17 (A)	[S]	Function unknown	DNL zinc finger	--	S	Function unknown	hypothetical protein SORBIDRAFT_03g027210 [Sorghum bicolor]
c91632.graph_c7	up	--	--	Cellular Component: cytoplasmic membrane-bounded vesicle (GO:0016023);; Biological Process: cell wall macromolecule catabolic process (GO:0016998);;	--	--	--	--	--	R	General function prediction only	PREDICTED: uncharacterized protein LOC101762325 [Setaria italica]
c100260.graph_c0	up	--	--	Molecular Function: phosphorelay sensor kinase activity (GO:0000155);; Molecular Function: phosphorelay response regulator activity (GO:0000156);; Biological Process: phosphorelay signal transduction system (GO:0000160);; Molecular Function: phosphoprotein phosphatase activity (GO:0004721);; Molecular Function: osmosensor activity (GO:0005034);; Molecular Function: ATP binding (GO:0005524);; Biol…	K14489|9.10911e-11|sita:101761541|histidine kinase 4-like; K14489 arabidopsis histidine kinase 2/3/4 (cytokinin receptor) [EC:2.7.13.3] (A)	--	--	--	--	T	Signal transduction mechanisms	PREDICTED: histidine kinase 4-like [Setaria italica]
c86662.graph_c0	up	--	--	Molecular Function: nucleic acid binding (GO:0003676);;	--	--	--	Domain of unknown function (DUF4371)	--	S	Function unknown	putative transposase [Oryza sativa Japonica Group]
c86128.graph_c1	up	--	--	Cellular Component: mitochondrion (GO:0005739);;	--	--	--	--	--	S	Function unknown	PREDICTED: uncharacterized protein LOC101785264 [Setaria italica]
c98621.graph_c0	up	[E]	Amino acid transport and metabolism	Biological Process: amino acid transmembrane transport (GO:0003333);; Molecular Function: amine transmembrane transporter activity (GO:0005275);; Biological Process: purine nucleobase transport (GO:0006863);; Cellular Component: chloroplast inner membrane (GO:0009706);; Biological Process: amine transport (GO:0015837);;	K03834|3.42831e-96|sbi:SORBI_02g042070|SORBIDRAFT_02g042070, Sb02g042070; hypothetical protein; K03834 tyrosine-specific transport protein (A)	--	--	Tryptophan/tyrosine permease family;; Tryptophan/tyrosine permease family	--	S	Function unknown	hypothetical protein SORBIDRAFT_02g042070 [Sorghum bicolor]
c99682.graph_c0	down	[D]	Cell cycle control, cell division, chromosome partitioning	Biological Process: chloroplast organization (GO:0009658);; Biological Process: embryo development ending in seed dormancy (GO:0009793);; Biological Process: suspensor development (GO:0010098);;	--	--	--	PP-loop family	--	R	General function prediction only	PREDICTED: uncharacterized protein LOC101781134 [Setaria italica]
c89593.graph_c0	down	--	--	Cellular Component: mitochondrion (GO:0005739);;	--	--	--	--	--	S	Function unknown	hypothetical protein SORBIDRAFT_10g003470 [Sorghum bicolor]
c81278.graph_c0	down	--	--	Cellular Component: mitochondrion (GO:0005739);; Cellular Component: chloroplast envelope (GO:0009941);; Biological Process: stomatal complex morphogenesis (GO:0010103);; Molecular Function: oxidoreductase activity (GO:0016491);; Biological Process: mRNA modification (GO:0016556);; Biological Process: oxidation-reduction process (GO:0055114);;	--	--	--	Flavin containing amine oxidoreductase;; NAD(P)-binding Rossmann-like domain;; Pyridine nucleotide-disulphide oxidoreductase	--	H	Coenzyme transport and metabolism	PREDICTED: phytoene dehydrogenase, chloroplastic/chromoplastic-like [Setaria italica]
c91321.graph_c1	up	--	--	--	--	--	--	DUF761-associated sequence motif	--	S	Function unknown	PREDICTED: uncharacterized protein LOC100824942 isoform X1 [Brachypodium distachyon]
c99046.graph_c1	up	--	--	Cellular Component: cytoplasmic membrane-bounded vesicle (GO:0016023);; Molecular Function: oxidoreductase activity, acting on paired donors, with incorporation or reduction of molecular oxygen, 2-oxoglutarate as one donor, and incorporation of one atom each of oxygen into both donors (GO:0016706);; Biological Process: oxidation-reduction process (GO:0055114);;	--	[S]	Function unknown	--	--	S	Function unknown	hypothetical protein [Oryza sativa Japonica Group]
c91242.graph_c1	up	--	--	Cellular Component: mitochondrion (GO:0005739);;	--	--	--	FBD	--	R	General function prediction only	PREDICTED: F-box/LRR-repeat protein At4g14103-like [Oryza brachyantha]
c86811.graph_c0	down	--	--	Cellular Component: membrane (GO:0016020);;	--	--	--	--	--	S	Function unknown	hypothetical protein [Zea mays]
c90336.graph_c0	down	--	--	Cellular Component: mitochondrion (GO:0005739);;	--	--	--	--	--	S	Function unknown	Os12g0610300 [Oryza sativa Japonica Group]
c97288.graph_c1	down	--	--	Molecular Function: chromatin binding (GO:0003682);; Cellular Component: cytoplasmic membrane-bounded vesicle (GO:0016023);;	--	--	--	Myb/SANT-like DNA-binding domain	--	R	General function prediction only	hypothetical protein SORBIDRAFT_05g003890 [Sorghum bicolor]
c90159.graph_c0	up	[R]	General function prediction only	Molecular Function: Rab GTPase activator activity (GO:0005097);; Cellular Component: cytosol (GO:0005829);; Biological Process: positive regulation of Rab GTPase activity (GO:0032851);;	--	[T]	Signal transduction mechanisms	Rab-GTPase-TBC domain;; Domain of unknown function (DUF3548)	--	T	Signal transduction mechanisms	PREDICTED: TBC1 domain family member 15-like [Setaria italica]
c96373.graph_c0	down	--	--	--	--	--	--	F-box domain;; F-box-like	--	--	--	hypothetical protein TRIUR3_17374 [Triticum urartu]
c92209.graph_c0	up	--	--	--	--	--	--	--	--	S	Function unknown	hypothetical protein SORBIDRAFT_03g039920 [Sorghum bicolor]
c89840.graph_c0	down	--	--	Cellular Component: mitochondrion (GO:0005739);;	--	[C]	Energy production and conversion	Mitochondrial glycoprotein	--	S	Function unknown	PREDICTED: mitochondrial glycoprotein isoform X1 [Zea mays]
c90278.graph_c1	down	--	--	Cellular Component: membrane (GO:0016020);;	--	--	--	Domain of unknown function (DUF4220)	--	--	--	PREDICTED: uncharacterized protein LOC101776589 [Setaria italica]
c93013.graph_c0	down	--	--	Cellular Component: membrane (GO:0016020);;	--	[S]	Function unknown	Protein of unknown function (DUF962)	--	S	Function unknown	hypothetical protein SORBIDRAFT_04g023970 [Sorghum bicolor]
c95254.graph_c0	up	--	--	Biological Process: defense response to oomycetes (GO:0002229);; Cellular Component: plastid (GO:0009536);; Cellular Component: integral component of membrane (GO:0016021);; Biological Process: glutathione transport (GO:0034635);; Biological Process: response to cadmium ion (GO:0046686);; Biological Process: transmembrane transport (GO:0055085);;	--	--	--	--	--	S	Function unknown	predicted protein [Hordeum vulgare subsp. vulgare]
c95089.graph_c1	down	[S]	Function unknown	Molecular Function: RNA binding (GO:0003723);; Cellular Component: mitochondrion (GO:0005739);; Cellular Component: chloroplast (GO:0009507);;	--	[S]	Function unknown	--	--	S	Function unknown	Os01g0747700 [Oryza sativa Japonica Group]
c92812.graph_c0	down	--	--	--	--	--	--	--	--	S	Function unknown	PREDICTED: uncharacterized protein LOC101761797 [Setaria italica]
c94692.graph_c0	down	--	--	Molecular Function: nucleotide binding (GO:0000166);; Biological Process: embryo development ending in seed dormancy (GO:0009793);; Biological Process: acquisition of desiccation tolerance in seed (GO:0048700);; Cellular Component: Cul4-RING E3 ubiquitin ligase complex (GO:0080008);;	--	[R]	General function prediction only	WD domain, G-beta repeat	--	R	General function prediction only	PREDICTED: guanine nucleotide-binding protein subunit beta-like protein 1 homolog isoform X1 [Setaria italica]
c87669.graph_c2	up	--	--	--	K14514|4.90028e-53|sita:101762648|ETHYLENE INSENSITIVE 3-like 1 protein-like; K14514 ethylene-insensitive protein 3 (A)	--	--	Ethylene insensitive 3	--	S	Function unknown	PREDICTED: ETHYLENE INSENSITIVE 3-like 1 protein-like [Setaria italica]
c89644.graph_c0	down	--	--	Cellular Component: plastid (GO:0009536);;	--	--	--	--	--	S	Function unknown	hypothetical protein SORBIDRAFT_04g016300 [Sorghum bicolor]
c65524.graph_c0	down	--	--	Cellular Component: integral component of membrane (GO:0016021);;	--	--	--	Protein of unknown function (DUF962)	--	S	Function unknown	hypothetical protein SORBIDRAFT_01g040080 [Sorghum bicolor]
c100965.graph_c1	up	--	--	Cellular Component: endosome (GO:0005768);; Cellular Component: Golgi apparatus (GO:0005794);; Cellular Component: trans-Golgi network (GO:0005802);; Cellular Component: plasma membrane (GO:0005886);; Molecular Function: methyltransferase activity (GO:0008168);; Biological Process: response to cytokinin (GO:0009735);; Biological Process: homogalacturonan biosynthetic process (GO:0010289);; Biolog…	--	--	--	--	--	R	General function prediction only	predicted protein [Hordeum vulgare subsp. vulgare]
c94283.graph_c0	down	[F]	Nucleotide transport and metabolism	Molecular Function: IMP cyclohydrolase activity (GO:0003937);; Molecular Function: phosphoribosylaminoimidazolecarboxamide formyltransferase activity (GO:0004643);; Biological Process: purine nucleotide biosynthetic process (GO:0006164);; Biological Process: pyrimidine ribonucleotide biosynthetic process (GO:0009220);; Biological Process: response to cold (GO:0009409);; Cellular Component: chloro…	K00602|0|sita:101752892|bifunctional purine biosynthesis protein purH-like; K00602 phosphoribosylaminoimidazolecarboxamide formyltransferase / IMP cyclohydrolase [EC:2.1.2.3 3.5.4.10] (A)	[F]	Nucleotide transport and metabolism	AICARFT/IMPCHase bienzyme;; AICARFT/IMPCHase bienzyme;; MGS-like domain	--	F	Nucleotide transport and metabolism	PREDICTED: bifunctional purine biosynthesis protein purH-like isoform X2 [Setaria italica]
c96264.graph_c0	up	[S]	Function unknown	Cellular Component: membrane (GO:0016020);;	--	[S]	Function unknown	Protein of unknown function (DUF1624)	--	S	Function unknown	PREDICTED: heparan-alpha-glucosaminide N-acetyltransferase-like isoform X3 [Setaria italica]
c97212.graph_c0	up	--	--	Cellular Component: mitochondrion (GO:0005739);;	--	--	--	Protein of unknown function (DUF789);; Protein of unknown function (DUF789)	--	S	Function unknown	hypothetical protein SORBIDRAFT_03g006690 [Sorghum bicolor]
c100723.graph_c1	up	--	--	Cellular Component: membrane (GO:0016020);;	--	[S]	Function unknown	PQ loop repeat	--	S	Function unknown	PREDICTED: lysosomal amino acid transporter 1-like [Setaria italica]
c86065.graph_c1	down	[L]	Replication, recombination and repair	Molecular Function: endonuclease activity (GO:0004519);; Biological Process: DNA repair (GO:0006281);;	--	[R]	General function prediction only	Endonuclease V;; Endonuclease V	--	R	General function prediction only	PREDICTED: endonuclease V-like [Setaria italica]
c95983.graph_c0	down	--	--	--	--	--	--	--	--	S	Function unknown	PREDICTED: uncharacterized protein LOC101768529 isoform X1 [Setaria italica]
c85624.graph_c0	down	--	--	--	--	--	--	--	--	S	Function unknown	PREDICTED: uncharacterized protein LOC101758960 [Setaria italica]
c66207.graph_c0	down	--	--	--	--	--	--	--	--	S	Function unknown	PREDICTED: uncharacterized protein LOC101762981 [Setaria italica]
c97400.graph_c0	down	[R]	General function prediction only	Cellular Component: cytoplasmic membrane-bounded vesicle (GO:0016023);; Molecular Function: hydrolase activity (GO:0016787);;	--	--	--	Alpha/beta hydrolase family;; alpha/beta hydrolase fold;; Alpha/beta hydrolase family;; Cytochrome c oxidase assembly protein COX16	--	R	General function prediction only	PREDICTED: uncharacterized protein LOC101766227 [Setaria italica]
c101098.graph_c1	up	--	--	--	--	--	--	--	--	S	Function unknown	Os02g0709900 [Oryza sativa Japonica Group]
c95975.graph_c0	down	--	--	Cellular Component: endosome (GO:0005768);; Cellular Component: trans-Golgi network (GO:0005802);; Biological Process: protein glycosylation (GO:0006486);; Molecular Function: sialyltransferase activity (GO:0008373);; Cellular Component: cytoplasmic membrane-bounded vesicle (GO:0016023);; Cellular Component: integral component of Golgi membrane (GO:0030173);;	--	[G]	Carbohydrate transport and metabolism	Glycosyltransferase family 29 (sialyltransferase)	--	G	Carbohydrate transport and metabolism	Os02g0118400 [Oryza sativa Japonica Group]
c92904.graph_c0	up	[G]	Carbohydrate transport and metabolism	Cellular Component: nucleosome (GO:0000786);; Molecular Function: DNA binding (GO:0003677);; Molecular Function: phosphoglycerate mutase activity (GO:0004619);; Cellular Component: nucleus (GO:0005634);; Biological Process: glycolytic process (GO:0006096);; Biological Process: nucleosome assembly (GO:0006334);; Cellular Component: plastid (GO:0009536);; Biological Process: plant-type cell wall mo…	K01834|0|sita:101779248|phosphoglycerate mutase-like; K01834 2,3-bisphosphoglycerate-dependent phosphoglycerate mutase [EC:5.4.2.11] (A)	[G]	Carbohydrate transport and metabolism	Histidine phosphatase superfamily (branch 1)	--	G	Carbohydrate transport and metabolism	PREDICTED: phosphoglycerate mutase-like [Setaria italica]
c90870.graph_c1	down	--	--	Molecular Function: citrate transmembrane transporter activity (GO:0015137);; Biological Process: citrate transport (GO:0015746);; Cellular Component: integral component of membrane (GO:0016021);; Cellular Component: cytoplasmic membrane-bounded vesicle (GO:0016023);; Biological Process: transmembrane transport (GO:0055085);;	--	[P]	Inorganic ion transport and metabolism	Citrate transporter;; Arsenical pump membrane protein	--	P	Inorganic ion transport and metabolism	hypothetical protein OsJ_32357 [Oryza sativa Japonica Group]
c88432.graph_c0	up	--	--	--	--	--	--	Protein of unknown function (DUF1677)	--	S	Function unknown	hypothetical protein ZEAMMB73_853677 [Zea mays]
c82363.graph_c0	down	--	--	Molecular Function: calcium ion binding (GO:0005509);;	--	--	--	EF hand;; EF-hand domain;; EF hand	--	T	Signal transduction mechanisms	hypothetical protein SORBIDRAFT_02g039433 [Sorghum bicolor]
c72515.graph_c0	up	--	--	--	--	--	--	--	--	S	Function unknown	PREDICTED: transcription factor bHLH150-like [Brachypodium distachyon]
c88393.graph_c2	down	--	--	Cellular Component: membrane (GO:0016020);;	--	--	--	--	--	S	Function unknown	PREDICTED: NAC domain-containing protein 100-like isoform X2 [Setaria italica]
c94076.graph_c0	down	--	--	Cellular Component: mitochondrial outer membrane (GO:0005741);; Biological Process: cell adhesion (GO:0007155);; Cellular Component: plastid (GO:0009536);; Biological Process: organ morphogenesis (GO:0009887);; Biological Process: trichome morphogenesis (GO:0010090);; Biological Process: vegetative to reproductive phase transition of meristem (GO:0010228);; Biological Process: protein desumoylati…	K18158|0|sbi:SORBI_01g035060|SORBIDRAFT_01g035060, Sb01g035060; hypothetical protein; K18158 nuclear control of ATPase protein 2 (A)	--	--	ATP synthase regulation protein NCA2	--	S	Function unknown	hypothetical protein SORBIDRAFT_01g035060 [Sorghum bicolor]
c97671.graph_c1	up	--	--	Biological Process: mitotic G2 phase (GO:0000085);; Cellular Component: mitochondrion (GO:0005739);; Cellular Component: plastid (GO:0009536);; Biological Process: photomorphogenesis (GO:0009640);; Biological Process: negative regulation of flower development (GO:0009910);; Biological Process: cullin deneddylation (GO:0010388);; Biological Process: protein ubiquitination (GO:0016567);; Biological…	K15174|0|sita:101766547|RNA polymerase II-associated factor 1 homolog; K15174 RNA polymerase II-associated factor 1 (A)	[K]	Transcription	Paf1	--	K	Transcription	PREDICTED: RNA polymerase II-associated factor 1 homolog [Setaria italica]
c97685.graph_c2	up	--	--	--	--	--	--	Protein of unknown function (DUF707)	--	S	Function unknown	PREDICTED: uncharacterized protein LOC101755578 isoform X1 [Setaria italica]
c100608.graph_c1	down	--	--	Cellular Component: endosome (GO:0005768);; Cellular Component: Golgi apparatus (GO:0005794);; Cellular Component: trans-Golgi network (GO:0005802);; Biological Process: chromosome segregation (GO:0007059);; Biological Process: synapsis (GO:0007129);; Biological Process: reciprocal meiotic recombination (GO:0007131);; Cellular Component: cytoplasmic membrane-bounded vesicle (GO:0016023);; Biologi…	--	--	--	--	--	S	Function unknown	PREDICTED: uncharacterized protein LOC101765971 isoform X1 [Setaria italica]
c78377.graph_c0	up	--	--	Biological Process: fatty acid catabolic process (GO:0009062);; Biological Process: embryo development ending in seed dormancy (GO:0009793);; Cellular Component: cytoplasmic membrane-bounded vesicle (GO:0016023);;	--	--	--	--	--	R	General function prediction only	TPA: embryonic protein DC-8 [Zea mays]
c101337.graph_c0	up	--	--	--	--	--	--	--	--	S	Function unknown	PREDICTED: uncharacterized protein LOC101785689 [Setaria italica]
c94409.graph_c8	up	--	--	--	--	--	--	--	--	S	Function unknown	PREDICTED: uncharacterized protein LOC101753036, partial [Setaria italica]
c91387.graph_c1	down	--	--	Cellular Component: mitochondrial respiratory chain complex I (GO:0005747);; Cellular Component: chloroplast (GO:0009507);; Biological Process: photorespiration (GO:0009853);;	--	--	--	--	--	S	Function unknown	PREDICTED: uncharacterized protein LOC102708154 [Oryza brachyantha]
c79842.graph_c0	down	--	--	--	--	--	--	Plant protein of unknown function	--	S	Function unknown	PREDICTED: uncharacterized protein LOC101756275 [Setaria italica]
c101482.graph_c0	down	--	--	--	--	--	--	--	--	S	Function unknown	PREDICTED: uncharacterized protein LOC103637593 [Zea mays]
c91388.graph_c0	down	--	--	Cellular Component: mitochondrion (GO:0005739);; Biological Process: aromatic amino acid family biosynthetic process (GO:0009073);; Biological Process: iron-sulfur cluster assembly (GO:0016226);;	--	--	--	--	--	S	Function unknown	PREDICTED: uncharacterized protein LOC101754998 [Setaria italica]
c81873.graph_c0	up	--	--	--	--	--	--	Cotton fibre expressed protein	--	S	Function unknown	PREDICTED: uncharacterized protein LOC101760883 [Setaria italica]
c84240.graph_c0	up	--	--	--	--	--	--	--	--	S	Function unknown	uncharacterized protein LOC100275514 [Zea mays]
c95803.graph_c0	down	--	--	Molecular Function: ATP binding (GO:0005524);; Biological Process: apoptotic process (GO:0006915);;	--	--	--	NB-ARC domain	--	S	Function unknown	PREDICTED: uncharacterized protein LOC101783357 [Setaria italica]
c89887.graph_c1	up	--	--	Cellular Component: vacuole (GO:0005773);; Biological Process: response to symbiotic fungus (GO:0009610);; Biological Process: abscisic acid-activated signaling pathway (GO:0009738);; Cellular Component: cytoplasmic membrane-bounded vesicle (GO:0016023);; Biological Process: para-aminobenzoic acid metabolic process (GO:0046482);;	--	--	--	Stress up-regulated Nod 19	--	R	General function prediction only	PREDICTED: uncharacterized protein LOC102706312 [Oryza brachyantha]
c86362.graph_c0	up	--	--	--	K13102|0|zma:100283771|antigenic determinant of rec-A protein; K13102 DNA/RNA-binding protein KIN17 (A)	[A]	RNA processing and modification	Domain of Kin17 curved DNA-binding protein	--	A	RNA processing and modification	antigenic determinant of rec-A protein [Zea mays]
c88301.graph_c1	down	--	--	--	--	--	--	--	--	S	Function unknown	uncharacterized protein LOC100192806 [Zea mays]
c94000.graph_c0	down	--	--	--	--	--	--	F-box domain;; F-box-like;; F-box associated domain	--	R	General function prediction only	hypothetical protein SORBIDRAFT_08g003880 [Sorghum bicolor]
c79551.graph_c0	down	--	--	--	--	--	--	--	--	--	--	hypothetical protein F775_32343 [Aegilops tauschii]
c89297.graph_c0	up	--	--	--	--	--	--	Heavy-metal-associated domain	--	P	Inorganic ion transport and metabolism	PREDICTED: pollen-specific leucine-rich repeat extensin-like protein 1-like [Setaria italica]
c81230.graph_c0	down	--	--	Molecular Function: iron ion binding (GO:0005506);; Molecular Function: oxidoreductase activity, acting on paired donors, with incorporation or reduction of molecular oxygen, 2-oxoglutarate as one donor, and incorporation of one atom each of oxygen into both donors (GO:0016706);; Molecular Function: L-ascorbic acid binding (GO:0031418);; Biological Process: oxidation-reduction process (GO:0055114…	--	--	--	2OG-Fe(II) oxygenase superfamily	--	S	Function unknown	PREDICTED: uncharacterized protein LOC103630932 [Zea mays]
c98948.graph_c0	up	--	--	Cellular Component: plasma membrane (GO:0005886);; Cellular Component: plastid (GO:0009536);;	--	--	--	Protein of unknown function (DUF1336)	--	S	Function unknown	hypothetical protein SORBIDRAFT_01g011420 [Sorghum bicolor]
c96054.graph_c4	down	[R]	General function prediction only	Molecular Function: ATP-dependent peptidase activity (GO:0004176);; Biological Process: proteolysis (GO:0006508);;	K11793|0|sita:101759218|uncharacterized LOC101759218; K11793 cereblon (A)	[R]	General function prediction only	ATP-dependent protease La (LON) domain	--	R	General function prediction only	PREDICTED: uncharacterized protein LOC101759218 [Setaria italica]
c92627.graph_c0	up	--	--	--	--	--	--	--	--	--	--	PREDICTED: uncharacterized protein LOC101785666 [Setaria italica]
c92862.graph_c0	up	--	--	Cellular Component: intracellular (GO:0005622);; Biological Process: transport (GO:0006810);;	--	[IT]	--	Phosphatidylinositol transfer protein;; Phosphatidylinositol transfer protein;; Phosphatidylinositol transfer protein	--	T	Signal transduction mechanisms	Cytoplasmic phosphatidylinositol transfer protein 1 [Triticum urartu]
c95071.graph_c1	down	--	--	--	--	--	--	--	--	S	Function unknown	hypothetical protein SORBIDRAFT_01g041010 [Sorghum bicolor]
c93002.graph_c0	down	[R]	General function prediction only	Molecular Function: Rab GTPase activator activity (GO:0005097);; Cellular Component: plastid (GO:0009536);; Biological Process: positive regulation of Rab GTPase activity (GO:0032851);;	--	[R]	General function prediction only	Rab-GTPase-TBC domain	--	R	General function prediction only	hypothetical protein SORBIDRAFT_03g043240 [Sorghum bicolor]
c83418.graph_c0	down	--	--	Biological Process: cellular process (GO:0009987);; Molecular Function: kinase activity (GO:0016301);;	K04718|4.90803e-16|sita:101754408|sphingosine kinase 1-like; K04718 sphingosine kinase [EC:2.7.1.91] (A)	--	--	--	--	T	Signal transduction mechanisms	PREDICTED: sphingosine kinase 1-like [Setaria italica]
c85133.graph_c0	down	--	--	--	K14972|7.39111e-17|obr:102712005|mediator of RNA polymerase II transcription subunit 15a-like; K14972 PAX-interacting protein 1 (A)	--	--	--	--	S	Function unknown	hypothetical protein OsI_30310 [Oryza sativa Indica Group]
c81886.graph_c1	up	--	--	--	--	--	--	--	--	S	Function unknown	PREDICTED: uncharacterized protein LOC101785808 [Setaria italica]
c84337.graph_c0	up	--	--	Cellular Component: mitochondrion (GO:0005739);; Cellular Component: plasma membrane (GO:0005886);;	--	--	--	Protein of unknown function, DUF599	--	S	Function unknown	PREDICTED: uncharacterized protein LOC101775852 [Setaria italica]
c85938.graph_c0	down	[O]	Posttranslational modification, protein turnover, chaperones	Molecular Function: iron ion binding (GO:0005506);; Biological Process: pentose-phosphate shunt (GO:0006098);; Biological Process: aromatic amino acid family biosynthetic process (GO:0009073);; Cellular Component: chloroplast stroma (GO:0009570);; Biological Process: iron-sulfur cluster assembly (GO:0016226);; Biological Process: positive regulation of transcription, DNA-templated (GO:0045893);; …	--	--	--	--	--	S	Function unknown	hypothetical protein SORBIDRAFT_02g027960 [Sorghum bicolor]
c96357.graph_c0	up	--	--	Cellular Component: peroxisome (GO:0005777);; Biological Process: response to oxidative stress (GO:0006979);;	--	--	--	NYN domain;; OST-HTH/LOTUS domain	--	S	Function unknown	PREDICTED: uncharacterized protein LOC101782518 [Setaria italica]
c87836.graph_c0	down	--	--	Cellular Component: cytoplasmic membrane-bounded vesicle (GO:0016023);;	--	--	--	--	--	R	General function prediction only	PREDICTED: uncharacterized protein LOC101768609 [Setaria italica]
c76983.graph_c0	down	--	--	Cellular Component: mitochondrion (GO:0005739);;	--	--	--	--	--	S	Function unknown	PREDICTED: uncharacterized protein LOC103629171 [Zea mays]
c88892.graph_c0	down	--	--	Cellular Component: cytoplasmic membrane-bounded vesicle (GO:0016023);;	--	--	--	--	--	R	General function prediction only	hypothetical protein SORBIDRAFT_02g040230 [Sorghum bicolor]
c84817.graph_c1	down	--	--	Cellular Component: endoplasmic reticulum (GO:0005783);; Cellular Component: membrane (GO:0016020);;	--	--	--	--	--	S	Function unknown	hypothetical protein SORBIDRAFT_07g020770 [Sorghum bicolor]
c98512.graph_c1	down	--	--	Cellular Component: vacuole (GO:0005773);;	--	--	--	--	--	R	General function prediction only	PREDICTED: peptide-N4-(N-acetyl-beta-glucosaminyl)asparagine amidase A-like [Setaria italica]
c98947.graph_c2	up	--	--	--	--	--	--	--	--	S	Function unknown	hypothetical protein SORBIDRAFT_03g041320 [Sorghum bicolor]
c86560.graph_c0	up	--	--	--	--	--	--	Late embryogenesis abundant protein	--	S	Function unknown	PREDICTED: embryonic protein DC-8-like [Brachypodium distachyon]
c87945.graph_c0	down	--	--	--	--	--	--	--	--	S	Function unknown	hypothetical protein TRIUR3_03501 [Triticum urartu]
c98417.graph_c2	up	--	--	--	--	--	--	--	--	--	--	PREDICTED: probable WRKY transcription factor 28-like [Setaria italica]
c92025.graph_c2	down	--	--	Molecular Function: binding (GO:0005488);;	--	--	--	Domain of unknown function (DUF4371)	--	--	--	Os02g0599175 [Oryza sativa Japonica Group]
c99057.graph_c0	down	--	--	Molecular Function: binding (GO:0005488);; Cellular Component: cytoplasmic membrane-bounded vesicle (GO:0016023);;	--	--	--	MULE transposase domain	--	S	Function unknown	putative mutator protein [Oryza sativa Japonica Group]
c95647.graph_c0	up	--	--	Cellular Component: plastid (GO:0009536);;	--	[D]	Cell cycle control, cell division, chromosome partitioning	Sad1 / UNC-like C-terminal	--	D	Cell cycle control, cell division, chromosome partitioning	PREDICTED: SUN domain-containing protein 1-like [Setaria italica]
c93600.graph_c0	down	--	--	--	--	--	--	--	--	--	--	hypothetical protein TRIUR3_17933 [Triticum urartu]
c84837.graph_c1	down	--	--	Molecular Function: carboxylic ester hydrolase activity (GO:0004091);; Molecular Function: triglyceride lipase activity (GO:0004806);; Cellular Component: cytoplasmic membrane-bounded vesicle (GO:0016023);; Biological Process: lipid catabolic process (GO:0016042);;	--	[IOT]	--	Lipase (class 3)	--	T	Signal transduction mechanisms	PREDICTED: uncharacterized protein LOC101767829 [Setaria italica]
c96416.graph_c0	down	--	--	Cellular Component: spindle microtubule (GO:0005876);; Molecular Function: microtubule minus-end binding (GO:0051011);;	--	--	--	HAUS augmin-like complex subunit 5	--	S	Function unknown	PREDICTED: plectin-like [Setaria italica]
c77131.graph_c0	down	--	--	Biological Process: metabolic process (GO:0008152);; Cellular Component: cytoplasmic membrane-bounded vesicle (GO:0016023);; Molecular Function: hydrolase activity, acting on ester bonds (GO:0016788);;	--	--	--	Protein of unknown function (DUF3339)	--	R	General function prediction only	PREDICTED: uncharacterized protein LOC101762316 [Setaria italica]
c96008.graph_c2	up	--	--	Cellular Component: mitochondrion (GO:0005739);; Molecular Function: cysteamine dioxygenase activity (GO:0047800);; Biological Process: oxidation-reduction process (GO:0055114);;	K10712|1.40158e-55|zma:100283081|cupin, RmlC-type; K10712 cysteamine dioxygenase [EC:1.13.11.19] (A)	[S]	Function unknown	Protein of unknown function (DUF1637);; Protein of unknown function (DUF1637)	--	S	Function unknown	cupin, RmlC-type [Zea mays]
c83891.graph_c0	down	--	--	Cellular Component: plastid (GO:0009536);;	--	--	--	--	--	S	Function unknown	PREDICTED: uncharacterized protein LOC101763880 [Setaria italica]
c92262.graph_c0	up	[U]	Intracellular trafficking, secretion, and vesicular transport	Biological Process: proteolysis (GO:0006508);; Biological Process: toxin catabolic process (GO:0009407);; Biological Process: response to ethylene (GO:0009723);; Biological Process: abscisic acid-activated signaling pathway (GO:0009738);; Biological Process: response to cyclopentenone (GO:0010583);; Cellular Component: membrane (GO:0016020);; Biological Process: methylglyoxal catabolic process to…	--	--	--	WD40-like Beta Propeller Repeat;; Dipeptidyl peptidase IV (DPP IV) N-terminal region	--	S	Function unknown	PREDICTED: uncharacterized protein LOC101757241 [Setaria italica]
c100004.graph_c1	down	[G]	Carbohydrate transport and metabolism	Molecular Function: kinase activity (GO:0016301);; Biological Process: phosphorylation (GO:0016310);;	--	--	--	AAA domain;; AAA domain	--	S	Function unknown	uncharacterized protein LOC100383156 [Zea mays]
c96635.graph_c4	down	--	--	Cellular Component: intracellular non-membrane-bounded organelle (GO:0043232);; Cellular Component: cytoplasmic part (GO:0044444);;	--	[R]	General function prediction only	ENT domain	--	R	General function prediction only	hypothetical protein SORBIDRAFT_01g005220 [Sorghum bicolor]
c89763.graph_c0	down	--	--	Molecular Function: nucleotide binding (GO:0000166);; Molecular Function: oxidoreductase activity (GO:0016491);; Biological Process: oxidation-reduction process (GO:0055114);;	--	[GQ]	--	--	--	Q	Secondary metabolites biosynthesis, transport and catabolism	hypothetical protein SORBIDRAFT_07g003220 [Sorghum bicolor]
c93425.graph_c1	up	--	--	--	--	--	--	--	--	R	General function prediction only	PREDICTED: uncharacterized protein LOC101755429 [Setaria italica]
c100303.graph_c0	down	--	--	--	--	--	--	--	--	S	Function unknown	PREDICTED: uncharacterized protein LOC101756384 [Setaria italica]
c91908.graph_c0	up	[RTKL]	--	Molecular Function: nucleotide binding (GO:0000166);; Molecular Function: protein kinase activity (GO:0004672);; Biological Process: chromatin silencing (GO:0006342);; Biological Process: protein phosphorylation (GO:0006468);; Biological Process: covalent chromatin modification (GO:0016569);; Biological Process: gene silencing by RNA (GO:0031047);; Biological Process: response to stimulus (GO:005…	K08866|4.09194e-163|zma:103643870|serine/threonine-protein kinase CLA4; K08866 serine/threonine-protein kinase TTK/MPS1 [EC:2.7.12.1] (A)	[D]	Cell cycle control, cell division, chromosome partitioning	Protein kinase domain	--	D	Cell cycle control, cell division, chromosome partitioning	PREDICTED: serine/threonine-protein kinase CLA4 isoform X1 [Zea mays]
c87568.graph_c0	down	--	--	Cellular Component: mitochondrion (GO:0005739);; Cellular Component: chloroplast stroma (GO:0009570);; Biological Process: photosystem II assembly (GO:0010207);;	--	--	--	Protein of unknown function (DUF760)	--	S	Function unknown	PREDICTED: uncharacterized protein LOC101767503 [Setaria italica]
c91654.graph_c1	down	--	--	Biological Process: pentose-phosphate shunt (GO:0006098);; Biological Process: rRNA processing (GO:0006364);; Cellular Component: chloroplast (GO:0009507);; Biological Process: plastid organization (GO:0009657);; Biological Process: photosynthetic electron transport in photosystem I (GO:0009773);; Biological Process: photosystem II assembly (GO:0010207);; Biological Process: isopentenyl diphospha…	--	--	--	--	--	R	General function prediction only	PREDICTED: uncharacterized protein LOC101774726 [Setaria italica]
c78509.graph_c0	up	--	--	--	--	--	--	GAG-pre-integrase domain	--	R	General function prediction only	hypothetical protein SORBIDRAFT_07g028153 [Sorghum bicolor]
c83795.graph_c0	down	[E]	Amino acid transport and metabolism	Biological Process: metabolic process (GO:0008152);; Cellular Component: chloroplast (GO:0009507);; Molecular Function: oxidoreductase activity, acting on single donors with incorporation of molecular oxygen, incorporation of two atoms of oxygen (GO:0016702);;	--	--	--	Glyoxalase/Bleomycin resistance protein/Dioxygenase superfamily;; Glyoxalase-like domain;; Glyoxalase/Bleomycin resistance protein/Dioxygenase superfamily	--	R	General function prediction only	PREDICTED: uncharacterized protein LOC100834312 [Brachypodium distachyon]
c93666.graph_c0	up	--	--	--	--	--	--	--	--	S	Function unknown	PREDICTED: uncharacterized protein LOC101757652 isoform X1 [Setaria italica]
c88754.graph_c0	up	--	--	--	--	--	--	--	--	R	General function prediction only	hypothetical protein ZEAMMB73_951764 [Zea mays]
c97642.graph_c0	down	[F]	Nucleotide transport and metabolism	Molecular Function: adenosine deaminase activity (GO:0004000);; Cellular Component: cytosol (GO:0005829);; Biological Process: adenosine catabolic process (GO:0006154);; Biological Process: purine ribonucleoside monophosphate biosynthetic process (GO:0009168);; Biological Process: hypoxanthine salvage (GO:0043103);; Biological Process: inosine biosynthetic process (GO:0046103);;	K01488|5.69773e-52|sbi:SORBI_02g041950|SORBIDRAFT_02g041950, Sb02g041950; hypothetical protein; K01488 adenosine deaminase [EC:3.5.4.4] (A)	[F]	Nucleotide transport and metabolism	Adenosine/AMP deaminase	--	F	Nucleotide transport and metabolism	TPA: deaminase [Zea mays]
c88462.graph_c1	down	--	--	Cellular Component: cytoplasmic membrane-bounded vesicle (GO:0016023);;	--	--	--	--	--	--	--	hypothetical protein [Zea mays]
c89531.graph_c0	up	[R]	General function prediction only	Biological Process: metabolic process (GO:0008152);; Molecular Function: hydrolase activity (GO:0016787);;	--	[R]	General function prediction only	Haloacid dehalogenase-like hydrolase;; HAD-hyrolase-like	--	R	General function prediction only	PREDICTED: uncharacterized protein C24B11.05-like [Oryza brachyantha]
c98037.graph_c1	up	--	--	--	K15223|4.26849e-29|sita:101783867|protein bassoon-like; K15223 upstream activation factor subunit UAF30 (A)	[K]	Transcription	DEK C terminal domain	--	K	Transcription	PREDICTED: protein bassoon-like [Setaria italica]
c90239.graph_c0	down	--	--	Cellular Component: plastid (GO:0009536);;	--	--	--	--	--	S	Function unknown	PREDICTED: reticulocyte-binding protein 2 homolog a-like [Setaria italica]
c99437.graph_c0	up	--	--	Molecular Function: sequence-specific DNA binding transcription factor activity (GO:0003700);; Cellular Component: nucleus (GO:0005634);; Biological Process: regulation of transcription, DNA-templated (GO:0006355);; Molecular Function: sequence-specific DNA binding (GO:0043565);;	K09060|4.99349e-09|bdi:100822385|transcription factor HBP-1a-like; K09060 plant G-box-binding factor (A)	--	--	G-box binding protein MFMR	--	K	Transcription	hypothetical protein F775_52441 [Aegilops tauschii]
c79961.graph_c0	up	--	--	Cellular Component: plastid (GO:0009536);;	--	--	--	Protein of unknown function (DUF1264)	--	S	Function unknown	hypothetical protein SORBIDRAFT_03g033490 [Sorghum bicolor]
c95483.graph_c0	down	--	--	--	--	--	--	--	--	S	Function unknown	hypothetical protein SORBIDRAFT_08g014580 [Sorghum bicolor]
c98718.graph_c3	down	--	--	--	--	--	--	Pectinacetylesterase	--	M	Cell wall/membrane/envelope biogenesis	TPA: hypothetical protein ZEAMMB73_990456 [Zea mays]
c83518.graph_c0	up	--	--	Cellular Component: membrane (GO:0016020);;	--	--	--	--	--	--	--	PREDICTED: uncharacterized protein LOC101758215 isoform X1 [Setaria italica]
c83256.graph_c0	down	--	--	Cellular Component: membrane (GO:0016020);;	--	--	--	--	--	S	Function unknown	hypothetical protein SORBIDRAFT_03g025420 [Sorghum bicolor]
c77548.graph_c0	down	--	--	Cellular Component: chloroplast (GO:0009507);;	--	--	--	--	--	S	Function unknown	PREDICTED: uncharacterized protein LOC101778239 [Setaria italica]
c85135.graph_c0	down	[S]	Function unknown	Molecular Function: aminoacyl-tRNA hydrolase activity (GO:0004045);; Cellular Component: plastid (GO:0009536);; Cellular Component: cytoplasmic membrane-bounded vesicle (GO:0016023);;	K04794|3.512e-100|zma:100283840|umc2203; LOC100283840 (EC:3.1.1.29); K04794 peptidyl-tRNA hydrolase, PTH2 family [EC:3.1.1.29] (A)	[S]	Function unknown	Peptidyl-tRNA hydrolase PTH2	--	S	Function unknown	LOC100283840 [Zea mays]
c90350.graph_c0	down	--	--	--	--	--	--	Late embryogenesis abundant protein	--	S	Function unknown	harpin-induced protein [Zea mays]
c87647.graph_c0	down	--	--	--	--	--	--	--	--	S	Function unknown	hypothetical protein SORBIDRAFT_03g043770 [Sorghum bicolor]
c91576.graph_c1	down	[R]	General function prediction only	Biological Process: metabolic process (GO:0008152);; Molecular Function: hydrolase activity (GO:0016787);;	--	[I]	Lipid transport and metabolism	Alpha/beta hydrolase family;; alpha/beta hydrolase fold;; Alpha/beta hydrolase family	--	I	Lipid transport and metabolism	PREDICTED: bifunctional epoxide hydrolase 2-like [Oryza brachyantha]
c84093.graph_c0	up	--	--	Cellular Component: plastid (GO:0009536);;	--	--	--	Protein of unknown function, DUF573	--	S	Function unknown	PREDICTED: uncharacterized protein LOC101785158 [Setaria italica]
c98617.graph_c3	down	--	--	--	--	--	--	--	--	S	Function unknown	PREDICTED: uncharacterized protein LOC101756195 [Setaria italica]
c101128.graph_c1	down	--	--	Biological Process: cell wall biogenesis (GO:0042546);; Biological Process: cell wall macromolecule metabolic process (GO:0044036);;	--	[S]	Function unknown	Rgp1	--	S	Function unknown	PREDICTED: uncharacterized protein LOC101777991 isoform X3 [Setaria italica]
c74751.graph_c0	down	--	--	Cellular Component: cytoplasmic membrane-bounded vesicle (GO:0016023);;	--	--	--	--	--	S	Function unknown	PREDICTED: uncharacterized protein LOC101773174 [Setaria italica]
c96037.graph_c0	up	--	--	Cellular Component: mitochondrion (GO:0005739);; Cellular Component: plasma membrane (GO:0005886);; Cellular Component: chloroplast (GO:0009507);;	--	[L]	Replication, recombination and repair	DDE superfamily endonuclease	--	L	Replication, recombination and repair	hypothetical protein SORBIDRAFT_03g003310 [Sorghum bicolor]
c85475.graph_c0	down	--	--	--	--	--	--	--	--	S	Function unknown	PREDICTED: uncharacterized protein LOC101779043 [Setaria italica]
c95797.graph_c0	down	--	--	--	--	[R]	General function prediction only	--	--	R	General function prediction only	PREDICTED: coiled-coil domain-containing protein 25-like [Setaria italica]
c99673.graph_c5	down	--	--	--	--	--	--	Leucine-zipper of ternary complex factor MIP1;; Protein of unknown function, DUF547	--	S	Function unknown	PREDICTED: uncharacterized protein LOC101766152 isoform X2 [Setaria italica]
c87219.graph_c0	up	--	--	Cellular Component: mitochondrion (GO:0005739);;	--	--	--	--	--	S	Function unknown	PREDICTED: uncharacterized protein LOC101780965 [Setaria italica]
c98210.graph_c0	down	[R]	General function prediction only	Molecular Function: ATP binding (GO:0005524);; Biological Process: signal transduction (GO:0007165);; Molecular Function: nucleoside-triphosphatase activity (GO:0017111);; Molecular Function: ADP binding (GO:0043531);;	--	--	--	NB-ARC domain	--	R	General function prediction only	PREDICTED: uncharacterized protein LOC101755322 [Setaria italica]
c99219.graph_c1	up	[S]	Function unknown	Cellular Component: membrane (GO:0016020);; Cellular Component: cytoplasmic membrane-bounded vesicle (GO:0016023);;	--	--	--	Protein of unknown function (DUF3537);; Protein of unknown function (DUF3537);; Protein of unknown function (DUF502);; CXCXC repeat	--	S	Function unknown	hypothetical protein SORBIDRAFT_10g024850 [Sorghum bicolor]
c101141.graph_c2	up	[A]	RNA processing and modification	Biological Process: mRNA processing (GO:0006397);; Cellular Component: chloroplast (GO:0009507);;	K12828|0|sbi:SORBI_04g003370|SORBIDRAFT_04g003370, Sb04g003370; hypothetical protein; K12828 splicing factor 3B subunit 1 (A)	[A]	RNA processing and modification	HEAT repeats;; HEAT repeat;; HEAT-like repeat;; Vacuolar 14 Fab1-binding region;; Splicing factor 3B subunit 1	--	A	RNA processing and modification	hypothetical protein OsJ_05362 [Oryza sativa Japonica Group]
c87569.graph_c0	up	--	--	Cellular Component: vacuole (GO:0005773);; Biological Process: response to symbiotic fungus (GO:0009610);; Biological Process: abscisic acid-activated signaling pathway (GO:0009738);; Cellular Component: cytoplasmic membrane-bounded vesicle (GO:0016023);; Biological Process: para-aminobenzoic acid metabolic process (GO:0046482);;	--	--	--	Stress up-regulated Nod 19	--	R	General function prediction only	PREDICTED: uncharacterized protein LOC101776668 isoform X1 [Setaria italica]
c95222.graph_c1	down	--	--	Cellular Component: plastid (GO:0009536);;	--	--	--	TPR repeat;; Tetratricopeptide repeat;; Tetratricopeptide repeat;; Tetratricopeptide repeat	--	S	Function unknown	uncharacterized protein LOC100194074 [Zea mays]
c98812.graph_c0	up	[R]	General function prediction only	Cellular Component: plasma membrane (GO:0005886);; Molecular Function: zinc ion binding (GO:0008270);;	--	--	--	von Willebrand factor type A domain;; von Willebrand factor type A domain;; von Willebrand factor type A domain;; VWA / Hh protein intein-like;; VWA domain containing CoxE-like protein;; Ring finger domain;; Zinc finger, C3HC4 type (RING finger)	--	O	Posttranslational modification, protein turnover, chaperones	hypothetical protein SORBIDRAFT_06g022130 [Sorghum bicolor]
c86700.graph_c0	up	--	--	Biological Process: response to stress (GO:0006950);; Biological Process: response to abiotic stimulus (GO:0009628);;	--	--	--	--	--	S	Function unknown	PREDICTED: uncharacterized protein LOC103636358 [Zea mays]
c85071.graph_c0	down	--	--	Cellular Component: plastid (GO:0009536);;	--	--	--	--	--	S	Function unknown	PREDICTED: formin-like protein 5-like [Setaria italica]
c81782.graph_c1	down	--	--	--	--	--	--	--	--	S	Function unknown	hypothetical protein SORBIDRAFT_10g028380 [Sorghum bicolor]
c91547.graph_c0	up	--	--	--	--	--	--	--	--	S	Function unknown	H0723C07.4 [Oryza sativa Indica Group]
c97115.graph_c0	up	--	--	--	--	--	--	Protein of unknown function (DUF1110)	--	S	Function unknown	hypothetical protein SORBIDRAFT_03g005430 [Sorghum bicolor]
c93949.graph_c0	up	--	--	Molecular Function: triglyceride lipase activity (GO:0004806);; Cellular Component: mitochondrion (GO:0005739);; Biological Process: lipid metabolic process (GO:0006629);; Cellular Component: plastid (GO:0009536);;	--	--	--	Lipase (class 3)	--	S	Function unknown	PREDICTED: uncharacterized protein LOC100502484 isoform X1 [Zea mays]
c94730.graph_c0	down	--	--	--	--	--	--	--	--	R	General function prediction only	PREDICTED: uncharacterized protein LOC100827823 [Brachypodium distachyon]
c91971.graph_c0	up	--	--	--	--	--	--	--	--	A	RNA processing and modification	PREDICTED: polyadenylate-binding protein RBP47-like [Brachypodium distachyon]
c94423.graph_c0	up	--	--	Biological Process: microtubule cytoskeleton organization (GO:0000226);; Molecular Function: C-8 sterol isomerase activity (GO:0000247);; Biological Process: cytokinesis by cell plate formation (GO:0000911);; Cellular Component: endoplasmic reticulum (GO:0005783);; Biological Process: DNA replication initiation (GO:0006270);; Biological Process: regulation of DNA replication (GO:0006275);; Biolog…	--	--	--	--	--	S	Function unknown	PREDICTED: uncharacterized protein LOC101753523 [Setaria italica]
c92119.graph_c1	down	--	--	--	--	--	--	--	--	S	Function unknown	hypothetical protein SORBIDRAFT_02g026250 [Sorghum bicolor]
c74293.graph_c0	down	--	--	--	--	--	--	Senescence regulator	--	S	Function unknown	nuclear protein [Zea mays]
c87491.graph_c1	up	--	--	Biological Process: megagametogenesis (GO:0009561);; Cellular Component: cytoplasmic membrane-bounded vesicle (GO:0016023);; Biological Process: pollen tube development (GO:0048868);;	--	[GMW]	--	--	--	W	Extracellular structures	PREDICTED: probable glucuronosyltransferase Os01g0926400-like [Setaria italica]
c93273.graph_c0	up	--	--	Cellular Component: mitochondrion (GO:0005739);; Biological Process: vacuole organization (GO:0007033);; Biological Process: anthocyanin-containing compound biosynthetic process (GO:0009718);; Biological Process: proanthocyanidin biosynthetic process (GO:0010023);; Molecular Function: oxidoreductase activity, acting on single donors with incorporation of molecular oxygen, incorporation of two ato…	--	[S]	Function unknown	Protein of unknown function (DUF563)	--	S	Function unknown	PREDICTED: uncharacterized protein LOC101779994 [Setaria italica]
c88315.graph_c0	down	--	--	Cellular Component: integral component of membrane (GO:0016021);;	--	--	--	Sulfite exporter TauE/SafE	--	S	Function unknown	membrane protein-like [Oryza sativa Japonica Group]
c92564.graph_c0	up	--	--	Molecular Function: serine-type endopeptidase activity (GO:0004252);; Biological Process: proteolysis (GO:0006508);; Cellular Component: integral component of membrane (GO:0016021);;	--	[T]	Signal transduction mechanisms	Rhomboid family;; Rhomboid family	--	R	General function prediction only	membrane protein [Saccharum hybrid cultivar H65-7052]
c81309.graph_c1	down	--	--	--	--	--	--	--	--	R	General function prediction only	PREDICTED: uncharacterized protein LOC101765918 [Setaria italica]
c99414.graph_c0	down	--	--	--	--	[K]	Transcription	FHA domain	--	K	Transcription	hypothetical protein SORBIDRAFT_05g013170 [Sorghum bicolor]
c89803.graph_c0	up	--	--	Molecular Function: ATP binding (GO:0005524);; Cellular Component: plasma membrane (GO:0005886);; Molecular Function: ATPase activity (GO:0016887);;	K08900|4.22983e-159|sita:101755746|uncharacterized LOC101755746; K08900 mitochondrial chaperone BCS1 (A)	[O]	Posttranslational modification, protein turnover, chaperones	Domain associated at C-terminal with AAA	--	O	Posttranslational modification, protein turnover, chaperones	PREDICTED: uncharacterized protein LOC101755746 [Setaria italica]
c88006.graph_c0	down	[KR]	--	Molecular Function: N-acetyltransferase activity (GO:0008080);; Biological Process: metabolic process (GO:0008152);; Cellular Component: plastid (GO:0009536);;	--	--	--	Acetyltransferase (GNAT) family;; Acetyltransferase (GNAT) domain;; Acetyltransferase (GNAT) domain;; FR47-like protein	--	R	General function prediction only	PREDICTED: uncharacterized protein LOC101775443 [Setaria italica]
c92583.graph_c0	up	--	--	--	--	[Z]	Cytoskeleton	Regulator of Vps4 activity in the MVB pathway	--	Z	Cytoskeleton	PREDICTED: uncharacterized protein LOC101778525 [Setaria italica]
c91734.graph_c1	down	--	--	Molecular Function: ribonuclease P activity (GO:0004526);; Biological Process: protein targeting to mitochondrion (GO:0006626);;	--	[AJ]	--	Ribosomal protein L7Ae/L30e/S12e/Gadd45 family	--	J	Translation, ribosomal structure and biogenesis	PREDICTED: uncharacterized protein LOC101752648 isoform X1 [Setaria italica]
c86938.graph_c0	down	--	--	--	--	--	--	--	--	S	Function unknown	PREDICTED: uncharacterized protein LOC101764334 [Setaria italica]
c94859.graph_c0	down	--	--	Biological Process: acetyl-CoA metabolic process (GO:0006084);; Cellular Component: integral component of membrane (GO:0016021);; Cellular Component: cytoplasmic membrane-bounded vesicle (GO:0016023);; Biological Process: sterol biosynthetic process (GO:0016126);; Biological Process: brassinosteroid biosynthetic process (GO:0016132);;	--	[S]	Function unknown	Lung seven transmembrane receptor	--	S	Function unknown	PREDICTED: transmembrane protein 87B [Brachypodium distachyon]
c91551.graph_c0	down	--	--	Cellular Component: mitochondrion (GO:0005739);;	--	--	--	--	--	S	Function unknown	TPA: hypothetical protein ZEAMMB73_234202 [Zea mays]
c86042.graph_c2	up	--	--	--	--	--	--	--	--	R	General function prediction only	hypothetical protein SORBIDRAFT_04g029020 [Sorghum bicolor]
c82191.graph_c0	up	--	--	Molecular Function: DNA binding (GO:0003677);; Molecular Function: sequence-specific DNA binding transcription factor activity (GO:0003700);; Cellular Component: nucleus (GO:0005634);; Biological Process: regulation of transcription, DNA-templated (GO:0006355);; Biological Process: proline transport (GO:0015824);;	--	--	--	--	--	K	Transcription	putative AP2/EREBP transcription factor superfamily protein [Zea mays]
c93141.graph_c0	down	[S]	Function unknown	Cellular Component: mitochondrion (GO:0005739);; Biological Process: aromatic amino acid family biosynthetic process (GO:0009073);; Cellular Component: chloroplast thylakoid membrane (GO:0009535);; Cellular Component: chloroplast stroma (GO:0009570);; Biological Process: NAD(P)H dehydrogenase complex assembly (GO:0010275);; Biological Process: iron-sulfur cluster assembly (GO:0016226);;	--	--	--	Domain of unknown function (DUF1817)	--	S	Function unknown	PREDICTED: uncharacterized protein LOC101779386 [Setaria italica]
c71452.graph_c0	down	--	--	--	--	--	--	--	--	S	Function unknown	PREDICTED: uncharacterized protein LOC101769680 [Setaria italica]
c98191.graph_c2	up	--	--	Molecular Function: nucleic acid binding (GO:0003676);; Molecular Function: zinc ion binding (GO:0008270);; Cellular Component: membrane (GO:0016020);;	--	[A]	RNA processing and modification	RING-variant domain	--	A	RNA processing and modification	hypothetical protein SORBIDRAFT_03g027630 [Sorghum bicolor]
c100362.graph_c0	up	--	--	--	--	--	--	--	--	S	Function unknown	PREDICTED: uncharacterized protein LOC101776175 [Setaria italica]
c85383.graph_c0	up	--	--	--	--	[S]	Function unknown	Rtf2 RING-finger	--	S	Function unknown	hypothetical protein SORBIDRAFT_10g005640 [Sorghum bicolor]
c92062.graph_c0	down	[G]	Carbohydrate transport and metabolism	Molecular Function: chitinase activity (GO:0004568);; Biological Process: carbohydrate metabolic process (GO:0005975);; Biological Process: chitin catabolic process (GO:0006032);; Cellular Component: cytoplasmic membrane-bounded vesicle (GO:0016023);;	K01183|0|sbi:SORBI_05g012300|SORBIDRAFT_05g012300, Sb05g012300; hypothetical protein; K01183 chitinase [EC:3.2.1.14] (A)	[G]	Carbohydrate transport and metabolism	Glycosyl hydrolases family 18	--	G	Carbohydrate transport and metabolism	hypothetical protein SORBIDRAFT_05g012300 [Sorghum bicolor]
c95125.graph_c0	up	--	--	Molecular Function: carboxylic ester hydrolase activity (GO:0004091);; Molecular Function: triglyceride lipase activity (GO:0004806);; Cellular Component: cytoplasmic membrane-bounded vesicle (GO:0016023);; Biological Process: lipid catabolic process (GO:0016042);;	--	[IOT]	--	Lipase (class 3);; Lipase 3 N-terminal region	--	T	Signal transduction mechanisms	PREDICTED: sn1-specific diacylglycerol lipase beta-like isoform X2 [Setaria italica]
c89249.graph_c0	down	--	--	--	--	--	--	F-box-like;; F-box domain	--	R	General function prediction only	F-box domain containing protein, expressed [Oryza sativa Japonica Group]
c87792.graph_c0	down	--	--	Biological Process: metabolic process (GO:0008152);; Molecular Function: transferase activity, transferring hexosyl groups (GO:0016758);;	--	--	--	--	--	G	Carbohydrate transport and metabolism	PREDICTED: UDP-glucosyl transferase 73B2-like [Setaria italica]
c85576.graph_c1	down	--	--	--	--	--	--	--	--	S	Function unknown	PREDICTED: uncharacterized protein LOC101784045 [Setaria italica]
c87542.graph_c0	down	--	--	Cellular Component: mitochondrion (GO:0005739);; Cellular Component: cytoplasmic membrane-bounded vesicle (GO:0016023);;	--	[M]	Cell wall/membrane/envelope biogenesis	Pectinacetylesterase	--	M	Cell wall/membrane/envelope biogenesis	PREDICTED: protein notum homolog isoform X1 [Setaria italica]
c89554.graph_c0	down	--	--	Cellular Component: chloroplast thylakoid membrane (GO:0009535);;	--	[S]	Function unknown	--	--	S	Function unknown	predicted protein [Hordeum vulgare subsp. vulgare]
c88229.graph_c0	down	--	--	Cellular Component: mitochondrion (GO:0005739);;	--	--	--	--	--	S	Function unknown	PREDICTED: uncharacterized protein LOC100276479 isoform X1 [Zea mays]
c88024.graph_c0	down	[G]	Carbohydrate transport and metabolism	Cellular Component: mitochondrion (GO:0005739);; Biological Process: cellular aromatic compound metabolic process (GO:0006725);; Cellular Component: chloroplast (GO:0009507);; Molecular Function: carbon-carbon lyase activity (GO:0016830);;	--	--	--	HpcH/HpaI aldolase/citrate lyase family	--	S	Function unknown	PREDICTED: uncharacterized protein LOC101754942 [Setaria italica]
c97605.graph_c0	up	--	--	Biological Process: chromatin silencing (GO:0006342);; Biological Process: anatomical structure morphogenesis (GO:0009653);; Biological Process: flower development (GO:0009908);; Biological Process: histone modification (GO:0016570);; Biological Process: gene silencing by RNA (GO:0031047);; Biological Process: macromolecule methylation (GO:0043414);; Biological Process: meristem development (GO:0…	--	[BD]	--	Domain of unknown function (DUF1719);; Tetratricopeptide repeat;; TPR repeat;; SHNi-TPR	--	S	Function unknown	hypothetical protein SORBIDRAFT_07g002030 [Sorghum bicolor]
c96919.graph_c0	down	--	--	Cellular Component: cytoplasmic membrane-bounded vesicle (GO:0016023);;	--	--	--	MuDR family transposase;; SWIM zinc finger;; MULE transposase domain	--	S	Function unknown	PREDICTED: uncharacterized protein LOC101771851 [Setaria italica]
c97513.graph_c0	up	--	--	Molecular Function: metal ion binding (GO:0046872);;	--	--	--	Zinc finger, C3HC4 type (RING finger)	--	O	Posttranslational modification, protein turnover, chaperones	hypothetical protein SORBIDRAFT_03g010110 [Sorghum bicolor]
c90942.graph_c0	down	--	--	--	--	[S]	Function unknown	Uncharacterized conserved protein (DUF2048);; Alpha/beta hydrolase family;; Alpha/beta hydrolase family;; alpha/beta hydrolase fold;; BAAT / Acyl-CoA thioester hydrolase C terminal	--	S	Function unknown	PREDICTED: uncharacterized protein C4orf29 homolog isoform X1 [Setaria italica]
c95329.graph_c0	up	--	--	--	--	--	--	--	--	S	Function unknown	PREDICTED: uncharacterized protein LOC101765169 [Setaria italica]
c87998.graph_c3	up	--	--	Molecular Function: acetylglucosaminyltransferase activity (GO:0008375);; Cellular Component: membrane (GO:0016020);; Cellular Component: cytoplasmic membrane-bounded vesicle (GO:0016023);;	--	[G]	Carbohydrate transport and metabolism	Core-2/I-Branching enzyme	--	G	Carbohydrate transport and metabolism	PREDICTED: xylosyltransferase-like [Oryza brachyantha]
c91078.graph_c1	up	[R]	General function prediction only	Molecular Function: serine-type endopeptidase activity (GO:0004252);; Cellular Component: Golgi apparatus (GO:0005794);; Biological Process: proteolysis (GO:0006508);; Cellular Component: integral component of membrane (GO:0016021);;	--	[T]	Signal transduction mechanisms	Rhomboid family;; Rhomboid family	--	T	Signal transduction mechanisms	PREDICTED: uncharacterized rhomboid protein AN10929-like [Setaria italica]
c90013.graph_c0	up	--	--	--	--	--	--	--	--	S	Function unknown	PREDICTED: 5&apos;-3&apos; exoribonuclease 2-like isoform X2 [Setaria italica]
c97228.graph_c2	down	--	--	Biological Process: cellular process (GO:0009987);; Biological Process: developmental process (GO:0032502);; Biological Process: single-organism process (GO:0044699);;	--	--	--	--	--	S	Function unknown	PREDICTED: uncharacterized protein LOC100846828 [Brachypodium distachyon]
c85079.graph_c0	down	--	--	Molecular Function: protein-disulfide reductase activity (GO:0047134);; Biological Process: oxidation-reduction process (GO:0055114);;	--	--	--	C1-like domain;; C1 domain	--	S	Function unknown	PREDICTED: uncharacterized protein LOC101786433 [Setaria italica]
c93943.graph_c0	up	--	--	--	--	--	--	PLATZ transcription factor	--	S	Function unknown	PREDICTED: uncharacterized protein LOC101786619 [Setaria italica]
c93150.graph_c0	down	[TZDR]	--	Molecular Function: calcium ion binding (GO:0005509);; Cellular Component: mitochondrion (GO:0005739);; Cellular Component: endoplasmic reticulum (GO:0005783);; Cellular Component: Golgi apparatus (GO:0005794);; Cellular Component: plasma membrane (GO:0005886);; Biological Process: signal transduction (GO:0007165);; Biological Process: regulation of flower development (GO:0009909);; Biological Pr…	--	[TU]	--	EF hand;; EF-hand domain;; EF hand	--	U	Intracellular trafficking, secretion, and vesicular transport	unnamed protein product [Triticum aestivum]
c86047.graph_c0	down	--	--	Cellular Component: chloroplast (GO:0009507);; Cellular Component: membrane (GO:0016020);;	--	--	--	--	--	S	Function unknown	hypothetical protein OsI_03428 [Oryza sativa Indica Group]
c94083.graph_c0	up	--	--	--	--	--	--	--	--	S	Function unknown	PREDICTED: uncharacterized protein LOC101785288 [Setaria italica]
c98144.graph_c1	down	--	--	Molecular Function: hydrolase activity (GO:0016787);;	--	[I]	Lipid transport and metabolism	Phospholipase/Carboxylesterase;; Alpha/beta hydrolase family;; Alpha/beta hydrolase family;; Prolyl oligopeptidase family;; Dienelactone hydrolase family;; alpha/beta hydrolase fold	--	I	Lipid transport and metabolism	hypothetical protein SORBIDRAFT_06g032250 [Sorghum bicolor]
c74395.graph_c0	down	--	--	--	--	--	--	--	--	S	Function unknown	PREDICTED: uncharacterized protein LOC101785878 [Setaria italica]
c92879.graph_c0	up	--	--	Biological Process: metal ion transport (GO:0030001);; Molecular Function: metal ion binding (GO:0046872);;	--	[P]	Inorganic ion transport and metabolism	Heavy-metal-associated domain	--	P	Inorganic ion transport and metabolism	PREDICTED: axoneme-associated protein mst101(2)-like [Setaria italica]
c88528.graph_c0	up	--	--	Cellular Component: plasma membrane (GO:0005886);;	--	--	--	PLAC8 family;; Protein of unknown function (DUF2985)	--	S	Function unknown	PREDICTED: uncharacterized protein LOC101782387 [Setaria italica]
c79500.graph_c0	up	--	--	--	--	--	--	--	--	S	Function unknown	PREDICTED: uncharacterized protein LOC101786215 [Setaria italica]
c100144.graph_c0	up	--	--	Cellular Component: plasma membrane (GO:0005886);;	--	--	--	--	--	S	Function unknown	PREDICTED: uncharacterized protein At4g08330, chloroplastic-like [Setaria italica]
c89351.graph_c0	up	--	--	--	--	--	--	--	--	S	Function unknown	PREDICTED: uncharacterized protein LOC100845166 [Brachypodium distachyon]
c92575.graph_c5	up	--	--	Cellular Component: mitochondrion (GO:0005739);; Molecular Function: zinc ion binding (GO:0008270);;	--	[O]	Posttranslational modification, protein turnover, chaperones	Ring finger domain;; Zinc finger, C3HC4 type (RING finger)	--	O	Posttranslational modification, protein turnover, chaperones	PREDICTED: E3 ubiquitin-protein ligase RNF115-like [Setaria italica]
c83747.graph_c0	up	--	--	Cellular Component: plastid (GO:0009536);;	--	--	--	Domain of unknown function (DUF4228)	--	S	Function unknown	hypothetical protein SORBIDRAFT_02g028680 [Sorghum bicolor]
c100534.graph_c0	down	--	--	--	--	--	--	Plant protein 1589 of unknown function (A_thal_3526)	--	S	Function unknown	PREDICTED: uncharacterized protein LOC101771493 [Setaria italica]
c85537.graph_c0	down	--	--	Biological Process: chloroplast organization (GO:0009658);;	--	[K]	Transcription	--	--	K	Transcription	PREDICTED: uncharacterized protein LOC100824393 [Brachypodium distachyon]
c89831.graph_c1	down	--	--	Cellular Component: mitochondrion (GO:0005739);;	--	--	--	--	--	S	Function unknown	hypothetical protein F775_26534 [Aegilops tauschii]
c89320.graph_c0	down	--	--	--	--	--	--	--	--	S	Function unknown	PREDICTED: uncharacterized protein LOC100821464 [Brachypodium distachyon]
c88714.graph_c0	down	--	--	Cellular Component: plastid (GO:0009536);;	--	--	--	--	--	S	Function unknown	hypothetical protein SORBIDRAFT_09g025601 [Sorghum bicolor]
c92980.graph_c1	down	[J]	Translation, ribosomal structure and biogenesis	Biological Process: pseudouridine synthesis (GO:0001522);; Molecular Function: RNA binding (GO:0003723);; Biological Process: tRNA processing (GO:0008033);; Molecular Function: pseudouridine synthase activity (GO:0009982);; Biological Process: methylglyoxal catabolic process to D-lactate (GO:0019243);;	K06173|0|sita:101785598|tRNA pseudouridine synthase-like 1-like; K06173 tRNA pseudouridine38-40 synthase [EC:5.4.99.12] (A)	[AJ]	--	tRNA pseudouridine synthase	--	J	Translation, ribosomal structure and biogenesis	PREDICTED: tRNA pseudouridine synthase-like 1-like [Setaria italica]
c78450.graph_c0	down	--	--	--	--	--	--	--	--	S	Function unknown	Os04g0401000 [Oryza sativa Japonica Group]
c70065.graph_c0	down	--	--	--	--	--	--	TLD	--	S	Function unknown	PREDICTED: uncharacterized protein LOC101753208 [Setaria italica]
c92803.graph_c0	down	[G]	Carbohydrate transport and metabolism	Molecular Function: aldose 1-epimerase activity (GO:0004034);; Cellular Component: cytoplasmic membrane-bounded vesicle (GO:0016023);; Biological Process: hexose metabolic process (GO:0019318);; Molecular Function: carbohydrate binding (GO:0030246);;	K01785|2.21917e-167|zma:100217298|aldose 1-epimerase (EC:5.1.3.3); K01785 aldose 1-epimerase [EC:5.1.3.3] (A)	[G]	Carbohydrate transport and metabolism	Aldose 1-epimerase	--	G	Carbohydrate transport and metabolism	aldose 1-epimerase precursor [Zea mays]
c92102.graph_c1	down	--	--	--	--	--	--	C2 domain	--	R	General function prediction only	TPA: hypothetical protein ZEAMMB73_918265 [Zea mays]
c84962.graph_c0	up	--	--	Cellular Component: cytoplasmic membrane-bounded vesicle (GO:0016023);;	--	--	--	Protein of unknown function, DUF538	--	R	General function prediction only	hypothetical protein SORBIDRAFT_09g017990 [Sorghum bicolor]
c91526.graph_c0	up	--	--	--	--	--	--	--	--	S	Function unknown	hypothetical protein SORBIDRAFT_10g002170 [Sorghum bicolor]
c97666.graph_c2	up	--	--	Molecular Function: zinc ion binding (GO:0008270);;	--	--	--	Ring finger domain;; Zinc finger, C3HC4 type (RING finger)	--	O	Posttranslational modification, protein turnover, chaperones	PREDICTED: cell wall protein AWA1-like isoform X1 [Setaria italica]
c87496.graph_c0	down	--	--	Biological Process: double fertilization forming a zygote and endosperm (GO:0009567);; Cellular Component: integral component of membrane (GO:0016021);; Biological Process: transmembrane transport (GO:0055085);;	--	[G]	Carbohydrate transport and metabolism	Major Facilitator Superfamily;; Sugar (and other) transporter	--	G	Carbohydrate transport and metabolism	carbohydrate transporter/ sugar porter/ transporter [Zea mays]
c91845.graph_c0	up	--	--	Biological Process: calcium ion transport (GO:0006816);; Biological Process: Golgi organization (GO:0007030);; Cellular Component: plastid (GO:0009536);; Biological Process: response to salt stress (GO:0009651);;	--	--	--	Armadillo/beta-catenin-like repeat	--	S	Function unknown	hypothetical protein SORBIDRAFT_02g037700 [Sorghum bicolor]
c92578.graph_c0	up	--	--	Molecular Function: DNA binding (GO:0003677);;	--	--	--	Domain of unknown function (DUF296);; AT hook motif	--	S	Function unknown	hypothetical protein SORBIDRAFT_04g037880 [Sorghum bicolor]
c81799.graph_c0	up	--	--	--	--	--	--	--	--	--	--	PREDICTED: uncharacterized protein LOC101780162 [Setaria italica]
c94339.graph_c1	down	--	--	Molecular Function: protein serine/threonine kinase activity (GO:0004674);; Molecular Function: protein tyrosine kinase activity (GO:0004713);; Molecular Function: calcium ion binding (GO:0005509);; Molecular Function: ATP binding (GO:0005524);; Biological Process: protein phosphorylation (GO:0006468);; Cellular Component: cytoplasmic membrane-bounded vesicle (GO:0016023);; Molecular Function: po…	K04733|1.13135e-28|dosa:Os07t0248600-00|Os07g0248600; Similar to Protein kinase domain containing protein, expressed.; K04733 interleukin-1 receptor-associated kinase 4 [EC:2.7.11.1] (A)	--	--	--	--	T	Signal transduction mechanisms	hypothetical protein OsJ_23708 [Oryza sativa Japonica Group]
c87172.graph_c0	up	--	--	--	--	--	--	--	--	S	Function unknown	PREDICTED: uncharacterized protein LOC101758811 isoform X1 [Setaria italica]
c97683.graph_c0	up	--	--	--	--	[T]	Signal transduction mechanisms	Nuclear transport factor 2 (NTF2) domain	--	T	Signal transduction mechanisms	PREDICTED: ras GTPase-activating protein-binding protein 1-like [Setaria italica]
c87074.graph_c1	down	--	--	Molecular Function: nucleic acid binding (GO:0003676);; Molecular Function: endonuclease activity (GO:0004519);;	--	--	--	HNH endonuclease;; HNH endonuclease	--	R	General function prediction only	PREDICTED: uncharacterized protein LOC101771751 isoform X2 [Setaria italica]
c93213.graph_c0	down	--	--	Molecular Function: nucleotide binding (GO:0000166);; Cellular Component: heterotrimeric G-protein complex (GO:0005834);;	--	--	--	WD domain, G-beta repeat;; WD domain, G-beta repeat	--	R	General function prediction only	PREDICTED: WD repeat-containing protein 53-like [Setaria italica]
c87451.graph_c0	down	--	--	Cellular Component: mitochondrion (GO:0005739);; Cellular Component: membrane (GO:0016020);;	--	--	--	--	--	S	Function unknown	PREDICTED: uncharacterized protein LOC100831148 isoform X1 [Brachypodium distachyon]
c91197.graph_c0	down	--	--	--	--	--	--	--	--	S	Function unknown	hypothetical protein ZEAMMB73_067512 [Zea mays]
c89002.graph_c0	down	--	--	Cellular Component: mitochondrion (GO:0005739);;	--	--	--	--	--	S	Function unknown	PREDICTED: uncharacterized protein LOC101783178 [Setaria italica]
c94524.graph_c0	down	--	--	Cellular Component: chloroplast (GO:0009507);; Biological Process: root development (GO:0048364);; Biological Process: shoot system development (GO:0048367);;	K15032|0|sita:101766994|uncharacterized LOC101766994; K15032 mTERF domain-containing protein, mitochondrial (A)	[KR]	--	mTERF	--	K	Transcription	PREDICTED: uncharacterized protein LOC101766994 [Setaria italica]
c94326.graph_c1	down	--	--	Cellular Component: cytoplasmic membrane-bounded vesicle (GO:0016023);; Molecular Function: kinase activity (GO:0016301);; Biological Process: phosphorylation (GO:0016310);;	--	--	--	--	--	T	Signal transduction mechanisms	PREDICTED: probable LRR receptor-like serine/threonine-protein kinase At2g24230-like [Setaria italica]
c99810.graph_c2	down	[Q]	Secondary metabolites biosynthesis, transport and catabolism	Molecular Function: methyltransferase activity (GO:0008168);; Biological Process: methylation (GO:0032259);;	--	--	--	Leucine carboxyl methyltransferase	--	R	General function prediction only	PREDICTED: uncharacterized protein LOC101765328 isoform X1 [Setaria italica]
c96265.graph_c0	up	--	--	Molecular Function: DNA binding (GO:0003677);; Molecular Function: RNA binding (GO:0003723);; Molecular Function: RNA-directed DNA polymerase activity (GO:0003964);; Molecular Function: RNA-DNA hybrid ribonuclease activity (GO:0004523);; Biological Process: RNA-dependent DNA replication (GO:0006278);; Biological Process: DNA recombination (GO:0006310);;	--	[R]	General function prediction only	Integrase core domain	--	R	General function prediction only	PREDICTED: uncharacterized protein LOC101783098, partial [Setaria italica]
c96510.graph_c8	up	--	--	Cellular Component: extracellular region (GO:0005576);; Cellular Component: plastid (GO:0009536);; Molecular Function: heat shock protein binding (GO:0031072);; Molecular Function: unfolded protein binding (GO:0051082);;	--	--	--	--	--	S	Function unknown	PREDICTED: uncharacterized protein LOC101764529 [Setaria italica]
c83973.graph_c0	down	--	--	Cellular Component: plastid (GO:0009536);; Cellular Component: membrane (GO:0016020);;	--	[S]	Function unknown	PAP2 superfamily C-terminal	--	S	Function unknown	hypothetical protein SORBIDRAFT_01g003720 [Sorghum bicolor]
c100092.graph_c1	up	--	--	Molecular Function: nucleic acid binding (GO:0003676);;	--	--	--	--	--	S	Function unknown	hypothetical protein SORBIDRAFT_04g014800 [Sorghum bicolor]
c85236.graph_c2	up	--	--	--	--	--	--	--	--	R	General function prediction only	PREDICTED: uncharacterized protein LOC101783709 [Setaria italica]
c71581.graph_c0	down	--	--	--	--	--	--	Ribosome inactivating protein	--	--	--	hypothetical protein OsI_27105 [Oryza sativa Indica Group]
c95105.graph_c0	down	--	--	Cellular Component: plastid (GO:0009536);; Cellular Component: membrane (GO:0016020);;	--	--	--	--	--	S	Function unknown	hypothetical protein [Zea mays]
c100598.graph_c2	up	--	--	--	--	--	--	Mitochondrial-associated sphingomyelin phosphodiesterase	--	S	Function unknown	hypothetical protein OsI_34639 [Oryza sativa Indica Group]
c91164.graph_c0	down	--	--	Cellular Component: plasma membrane (GO:0005886);;	--	--	--	--	--	S	Function unknown	PREDICTED: uncharacterized protein LOC101785667 [Setaria italica]
c98099.graph_c0	up	--	--	--	K13121|1.2607e-88|sbi:SORBI_05g025520|SORBIDRAFT_05g025520, Sb05g025520; hypothetical protein; K13121 protein FRA10AC1 (A)	[S]	Function unknown	Folate-sensitive fragile site protein Fra10Ac1	--	S	Function unknown	TPA: hypothetical protein ZEAMMB73_484226 [Zea mays]
c90864.graph_c0	up	--	--	Biological Process: iron ion transport (GO:0006826);; Biological Process: cellular response to iron ion starvation (GO:0010106);; Biological Process: response to nitrate (GO:0010167);; Biological Process: nitrate transport (GO:0015706);;	--	--	--	F-box domain	--	R	General function prediction only	PREDICTED: uncharacterized protein LOC101755298 [Setaria italica]
c84856.graph_c0	down	--	--	--	--	--	--	--	--	S	Function unknown	hypothetical protein SORBIDRAFT_04g017520 [Sorghum bicolor]
c97953.graph_c2	down	--	--	Cellular Component: chloroplast (GO:0009507);; Biological Process: leaf morphogenesis (GO:0009965);; Biological Process: cell differentiation (GO:0030154);; Biological Process: positive regulation of transcription, DNA-templated (GO:0045893);;	--	--	--	Domain of unknown function (DUF1995)	--	S	Function unknown	PREDICTED: uncharacterized protein LOC101754838 [Setaria italica]
c98810.graph_c0	up	--	--	Molecular Function: carboxylic ester hydrolase activity (GO:0004091);; Molecular Function: triglyceride lipase activity (GO:0004806);; Molecular Function: calmodulin binding (GO:0005516);; Cellular Component: plasma membrane (GO:0005886);; Biological Process: lipid catabolic process (GO:0016042);;	--	[IOT]	--	Lipase (class 3);; Lipase 3 N-terminal region	--	T	Signal transduction mechanisms	PREDICTED: uncharacterized protein LOC101778788 [Setaria italica]
c92837.graph_c0	down	--	--	Cellular Component: membrane (GO:0016020);;	--	--	--	--	--	S	Function unknown	uncharacterized protein LOC100277137 [Zea mays]
c94173.graph_c3	down	[I]	Lipid transport and metabolism	Cellular Component: peroxisome (GO:0005777);; Biological Process: acyl-CoA metabolic process (GO:0006637);; Molecular Function: acyl-CoA hydrolase activity (GO:0047617);;	K01068|2.53199e-146|sita:101781418|acyl-coenzyme A thioesterase 8-like; K01068 acyl-coenzyme A thioesterase 1/2/4 [EC:3.1.2.2] (A)	[I]	Lipid transport and metabolism	Thioesterase-like superfamily;; Acyl-CoA thioesterase	--	I	Lipid transport and metabolism	PREDICTED: acyl-coenzyme A thioesterase 8-like isoform X2 [Setaria italica]
c93857.graph_c0	down	[J]	Translation, ribosomal structure and biogenesis	Molecular Function: RNA binding (GO:0003723);; Molecular Function: tyrosine-tRNA ligase activity (GO:0004831);; Molecular Function: ATP binding (GO:0005524);; Cellular Component: mitochondrion (GO:0005739);; Biological Process: tyrosyl-tRNA aminoacylation (GO:0006437);; Biological Process: phosphatidylglycerol biosynthetic process (GO:0006655);; Cellular Component: chloroplast stroma (GO:0009570)…	K01866|0|sita:101771335|probable tyrosine--tRNA ligase, mitochondrial-like; K01866 tyrosyl-tRNA synthetase [EC:6.1.1.1] (A)	[J]	Translation, ribosomal structure and biogenesis	tRNA synthetases class I (W and Y);; S4 domain	--	J	Translation, ribosomal structure and biogenesis	PREDICTED: probable tyrosine--tRNA ligase, mitochondrial-like [Setaria italica]
c97933.graph_c0	up	--	--	Cellular Component: cytoplasmic membrane-bounded vesicle (GO:0016023);;	--	--	--	Root cap	--	R	General function prediction only	PREDICTED: uncharacterized protein LOC101759533 [Setaria italica]
c97795.graph_c0	down	--	--	Cellular Component: vacuole (GO:0005773);; Cellular Component: plastid (GO:0009536);; Cellular Component: membrane (GO:0016020);;	--	--	--	--	--	S	Function unknown	hypothetical protein SORBIDRAFT_02g001490 [Sorghum bicolor]
c92048.graph_c1	down	--	--	--	--	--	--	--	--	R	General function prediction only	hypothetical protein SORBIDRAFT_03g033621 [Sorghum bicolor]
c82337.graph_c0	down	--	--	--	--	--	--	C1-like domain;; Phorbol esters/diacylglycerol binding domain (C1 domain);; C1 domain	--	R	General function prediction only	hypothetical protein SORBIDRAFT_02g039045 [Sorghum bicolor]
c92169.graph_c0	down	--	--	Cellular Component: membrane (GO:0016020);;	K08331|0|sita:101778749|autophagy-related protein 13-like; K08331 autophagy-related protein 13 (A)	[U]	Intracellular trafficking, secretion, and vesicular transport	Autophagy-related protein 13	--	U	Intracellular trafficking, secretion, and vesicular transport	PREDICTED: autophagy-related protein 13-like isoform X1 [Setaria italica]
c86464.graph_c0	down	--	--	--	--	--	--	--	--	S	Function unknown	PREDICTED: uncharacterized protein LOC101756485 [Setaria italica]
c51423.graph_c0	down	--	--	Cellular Component: mitochondrion (GO:0005739);; Cellular Component: cytoplasmic membrane-bounded vesicle (GO:0016023);;	--	--	--	--	--	R	General function prediction only	hypothetical protein precursor [Zea mays]
c78877.graph_c0	down	--	--	Cellular Component: cytoplasmic membrane-bounded vesicle (GO:0016023);;	--	--	--	Probable lipid transfer	--	R	General function prediction only	hypothetical protein SORBIDRAFT_02g037740 [Sorghum bicolor]
c84102.graph_c0	up	--	--	--	--	--	--	--	--	I	Lipid transport and metabolism	hypothetical protein ZEAMMB73_276851 [Zea mays]
c94755.graph_c1	up	--	--	--	--	--	--	--	--	--	--	H0818H01.2 [Oryza sativa Indica Group]
c82236.graph_c0	down	--	--	--	--	--	--	Plant protein of unknown function	--	S	Function unknown	PREDICTED: uncharacterized protein LOC101763836 [Setaria italica]
c82252.graph_c0	down	--	--	--	--	--	--	--	--	S	Function unknown	PREDICTED: uncharacterized protein LOC100826796 [Brachypodium distachyon]
c94193.graph_c0	down	--	--	Cellular Component: endoplasmic reticulum membrane (GO:0005789);; Biological Process: GPI anchor biosynthetic process (GO:0006506);; Cellular Component: cytoplasmic membrane-bounded vesicle (GO:0016023);;	K07541|2.79515e-129|sita:101753093|phosphatidylinositol-glycan biosynthesis class X protein-like; K07541 phosphatidylinositol glycan, class X (A)	--	--	PIG-X / PBN1	--	R	General function prediction only	PREDICTED: phosphatidylinositol-glycan biosynthesis class X protein-like isoform X1 [Setaria italica]
c96665.graph_c0	down	--	--	Cellular Component: mitochondrion (GO:0005739);;	--	--	--	--	--	R	General function prediction only	hypothetical protein SORBIDRAFT_05g021450 [Sorghum bicolor]
c98134.graph_c0	down	--	--	--	--	--	--	--	--	R	General function prediction only	PREDICTED: F-box protein At5g07610-like isoform X1 [Setaria italica]
c85837.graph_c0	down	--	--	Molecular Function: ATP binding (GO:0005524);; Cellular Component: membrane (GO:0016020);; Molecular Function: kinase activity (GO:0016301);; Biological Process: phosphorylation (GO:0016310);;	--	--	--	Zeta toxin	--	S	Function unknown	PREDICTED: uncharacterized protein LOC101773079 [Setaria italica]
c98106.graph_c0	up	[G]	Carbohydrate transport and metabolism	Molecular Function: glucosylceramidase activity (GO:0004348);; Cellular Component: plasma membrane (GO:0005886);; Biological Process: glucosylceramide catabolic process (GO:0006680);; Cellular Component: integral component of membrane (GO:0016021);;	K17108|0|sita:101769599|non-lysosomal glucosylceramidase-like; K17108 non-lysosomal glucosylceramidase [EC:3.2.1.45] (A)	[G]	Carbohydrate transport and metabolism	Protein of unknown function, DUF608;; beta-Glucocerebrosidase 2 N terminal	--	G	Carbohydrate transport and metabolism	PREDICTED: uncharacterized protein LOC100279895 isoform X1 [Zea mays]
c91312.graph_c0	down	--	--	Cellular Component: plastid (GO:0009536);;	--	--	--	--	--	S	Function unknown	PREDICTED: uncharacterized protein LOC101753979 [Setaria italica]
c82877.graph_c1	up	--	--	--	--	--	--	--	--	S	Function unknown	hypothetical protein SORBIDRAFT_05g021980 [Sorghum bicolor]
c98605.graph_c0	down	--	--	--	--	--	--	Wound-induced protein	--	R	General function prediction only	hypothetical protein SORBIDRAFT_06g029900 [Sorghum bicolor]
c75146.graph_c0	up	--	--	Molecular Function: nucleic acid binding (GO:0003676);; Cellular Component: mitochondrion (GO:0005739);; Cellular Component: membrane (GO:0016020);; Biological Process: regulation of RNA splicing (GO:0043484);; Biological Process: single-multicellular organism process (GO:0044707);;	--	--	--	--	--	S	Function unknown	PREDICTED: uncharacterized protein LOC101767480 [Setaria italica]
c84553.graph_c0	up	--	--	--	--	--	--	--	--	R	General function prediction only	PREDICTED: proline-rich protein 4-like [Setaria italica]
c83699.graph_c0	down	--	--	Cellular Component: plastid (GO:0009536);;	--	--	--	--	--	S	Function unknown	PREDICTED: shikimate kinase 2, chloroplastic-like isoform X3 [Setaria italica]
c96787.graph_c1	down	--	--	Biological Process: phosphatidylinositol biosynthetic process (GO:0006661);; Molecular Function: phosphatidylinositol N-acetylglucosaminyltransferase activity (GO:0017176);;	K03858|4.95462e-25|sbi:SORBI_09g004930|SORBIDRAFT_09g004930, Sb09g004930; hypothetical protein; K03858 phosphatidylinositol glycan, class H (A)	[MO]	--	--	--	O	Posttranslational modification, protein turnover, chaperones	hypothetical protein SORBIDRAFT_09g004930 [Sorghum bicolor]
c100267.graph_c0	up	--	--	--	--	--	--	Protein of unknown function (DUF616);; Protein of unknown function (DUF616)	--	S	Function unknown	hypothetical protein SORBIDRAFT_09g026520 [Sorghum bicolor]
c98475.graph_c0	up	--	--	--	--	[O]	Posttranslational modification, protein turnover, chaperones	Hsp20/alpha crystallin family	--	O	Posttranslational modification, protein turnover, chaperones	PREDICTED: 23.2 kDa heat shock protein-like [Oryza brachyantha]
c86611.graph_c0	up	--	--	--	--	--	--	--	--	S	Function unknown	hypothetical protein SORBIDRAFT_01g041360 [Sorghum bicolor]
c91915.graph_c1	down	--	--	--	--	[K]	Transcription	--	--	S	Function unknown	PREDICTED: uncharacterized protein LOC101756298 [Setaria italica]
c82940.graph_c0	up	--	--	Cellular Component: mitochondrion (GO:0005739);;	--	--	--	--	--	S	Function unknown	hypothetical protein SORBIDRAFT_01g006870 [Sorghum bicolor]
c99830.graph_c0	up	--	--	Molecular Function: DNA binding (GO:0003677);; Molecular Function: chromatin binding (GO:0003682);; Biological Process: response to water deprivation (GO:0009414);; Biological Process: response to salt stress (GO:0009651);; Biological Process: response to ethylene (GO:0009723);; Biological Process: response to auxin (GO:0009733);; Biological Process: response to abscisic acid (GO:0009737);; Biolo…	K09422|6.46581e-15|sbi:SORBI_02g013010|SORBIDRAFT_02g013010, Sb02g013010; hypothetical protein; K09422 myb proto-oncogene protein, plant (A)	--	--	--	--	K	Transcription	hypothetical protein SORBIDRAFT_02g013010 [Sorghum bicolor]
c89420.graph_c0	down	[S]	Function unknown	Molecular Function: catalytic activity (GO:0003824);; Biological Process: metabolic process (GO:0008152);;	--	--	--	Uncharacterised protein family (UPF0261);; TIM-barrel signal transduction protein;; Uncharacterised protein family (UPF0261);; TIM-barrel signal transduction protein	--	S	Function unknown	PREDICTED: uncharacterized protein LOC101771476 isoform X1 [Setaria italica]
c98107.graph_c0	up	--	--	Biological Process: sister chromatid cohesion (GO:0007062);; Biological Process: reciprocal meiotic recombination (GO:0007131);; Molecular Function: zinc ion binding (GO:0008270);; Cellular Component: plastid (GO:0009536);; Biological Process: regulation of chromosome organization (GO:0033044);; Biological Process: meiotic DNA double-strand break formation (GO:0042138);; Biological Process: meiot…	--	[O]	Posttranslational modification, protein turnover, chaperones	Zinc finger, C3HC4 type (RING finger);; Zinc finger, C3HC4 type (RING finger)	--	O	Posttranslational modification, protein turnover, chaperones	PREDICTED: RING finger protein 10-like [Setaria italica]
c94914.graph_c0	down	--	--	--	--	--	--	--	--	S	Function unknown	PREDICTED: uncharacterized protein LOC101772678 [Setaria italica]
c87518.graph_c0	up	--	--	Cellular Component: intracellular (GO:0005622);; Molecular Function: zinc ion binding (GO:0008270);;	K15685|0|sita:101783099|E3 ubiquitin-protein ligase Hakai-like; K15685 E3 ubiquitin-protein ligase Hakai [EC:6.3.2.19] (A)	[O]	Posttranslational modification, protein turnover, chaperones	--	--	O	Posttranslational modification, protein turnover, chaperones	PREDICTED: E3 ubiquitin-protein ligase Hakai-like [Setaria italica]
c87056.graph_c0	down	[S]	Function unknown	--	K03434|1.69801e-73|sbi:SORBI_06g033040|SORBIDRAFT_06g033040, Sb06g033040; hypothetical protein; K03434 N-acetylglucosaminylphosphatidylinositol deacetylase [EC:3.5.1.89] (A)	[M]	Cell wall/membrane/envelope biogenesis	GlcNAc-PI de-N-acetylase	--	M	Cell wall/membrane/envelope biogenesis	hypothetical protein SORBIDRAFT_06g033040 [Sorghum bicolor]
c86391.graph_c0	up	[HC]	--	Molecular Function: oxidoreductase activity (GO:0016491);; Biological Process: oxidation-reduction process (GO:0055114);;	--	[CR]	--	FAD binding domain;; Lycopene cyclase protein;; FAD dependent oxidoreductase;; FAD binding domain;; NAD(P)-binding Rossmann-like domain;; Thi4 family;; Flavin containing amine oxidoreductase;; FAD binding domain	--	C	Energy production and conversion	PREDICTED: zeaxanthin epoxidase, chloroplastic-like isoform X1 [Setaria italica]
c93896.graph_c1	down	--	--	--	--	--	--	PB1 domain	--	S	Function unknown	PREDICTED: uncharacterized protein LOC101779687 [Setaria italica]
c91209.graph_c0	down	[R]	General function prediction only	Molecular Function: GTPase activity (GO:0003924);; Molecular Function: GTP binding (GO:0005525);; Biological Process: GTP catabolic process (GO:0006184);;	K06949|0|zma:100285891|EMB1688; K06949 ribosome biogenesis GTPase [EC:3.6.1.-] (A)	--	--	Protein of unknown function, DUF258;; 50S ribosome-binding GTPase;; ABC transporter	--	R	General function prediction only	unknown [Zea mays]
c81452.graph_c0	down	--	--	Cellular Component: mitochondrion (GO:0005739);; Molecular Function: ATPase inhibitor activity (GO:0042030);; Biological Process: negative regulation of catalytic activity (GO:0043086);; Biological Process: negative regulation of nucleotide metabolic process (GO:0045980);;	--	--	--	Mitochondrial ATPase inhibitor, IATP	--	S	Function unknown	hypothetical protein SORBIDRAFT_04g021780 [Sorghum bicolor]
c77170.graph_c0	down	--	--	Molecular Function: DNA binding (GO:0003677);; Molecular Function: aspartic-type endopeptidase activity (GO:0004190);; Cellular Component: mitochondrion (GO:0005739);; Biological Process: proteolysis (GO:0006508);;	--	[O]	Posttranslational modification, protein turnover, chaperones	--	--	O	Posttranslational modification, protein turnover, chaperones	hypothetical protein [Zea mays]
c77505.graph_c0	down	--	--	--	--	--	--	VQ motif	--	S	Function unknown	PREDICTED: uncharacterized protein LOC101769881 [Setaria italica]
c78792.graph_c0	down	--	--	--	--	--	--	Photosystem II reaction centre X protein (PsbX)	--	--	--	--
c98204.graph_c0	down	--	--	--	--	--	--	--	--	S	Function unknown	PREDICTED: uncharacterized protein LOC101759242 [Setaria italica]
c89860.graph_c0	down	--	--	--	--	--	--	--	--	S	Function unknown	PREDICTED: uncharacterized protein LOC101774111, partial [Setaria italica]
c79060.graph_c0	down	--	--	--	--	--	--	Dormancy/auxin associated protein	--	--	--	PREDICTED: uncharacterized protein LOC102702401 [Oryza brachyantha]
c96135.graph_c1	down	--	--	Molecular Function: ribokinase activity (GO:0004747);; Cellular Component: mitochondrion (GO:0005739);; Biological Process: D-ribose metabolic process (GO:0006014);; Biological Process: phosphorylation (GO:0016310);; Molecular Function: oxidoreductase activity (GO:0016491);; Biological Process: oxidation-reduction process (GO:0055114);;	--	[R]	General function prediction only	pfkB family carbohydrate kinase;; pfkB family carbohydrate kinase	--	R	General function prediction only	hypothetical protein SORBIDRAFT_09g018040 [Sorghum bicolor]
c83265.graph_c0	up	--	--	Molecular Function: calcium ion binding (GO:0005509);;	--	[S]	Function unknown	TLD	--	S	Function unknown	PREDICTED: TLD domain-containing protein KIAA1609 homolog [Setaria italica]
c91689.graph_c0	down	[J]	Translation, ribosomal structure and biogenesis	Molecular Function: catalytic activity (GO:0003824);;	K07560|6.51732e-77|sita:101775548|D-tyrosyl-tRNA(Tyr) deacylase-like; K07560 D-tyrosyl-tRNA(Tyr) deacylase [EC:3.1.-.-] (A)	[J]	Translation, ribosomal structure and biogenesis	D-Tyr-tRNA(Tyr) deacylase	--	J	Translation, ribosomal structure and biogenesis	PREDICTED: D-tyrosyl-tRNA(Tyr) deacylase-like [Setaria italica]
c88411.graph_c1	up	--	--	Biological Process: metabolic process (GO:0008152);; Molecular Function: transferase activity, transferring glycosyl groups (GO:0016757);;	--	--	--	--	--	G	Carbohydrate transport and metabolism	Os01g0735300 [Oryza sativa Japonica Group]
c93429.graph_c0	down	[O]	Posttranslational modification, protein turnover, chaperones	Molecular Function: binding (GO:0005488);; Cellular Component: mitochondrion (GO:0005739);;	K03544|0|sita:101780242|ATP-dependent Clp protease ATP-binding subunit clpX-like, mitochondrial-like; K03544 ATP-dependent Clp protease ATP-binding subunit ClpX (A)	[O]	Posttranslational modification, protein turnover, chaperones	AAA domain (Cdc48 subfamily);; C-terminal, D2-small domain, of ClpB protein	--	O	Posttranslational modification, protein turnover, chaperones	PREDICTED: ATP-dependent Clp protease ATP-binding subunit clpX-like, mitochondrial-like [Setaria italica]
c83940.graph_c0	up	--	--	--	--	--	--	Domain of unknown function (DUF4228)	--	S	Function unknown	predicted protein [Hordeum vulgare subsp. vulgare]
c88153.graph_c0	down	--	--	Cellular Component: chloroplast thylakoid membrane (GO:0009535);; Biological Process: leaf morphogenesis (GO:0009965);; Biological Process: cell differentiation (GO:0030154);; Biological Process: positive regulation of transcription, DNA-templated (GO:0045893);;	--	--	--	--	--	S	Function unknown	PREDICTED: uncharacterized protein LOC101755433 [Setaria italica]
c74054.graph_c1	down	--	--	Molecular Function: metal ion binding (GO:0046872);;	K10666|1.32923e-61|sbi:SORBI_06g023430|SORBIDRAFT_06g023430, Sb06g023430; hypothetical protein; K10666 E3 ubiquitin-protein ligase RNF5 [EC:6.3.2.19] (A)	--	--	--	--	O	Posttranslational modification, protein turnover, chaperones	hypothetical protein SORBIDRAFT_06g023430 [Sorghum bicolor]
c92484.graph_c0	up	--	--	Cellular Component: nucleus (GO:0005634);;	--	--	--	--	--	S	Function unknown	PREDICTED: uncharacterized protein LOC102714070 [Oryza brachyantha]
c83522.graph_c0	down	--	--	Cellular Component: chloroplast stroma (GO:0009570);; Molecular Function: protein binding involved in protein folding (GO:0044183);; Biological Process: chaperone-mediated protein folding (GO:0061077);;	--	--	--	RbcX protein	--	S	Function unknown	uncharacterized protein LOC100275464 [Zea mays]
c81368.graph_c0	down	--	--	Cellular Component: endoplasmic reticulum (GO:0005783);; Biological Process: response to sucrose (GO:0009744);; Biological Process: response to glucose (GO:0009749);; Biological Process: response to fructose (GO:0009750);; Biological Process: photorespiration (GO:0009853);;	--	--	--	--	--	S	Function unknown	hypothetical protein SORBIDRAFT_03g003500 [Sorghum bicolor]
c85257.graph_c0	up	--	--	--	--	--	--	--	--	S	Function unknown	NAC transcription factor 1 [Bambusa emeiensis]
c93908.graph_c0	up	--	--	--	--	--	--	--	--	S	Function unknown	PREDICTED: NAC domain-containing protein 67-like [Zea mays]
c81374.graph_c0	up	--	--	--	--	--	--	--	--	S	Function unknown	PREDICTED: uncharacterized protein LOC101761475 [Setaria italica]
c64993.graph_c0	down	--	--	--	--	--	--	VQ motif	--	S	Function unknown	PREDICTED: uncharacterized protein LOC101754250 [Setaria italica]
c89268.graph_c2	down	--	--	Cellular Component: mitochondrion (GO:0005739);; Cellular Component: plastid (GO:0009536);;	--	--	--	--	--	S	Function unknown	PREDICTED: uncharacterized protein LOC101780517 [Setaria italica]
c92231.graph_c0	up	--	--	--	--	--	--	Zinc-finger domain of monoamine-oxidase A repressor R1	--	S	Function unknown	ubiquitin-protein ligase/ zinc ion binding protein [Zea mays]
c98293.graph_c2	down	--	--	--	--	--	--	--	--	R	General function prediction only	PREDICTED: uncharacterized protein LOC101781757 isoform X2 [Setaria italica]
c81483.graph_c0	up	--	--	--	--	--	--	--	--	S	Function unknown	hypothetical protein SORBIDRAFT_01g009730 [Sorghum bicolor]
c84488.graph_c0	down	--	--	Cellular Component: membrane (GO:0016020);;	--	--	--	Family of unknown function (DUF716)	--	S	Function unknown	PREDICTED: transmembrane protein 45B-like [Setaria italica]
c98413.graph_c0	up	--	--	Cellular Component: mitochondrion (GO:0005739);;	--	--	--	--	--	S	Function unknown	PREDICTED: uncharacterized protein LOC101774037 [Setaria italica]
c90088.graph_c0	down	--	--	Molecular Function: binding (GO:0005488);;	--	--	--	--	--	K	Transcription	PREDICTED: probable transcription factor GLK2-like [Setaria italica]
c98519.graph_c0	down	--	--	--	--	--	--	--	--	O	Posttranslational modification, protein turnover, chaperones	PREDICTED: uncharacterized protein LOC101785147 [Setaria italica]
c91216.graph_c0	down	--	--	--	--	[S]	Function unknown	Armadillo/beta-catenin-like repeat	--	S	Function unknown	hypothetical protein [Oryza sativa Japonica Group]
c97061.graph_c0	up	--	--	--	--	--	--	N-terminal C2 in EEIG1 and EHBP1 proteins	--	S	Function unknown	PREDICTED: uncharacterized protein LOC101774593 [Setaria italica]
c91669.graph_c0	down	--	--	Biological Process: signal transduction (GO:0007165);; Cellular Component: plant-type cell wall (GO:0009505);; Cellular Component: plastid (GO:0009536);; Molecular Function: phosphatidylinositol binding (GO:0035091);;	--	--	--	--	--	T	Signal transduction mechanisms	PREDICTED: differentially expressed in FDCP 6 homolog [Setaria italica]
c84313.graph_c0	up	--	--	--	--	--	--	--	--	S	Function unknown	PREDICTED: uncharacterized protein LOC101781717 [Setaria italica]
c90673.graph_c0	up	[GER]	--	Biological Process: transport (GO:0006810);; Cellular Component: integral component of membrane (GO:0016021);;	K15287|0|osa:4346184|Os08g0540000; K15287 solute carrier family 35, member F1/2 (A)	[S]	Function unknown	Eukaryotic protein of unknown function (DUF914);; UAA transporter family;; Eukaryotic protein of unknown function (DUF914)	--	S	Function unknown	Os08g0540000 [Oryza sativa Japonica Group]
c82973.graph_c0	down	--	--	--	--	--	--	--	--	--	--	hypothetical protein F775_42309 [Aegilops tauschii]
c97182.graph_c1	down	--	--	--	--	--	--	Plant protein of unknown function (DUF863)	--	S	Function unknown	PREDICTED: uncharacterized protein LOC101770295 [Setaria italica]
c97405.graph_c0	up	--	--	--	--	[H]	Coenzyme transport and metabolism	Protein of unknown function (DUF2419)	--	H	Coenzyme transport and metabolism	PREDICTED: uncharacterized protein LOC100276448 isoform X1 [Zea mays]
c91994.graph_c0	up	--	--	Biological Process: DNA repair (GO:0006281);; Biological Process: DNA recombination (GO:0006310);; Molecular Function: 5'-flap endonuclease activity (GO:0017108);; Cellular Component: Slx1-Slx4 complex (GO:0033557);; Biological Process: nucleic acid phosphodiester bond hydrolysis (GO:0090305);;	K15078|2.91883e-104|zma:100193415|hypothetical protein; K15078 structure-specific endonuclease subunit SLX1 [EC:3.6.1.-] (A)	[R]	General function prediction only	GIY-YIG catalytic domain	--	R	General function prediction only	hypothetical protein [Zea mays]
c91833.graph_c2	down	--	--	--	--	--	--	--	--	T	Signal transduction mechanisms	uncharacterized protein LOC100192990 [Zea mays]
c101132.graph_c0	down	--	--	Cellular Component: plastid (GO:0009536);;	--	--	--	--	--	R	General function prediction only	PREDICTED: uncharacterized protein LOC101778984 isoform X13 [Setaria italica]
c96150.graph_c0	up	--	--	--	--	--	--	--	--	K	Transcription	MYB transcription factor [Zea mays]
c82728.graph_c0	down	--	--	--	--	--	--	--	--	--	--	hypothetical protein SORBIDRAFT_01g010880 [Sorghum bicolor]
c76750.graph_c0	down	--	--	--	--	--	--	Wound-induced protein	--	R	General function prediction only	PREDICTED: uncharacterized protein LOC101772906 [Setaria italica]
c101164.graph_c1	down	--	--	--	--	--	--	MuDR family transposase	--	--	--	PREDICTED: uncharacterized protein LOC103636594 isoform X2 [Zea mays]
c86745.graph_c0	up	--	--	Molecular Function: calcium ion binding (GO:0005509);; Cellular Component: cytosol (GO:0005829);; Biological Process: hyperosmotic salinity response (GO:0042538);;	K02183|3.79618e-23|sita:101777573|probable calcium-binding protein CML10-like; K02183 calmodulin (A)	[T]	Signal transduction mechanisms	EF hand;; EF-hand domain;; EF hand	--	T	Signal transduction mechanisms	PREDICTED: probable calcium-binding protein CML10-like [Setaria italica]
c97188.graph_c2	up	--	--	--	--	[R]	General function prediction only	zinc-binding in reverse transcriptase	--	R	General function prediction only	PREDICTED: putative ribonuclease H protein At1g65750 [Zea mays]
c96265.graph_c10	up	--	--	--	--	--	--	Putative gypsy type transposon	--	R	General function prediction only	PREDICTED: uncharacterized protein LOC102712495 [Oryza brachyantha]
c84991.graph_c0	up	--	--	Biological Process: mRNA processing (GO:0006397);; Cellular Component: chloroplast (GO:0009507);; Cellular Component: membrane (GO:0016020);; Molecular Function: transferase activity, transferring phosphorus-containing groups (GO:0016772);;	K12828|6.60302e-85|sita:101780839|splicing factor 3B subunit 1-like; K12828 splicing factor 3B subunit 1 (A)	[A]	RNA processing and modification	Splicing factor 3B subunit 1	--	A	RNA processing and modification	PREDICTED: uncharacterized protein LOC100277544 isoform X1 [Zea mays]
c84700.graph_c0	down	--	--	Cellular Component: cytoplasmic membrane-bounded vesicle (GO:0016023);;	--	--	--	--	--	S	Function unknown	PREDICTED: uncharacterized protein LOC102699973 [Oryza brachyantha]
c98094.graph_c1	up	[R]	General function prediction only	Molecular Function: hydrolase activity (GO:0016787);;	--	--	--	Alpha/beta hydrolase family;; Alpha/beta hydrolase family;; alpha/beta hydrolase fold	--	R	General function prediction only	PREDICTED: uncharacterized protein LOC101770162 [Setaria italica]
c93770.graph_c1	down	--	--	Molecular Function: binding (GO:0005488);; Cellular Component: mitochondrion (GO:0005739);; Biological Process: macromolecule metabolic process (GO:0043170);; Biological Process: primary metabolic process (GO:0044238);;	--	[R]	General function prediction only	Retrotransposon gag protein	--	R	General function prediction only	PREDICTED: uncharacterized protein LOC101778095 [Setaria italica]
c92316.graph_c0	down	[Q]	Secondary metabolites biosynthesis, transport and catabolism	Cellular Component: chloroplast stroma (GO:0009570);; Biological Process: stomatal complex morphogenesis (GO:0010103);; Molecular Function: hydrolase activity (GO:0016787);; Biological Process: cysteine biosynthetic process (GO:0019344);;	K01061|7.56356e-128|sita:101771847|carboxymethylenebutenolidase homolog; K01061 carboxymethylenebutenolidase [EC:3.1.1.45] (A)	[R]	General function prediction only	Dienelactone hydrolase family;; Alpha/beta hydrolase family;; Alpha/beta hydrolase family;; Prolyl oligopeptidase family;; TAP-like protein;; zinc-binding in reverse transcriptase	--	R	General function prediction only	PREDICTED: uncharacterized protein LOC100273392 isoform X4 [Zea mays]
c91674.graph_c0	up	[O]	Posttranslational modification, protein turnover, chaperones	Cellular Component: mitochondrial inner membrane (GO:0005743);; Cellular Component: plasma membrane (GO:0005886);; Biological Process: protein targeting to mitochondrion (GO:0006626);; Biological Process: cytochrome c-heme linkage (GO:0018063);; Biological Process: methylglyoxal catabolic process to D-lactate (GO:0019243);; Molecular Function: heme binding (GO:0020037);;	--	--	--	CcmE	--	S	Function unknown	PREDICTED: uncharacterized protein LOC101760400 [Setaria italica]
c91456.graph_c1	up	[I]	Lipid transport and metabolism	Cellular Component: mitochondrion (GO:0005739);; Biological Process: proline transport (GO:0015824);; Biological Process: cellular response to phosphate starvation (GO:0016036);; Biological Process: methylglyoxal catabolic process to D-lactate (GO:0019243);; Biological Process: galactolipid biosynthetic process (GO:0019375);; Biological Process: cellular response to water deprivation (GO:0042631)…	K18588|9.03884e-66|sita:101770979|coenzyme Q-binding protein COQ10 homolog A, mitochondrial-like; K18588 coenzyme Q-binding protein COQ10 (A)	[I]	Lipid transport and metabolism	Polyketide cyclase / dehydrase and lipid transport	--	I	Lipid transport and metabolism	PREDICTED: coenzyme Q-binding protein COQ10 homolog A, mitochondrial-like [Setaria italica]
c83758.graph_c0	down	--	--	--	--	--	--	--	--	S	Function unknown	Os11g0155100 [Oryza sativa Japonica Group]
c98022.graph_c0	up	--	--	Cellular Component: plastid (GO:0009536);;	--	--	--	--	--	S	Function unknown	PREDICTED: uncharacterized protein LOC101752825 [Setaria italica]
c100974.graph_c2	down	--	--	--	--	--	--	Domain of unknown function (DUF4220);; Protein of unknown function, DUF594	--	--	--	predicted protein [Hordeum vulgare subsp. vulgare]
c97333.graph_c2	down	--	--	--	K10523|8.41949e-16|sita:101754648|BTB/POZ and MATH domain-containing protein 1-like; K10523 speckle-type POZ protein (A)	--	--	--	--	S	Function unknown	PREDICTED: BTB/POZ and MATH domain-containing protein 1-like [Setaria italica]
c79169.graph_c0	down	--	--	--	--	--	--	VQ motif	--	S	Function unknown	VQ motif family protein [Zea mays]
c88429.graph_c0	down	--	--	Biological Process: response to oxidative stress (GO:0006979);;	--	[S]	Function unknown	Ribosome associated membrane protein RAMP4	--	S	Function unknown	TPA: membrane protein, partial [Zea mays]
c90193.graph_c0	up	--	--	--	--	--	--	TPR repeat;; Tetratricopeptide repeat;; Tetratricopeptide repeat;; Tetratricopeptide repeat	--	S	Function unknown	PREDICTED: uncharacterized protein LOC101781347 [Setaria italica]
c70094.graph_c0	up	--	--	--	--	--	--	--	--	S	Function unknown	PREDICTED: uncharacterized protein LOC101760426 [Setaria italica]
c92170.graph_c4	up	--	--	--	--	--	--	Oleosin	--	S	Function unknown	hypothetical protein SORBIDRAFT_03g029360 [Sorghum bicolor]
c83604.graph_c0	down	--	--	Molecular Function: N-acetyltransferase activity (GO:0008080);; Biological Process: metabolic process (GO:0008152);;	--	--	--	Acetyltransferase (GNAT) family	--	R	General function prediction only	PREDICTED: uncharacterized protein LOC101758184 [Setaria italica]
c92070.graph_c0	down	[G]	Carbohydrate transport and metabolism	Molecular Function: hydrolase activity, hydrolyzing O-glycosyl compounds (GO:0004553);; Biological Process: carbohydrate metabolic process (GO:0005975);; Molecular Function: protein binding, bridging (GO:0030674);; Molecular Function: actin filament binding (GO:0051015);;	--	--	--	Cellulase (glycosyl hydrolase family 5)	--	R	General function prediction only	hypothetical protein SORBIDRAFT_01g024390 [Sorghum bicolor]
c99877.graph_c3	up	--	--	--	--	--	--	--	--	--	--	hypothetical protein OsJ_05307 [Oryza sativa Japonica Group]
c80780.graph_c0	up	--	--	Cellular Component: mitochondrion (GO:0005739);; Cellular Component: plastid (GO:0009536);; Molecular Function: metal ion binding (GO:0046872);;	--	--	--	--	--	--	--	hypothetical protein LOC_Os11g11870 [Oryza sativa Japonica Group]
c85019.graph_c0	down	--	--	--	--	--	--	Wound-induced protein	--	--	--	--
c88489.graph_c0	down	--	--	--	--	--	--	--	--	S	Function unknown	PREDICTED: uncharacterized protein LOC101755944 [Setaria italica]
c98635.graph_c2	down	--	--	--	--	--	--	--	--	S	Function unknown	predicted protein [Hordeum vulgare subsp. vulgare]
c100601.graph_c0	down	--	--	--	--	--	--	--	--	S	Function unknown	PREDICTED: uncharacterized protein LOC101770092 isoform X1 [Setaria italica]
c85649.graph_c0	up	--	--	--	--	--	--	--	--	S	Function unknown	PREDICTED: uncharacterized protein LOC101786566 [Setaria italica]
c83738.graph_c0	up	--	--	--	--	--	--	--	--	--	--	conserved hypothetical protein [Ricinus communis]
c95061.graph_c2	up	[R]	General function prediction only	Molecular Function: hydrolase activity (GO:0016787);;	--	[R]	General function prediction only	Alpha/beta hydrolase family;; Alpha/beta hydrolase family;; Alpha/beta hydrolase family;; TAP-like protein	--	R	General function prediction only	LOC100284273 [Zea mays]
c89359.graph_c0	down	--	--	--	--	--	--	--	--	S	Function unknown	Os11g0665600 [Oryza sativa Japonica Group]
c91218.graph_c0	down	--	--	--	--	[G]	Carbohydrate transport and metabolism	N2227-like protein	--	G	Carbohydrate transport and metabolism	PREDICTED: UPF0586 protein C9orf41 homolog isoform X1 [Setaria italica]
c95006.graph_c0	up	--	--	Molecular Function: metal ion binding (GO:0046872);;	--	--	--	Protein of unknown function (DUF1644)	--	S	Function unknown	PREDICTED: uncharacterized protein LOC101780679 [Setaria italica]
c91046.graph_c0	down	--	--	Molecular Function: oxidoreductase activity (GO:0016491);; Biological Process: oxidation-reduction process (GO:0055114);;	--	--	--	--	--	I	Lipid transport and metabolism	putative Signal peptidase I [Oryza sativa Japonica Group]
c101149.graph_c0	up	--	--	--	--	--	--	--	--	R	General function prediction only	unknown [Zea mays]
c92352.graph_c0	up	--	--	--	--	--	--	--	--	R	General function prediction only	hypothetical protein TRIUR3_26054 [Triticum urartu]
c99088.graph_c0	up	--	--	Cellular Component: membrane (GO:0016020);;	--	--	--	Nodulin-like	--	S	Function unknown	PREDICTED: uncharacterized protein LOC101778420 [Setaria italica]
c94938.graph_c1	up	[R]	General function prediction only	Cellular Component: cytoplasmic membrane-bounded vesicle (GO:0016023);; Molecular Function: hydrolase activity (GO:0016787);;	--	[R]	General function prediction only	Alpha/beta hydrolase family;; alpha/beta hydrolase fold;; Alpha/beta hydrolase family;; Putative esterase;; Serine hydrolase	--	R	General function prediction only	PREDICTED: monoacylglycerol lipase abhd6-B-like [Oryza brachyantha]
c77766.graph_c0	down	--	--	--	--	--	--	--	--	S	Function unknown	hypothetical protein [Zea mays]
c75008.graph_c0	up	--	--	Molecular Function: signal transducer activity (GO:0004871);; Cellular Component: cytoplasm (GO:0005737);; Biological Process: regulation of transcription, DNA-templated (GO:0006355);; Biological Process: signal transduction (GO:0007165);; Biological Process: photomorphogenesis (GO:0009640);; Biological Process: response to chitin (GO:0010200);;	--	--	--	--	--	S	Function unknown	PREDICTED: chitin-inducible gibberellin-responsive protein 2-like [Setaria italica]
c91352.graph_c1	up	--	--	Cellular Component: mitochondrion (GO:0005739);; Cellular Component: membrane (GO:0016020);;	--	[S]	Function unknown	Sad1 / UNC-like C-terminal;; F5/8 type C domain	--	S	Function unknown	PREDICTED: uncharacterized protein SLP1-like isoform X1 [Setaria italica]
c85020.graph_c0	up	--	--	--	--	--	--	--	--	S	Function unknown	WW domain-binding protein 11 [Zea mays]
c88073.graph_c0	down	--	--	--	--	--	--	--	--	S	Function unknown	PREDICTED: uncharacterized protein LOC101756931 [Setaria italica]
c89618.graph_c0	down	--	--	--	--	--	--	--	--	S	Function unknown	PREDICTED: uncharacterized protein LOC101759428 [Setaria italica]
c94260.graph_c0	down	--	--	Cellular Component: cytoplasmic membrane-bounded vesicle (GO:0016023);;	--	--	--	Phosphatidylinositol N-acetylglucosaminyltransferase subunit Y	--	S	Function unknown	PREDICTED: uncharacterized protein LOC101786075 isoform X1 [Setaria italica]
c99681.graph_c0	down	--	--	Molecular Function: electron carrier activity (GO:0009055);; Biological Process: electron transport chain (GO:0022900);; Biological Process: cell redox homeostasis (GO:0045454);;	--	--	--	Uncharacterized ACR, COG1678;; Thioredoxin	--	R	General function prediction only	PREDICTED: uncharacterized protein LOC101772271 [Setaria italica]
c86005.graph_c0	up	--	--	--	--	--	--	C1-like domain	--	--	--	hypothetical protein [Oryza sativa Japonica Group]
c85946.graph_c0	down	--	--	Cellular Component: plastid (GO:0009536);;	--	--	--	--	--	R	General function prediction only	OSIGBa0148P16.1 [Oryza sativa Indica Group]
c83415.graph_c0	down	--	--	--	--	--	--	--	--	S	Function unknown	PREDICTED: uncharacterized protein LOC101753330 [Setaria italica]
c87627.graph_c0	down	--	--	--	--	[S]	Function unknown	rRNA processing	--	S	Function unknown	PREDICTED: stress response protein nst1 isoform X1 [Brachypodium distachyon]
c87463.graph_c0	up	--	--	Cellular Component: plasma membrane (GO:0005886);; Biological Process: protein folding (GO:0006457);; Biological Process: response to heat (GO:0009408);; Biological Process: response to high light intensity (GO:0009644);; Biological Process: response to endoplasmic reticulum stress (GO:0034976);; Biological Process: response to hydrogen peroxide (GO:0042542);;	K04507|8.49207e-88|sita:101760575|calcyclin-binding protein-like; K04507 calcyclin binding protein (A)	[T]	Signal transduction mechanisms	CS domain;; SGS domain;; Siah interacting protein, N terminal	--	T	Signal transduction mechanisms	unnamed protein product [Triticum aestivum]
c93014.graph_c1	up	--	--	--	--	--	--	Cotton fibre expressed protein	--	S	Function unknown	hypothetical protein SORBIDRAFT_09g026990 [Sorghum bicolor]
c80792.graph_c0	down	--	--	--	--	--	--	--	--	R	General function prediction only	predicted protein [Hordeum vulgare subsp. vulgare]
c86157.graph_c0	down	[J]	Translation, ribosomal structure and biogenesis	Molecular Function: structural constituent of ribosome (GO:0003735);; Cellular Component: ribosome (GO:0005840);; Biological Process: translation (GO:0006412);; Biological Process: methylglyoxal catabolic process to D-lactate (GO:0019243);; Molecular Function: rRNA binding (GO:0019843);; Biological Process: ribosome biogenesis (GO:0042254);;	--	--	--	Ribosomal protein S6;; Ribosomal protein S6	--	S	Function unknown	PREDICTED: uncharacterized protein LOC101766341 [Setaria italica]
c86498.graph_c1	up	--	--	Molecular Function: DNA binding (GO:0003677);; Biological Process: single-organism process (GO:0044699);;	--	--	--	bZIP transcription factor;; Basic region leucine zipper	--	S	Function unknown	PREDICTED: ocs element-binding factor 1-like [Setaria italica]
c85894.graph_c0	up	[R]	General function prediction only	Molecular Function: ATP-dependent peptidase activity (GO:0004176);; Biological Process: proteolysis (GO:0006508);; Cellular Component: chloroplast (GO:0009507);;	--	[O]	Posttranslational modification, protein turnover, chaperones	ATP-dependent protease La (LON) domain	--	O	Posttranslational modification, protein turnover, chaperones	hypothetical protein SORBIDRAFT_02g034360 [Sorghum bicolor]
c88172.graph_c0	down	--	--	Cellular Component: cytoplasmic membrane-bounded vesicle (GO:0016023);; Molecular Function: heat shock protein binding (GO:0031072);; Molecular Function: unfolded protein binding (GO:0051082);;	--	--	--	--	--	S	Function unknown	PREDICTED: uncharacterized protein LOC101765265 [Setaria italica]
c92855.graph_c0	down	--	--	Biological Process: protein peptidyl-prolyl isomerization (GO:0000413);; Molecular Function: peptidyl-prolyl cis-trans isomerase activity (GO:0003755);; Biological Process: protein folding (GO:0006457);; Biological Process: response to oxidative stress (GO:0006979);;	--	--	--	--	--	S	Function unknown	uncharacterized protein LOC100276268 [Zea mays]
c92198.graph_c1	up	--	--	Molecular Function: catalytic activity (GO:0003824);; Biological Process: metabolic process (GO:0008152);; Cellular Component: plastid (GO:0009536);; Molecular Function: adenyl nucleotide binding (GO:0030554);;	--	--	--	CBS domain	--	C	Energy production and conversion	Os04g0136700 [Oryza sativa Japonica Group]
c91092.graph_c0	up	[R]	General function prediction only	Biological Process: metabolic process (GO:0008152);; Cellular Component: plastid (GO:0009536);; Molecular Function: hydrolase activity (GO:0016787);;	--	[R]	General function prediction only	Haloacid dehalogenase-like hydrolase;; HAD-hyrolase-like;; haloacid dehalogenase-like hydrolase	--	R	General function prediction only	PREDICTED: uncharacterized protein LOC101763446 isoform X1 [Setaria italica]
c90805.graph_c3	down	--	--	Cellular Component: ubiquitin ligase complex (GO:0000151);; Molecular Function: ubiquitin-protein transferase activity (GO:0004842);; Cellular Component: plastid (GO:0009536);; Biological Process: protein ubiquitination (GO:0016567);;	--	--	--	--	--	S	Function unknown	PREDICTED: U-box domain-containing protein 16-like [Setaria italica]
c96040.graph_c0	down	--	--	Molecular Function: DNA binding (GO:0003677);; Molecular Function: transposase activity (GO:0004803);; Biological Process: transposition, DNA-mediated (GO:0006313);; Biological Process: DNA integration (GO:0015074);;	--	--	--	--	--	S	Function unknown	PREDICTED: uncharacterized protein LOC101785129 [Setaria italica]
c79906.graph_c1	down	--	--	--	--	--	--	--	--	O	Posttranslational modification, protein turnover, chaperones	PREDICTED: uncharacterized protein LOC101757988 [Setaria italica]
c86576.graph_c1	down	--	--	Biological Process: phosphatidylinositol biosynthetic process (GO:0006661);; Cellular Component: plastid (GO:0009536);;	--	--	--	--	--	S	Function unknown	hypothetical protein ZEAMMB73_915464 [Zea mays]
c97926.graph_c0	up	--	--	Molecular Function: binding (GO:0005488);;	--	--	--	Plant protein of unknown function (DUF936);; Plant protein of unknown function (DUF936);; Plant protein of unknown function (DUF936)	--	S	Function unknown	PREDICTED: microtubule-associated protein 1B-like isoform X1 [Setaria italica]
c88780.graph_c1	down	--	--	--	--	--	--	--	--	S	Function unknown	PREDICTED: one cut domain family member 2-like isoform X1 [Setaria italica]
c95040.graph_c3	up	--	--	Molecular Function: aspartic-type endopeptidase activity (GO:0004190);; Biological Process: proteolysis (GO:0006508);;	--	[O]	Posttranslational modification, protein turnover, chaperones	--	--	O	Posttranslational modification, protein turnover, chaperones	hypothetical protein SORBIDRAFT_09g028060 [Sorghum bicolor]
c91896.graph_c0	down	[H]	Coenzyme transport and metabolism	Molecular Function: ATP binding (GO:0005524);; Biological Process: biosynthetic process (GO:0009058);; Cellular Component: chloroplast (GO:0009507);; Molecular Function: kinase activity (GO:0016301);; Biological Process: phosphorylation (GO:0016310);; Molecular Function: phosphotransferase activity, alcohol group as acceptor (GO:0016773);;	--	[FH]	--	Phosphoribulokinase / Uridine kinase family;; Phosphoribulokinase / Uridine kinase family	--	H	Coenzyme transport and metabolism	PREDICTED: putative uridine kinase C227.14-like [Setaria italica]
c75924.graph_c0	up	--	--	Cellular Component: plastid (GO:0009536);; Biological Process: cellular metabolic process (GO:0044237);; Biological Process: single-organism metabolic process (GO:0044710);; Biological Process: single-organism carbohydrate metabolic process (GO:0044723);;	--	--	--	--	--	S	Function unknown	PREDICTED: uncharacterized protein LOC101782440 [Setaria italica]
c89446.graph_c3	up	--	--	Molecular Function: nucleic acid binding (GO:0003676);; Molecular Function: zinc ion binding (GO:0008270);;	--	--	--	MuDR family transposase;; MULE transposase domain;; SWIM zinc finger	--	R	General function prediction only	PREDICTED: uncharacterized protein LOC101759449 [Setaria italica]
c100636.graph_c0	down	--	--	--	--	--	--	--	--	--	--	TPA: hypothetical protein ZEAMMB73_349726 [Zea mays]
c99864.graph_c0	up	--	--	Molecular Function: acid phosphatase activity (GO:0003993);; Cellular Component: vacuolar membrane (GO:0005774);; Cellular Component: endoplasmic reticulum (GO:0005783);; Cellular Component: plasma membrane (GO:0005886);; Cellular Component: cytoplasmic membrane-bounded vesicle (GO:0016023);; Biological Process: dephosphorylation (GO:0016311);;	K03103|0|sita:101772807|multiple inositol polyphosphate phosphatase 1-like; K03103 multiple inositol-polyphosphate phosphatase / 2,3-bisphosphoglycerate 3-phosphatase [EC:3.1.3.62 3.1.3.80] (A)	[R]	General function prediction only	Histidine phosphatase superfamily (branch 2)	--	R	General function prediction only	PREDICTED: multiple inositol polyphosphate phosphatase 1-like [Setaria italica]
c88207.graph_c0	down	--	--	Molecular Function: ATP-dependent peptidase activity (GO:0004176);; Cellular Component: nucleus (GO:0005634);; Biological Process: proteolysis (GO:0006508);; Cellular Component: chloroplast (GO:0009507);;	--	--	--	ATP-dependent protease La (LON) domain	--	R	General function prediction only	hypothetical protein SORBIDRAFT_05g008630 [Sorghum bicolor]
c91801.graph_c0	down	--	--	--	--	--	--	--	--	S	Function unknown	PREDICTED: uncharacterized protein LOC101770939 [Setaria italica]
c95762.graph_c2	down	--	--	--	--	--	--	--	--	S	Function unknown	hypothetical protein SORBIDRAFT_09g028200 [Sorghum bicolor]
c101321.graph_c1	up	--	--	Biological Process: tRNA dihydrouridine synthesis (GO:0002943);; Molecular Function: DNA binding (GO:0003677);; Molecular Function: sugar:proton symporter activity (GO:0005351);; Cellular Component: nucleus (GO:0005634);; Cellular Component: mitochondrion (GO:0005739);; Cellular Component: endoplasmic reticulum membrane (GO:0005789);; Biological Process: base-excision repair (GO:0006284);; Biolog…	--	--	--	--	--	R	General function prediction only	OSJNBa0079F16.4 [Oryza sativa Japonica Group]
c91929.graph_c0	up	--	--	--	K14767|0|zma:100381768|uncharacterized LOC100381768; K14767 U3 small nucleolar RNA-associated protein 3 (A)	[B]	Chromatin structure and dynamics	Sas10 C-terminal domain;; Sas10/Utp3/C1D family	--	B	Chromatin structure and dynamics	uncharacterized protein LOC100381768 [Zea mays]
c92233.graph_c0	down	--	--	--	--	--	--	--	--	S	Function unknown	PREDICTED: hypothetical protein isoform X1 [Zea mays]
c94055.graph_c0	down	[L]	Replication, recombination and repair	Cellular Component: plastid (GO:0009536);;	K18327|5.13197e-80|sita:101755051|RNA exonuclease 4-like; K18327 RNA exonuclease 4 [EC:3.1.-.-] (A)	[L]	Replication, recombination and repair	Exonuclease	--	L	Replication, recombination and repair	PREDICTED: RNA exonuclease 4-like [Setaria italica]
c86750.graph_c0	down	--	--	--	--	--	--	Protein of unknown function (DUF1262)	--	S	Function unknown	PREDICTED: uncharacterized protein LOC100832174 [Brachypodium distachyon]
c94798.graph_c0	down	--	--	Cellular Component: mitochondrion (GO:0005739);;	--	--	--	--	--	S	Function unknown	PREDICTED: uncharacterized protein LOC101784667 [Setaria italica]
c84104.graph_c0	up	--	--	--	--	[R]	General function prediction only	WD domain, G-beta repeat	--	R	General function prediction only	predicted protein [Hordeum vulgare subsp. vulgare]
c89714.graph_c0	up	--	--	--	--	--	--	--	--	--	--	hypothetical protein SORBIDRAFT_02g029816 [Sorghum bicolor]
c87086.graph_c1	up	--	--	--	--	--	--	--	--	Y	Nuclear structure	PREDICTED: probable importin-7 homolog [Setaria italica]
c92382.graph_c0	down	--	--	Molecular Function: binding (GO:0005488);;	--	--	--	MuDR family transposase	--	S	Function unknown	hypothetical protein OsJ_09224 [Oryza sativa Japonica Group]
c88565.graph_c0	down	--	--	Biological Process: cellular aromatic compound metabolic process (GO:0006725);; Biological Process: nitrogen compound metabolic process (GO:0006807);; Biological Process: biosynthetic process (GO:0009058);; Biological Process: cellular component organization (GO:0016043);; Biological Process: cellular component biogenesis (GO:0044085);; Biological Process: primary metabolic process (GO:0044238);;…	--	--	--	--	--	S	Function unknown	PREDICTED: uncharacterized protein LOC101759665 [Setaria italica]
c78985.graph_c0	down	--	--	Cellular Component: mitochondrion (GO:0005739);;	--	--	--	--	--	R	General function prediction only	hypothetical protein precursor [Zea mays]
c98087.graph_c0	up	--	--	Molecular Function: triglyceride lipase activity (GO:0004806);; Biological Process: lipid metabolic process (GO:0006629);; Cellular Component: membrane (GO:0016020);; Cellular Component: cytoplasmic membrane-bounded vesicle (GO:0016023);;	--	[IOT]	--	--	--	T	Signal transduction mechanisms	PREDICTED: sn1-specific diacylglycerol lipase beta-like isoform X4 [Zea mays]
c44144.graph_c0	up	--	--	--	--	--	--	--	--	S	Function unknown	hypothetical protein SORBIDRAFT_01g017440 [Sorghum bicolor]
c94574.graph_c4	down	--	--	Molecular Function: nucleic acid binding (GO:0003676);;	--	--	--	Det1 complexing ubiquitin ligase;; SAP domain	--	R	General function prediction only	DNA binding protein [Zea mays]
c88334.graph_c0	up	--	--	Biological Process: regulation of transcription, DNA-templated (GO:0006355);; Molecular Function: zinc ion binding (GO:0008270);;	--	[KT]	--	P-loop containing NTP hydrolase pore-1	--	T	Signal transduction mechanisms	PREDICTED: protein strawberry notch-like isoform X1 [Setaria italica]
c81611.graph_c0	down	--	--	Molecular Function: aminoacyl-tRNA editing activity (GO:0002161);; Molecular Function: aminoacyl-tRNA ligase activity (GO:0004812);; Biological Process: regulation of translational fidelity (GO:0006450);;	--	--	--	Aminoacyl-tRNA editing domain	--	S	Function unknown	PREDICTED: uncharacterized protein LOC101762606 [Setaria italica]
c87854.graph_c0	down	--	--	--	--	--	--	--	--	S	Function unknown	hypothetical protein [Sporobolus stapfianus]
c94523.graph_c0	down	--	--	Molecular Function: nucleic acid binding (GO:0003676);; Cellular Component: intracellular (GO:0005622);; Molecular Function: zinc ion binding (GO:0008270);;	K12848|1.65235e-90|sbi:SORBI_03g003400|SORBIDRAFT_03g003400, Sb03g003400; hypothetical protein; K12848 U4/U6.U5 tri-snRNP component SNU23 (A)	[R]	General function prediction only	Zinc-finger of C2H2 type;; Zinc-finger double-stranded RNA-binding	--	R	General function prediction only	hypothetical protein SORBIDRAFT_03g003400 [Sorghum bicolor]
c81099.graph_c0	up	--	--	--	--	--	--	--	--	S	Function unknown	Os01g0766300 [Oryza sativa Japonica Group]
c79110.graph_c0	down	--	--	--	--	--	--	--	--	S	Function unknown	predicted protein [Hordeum vulgare subsp. vulgare]
c98694.graph_c0	down	--	--	--	--	--	--	--	--	R	General function prediction only	zinc knuckle family protein [Zea mays]
c92498.graph_c0	down	[G]	Carbohydrate transport and metabolism	Molecular Function: beta-galactosidase activity (GO:0004565);; Biological Process: carbohydrate metabolic process (GO:0005975);; Cellular Component: beta-galactosidase complex (GO:0009341);; Cellular Component: chloroplast (GO:0009507);; Molecular Function: carbohydrate binding (GO:0030246);; Molecular Function: cation binding (GO:0043169);;	K01190|0|sita:101783800|beta-galactosidase-like; K01190 beta-galactosidase [EC:3.2.1.23] (A)	[G]	Carbohydrate transport and metabolism	Glycosyl hydrolases family 2, TIM barrel domain;; Glycosyl hydrolases family 2;; Glycosyl hydrolases family 2, sugar binding domain;; Beta galactosidase small chain	--	G	Carbohydrate transport and metabolism	PREDICTED: beta-galactosidase-like isoform X1 [Setaria italica]
c84754.graph_c0	down	--	--	--	--	--	--	Protein of unknown function (DUF4050)	--	R	General function prediction only	PREDICTED: uncharacterized protein LOC101766260 isoform X1 [Setaria italica]
c97414.graph_c1	down	--	--	--	--	[S]	Function unknown	Hepatocellular carcinoma-associated antigen 59	--	S	Function unknown	LOC100282469 [Zea mays]
c72332.graph_c0	up	--	--	Cellular Component: membrane (GO:0016020);;	--	--	--	--	--	--	--	hypothetical protein SHCRBa_151_D24_F_80 [Saccharum hybrid cultivar R570]
c98491.graph_c3	down	--	--	Molecular Function: nucleic acid binding (GO:0003676);; Biological Process: cellular macromolecule metabolic process (GO:0044260);; Biological Process: nucleic acid metabolic process (GO:0090304);;	--	--	--	--	--	L	Replication, recombination and repair	retrotransposon protein, putative, unclassified [Oryza sativa Japonica Group]
c98493.graph_c1	down	[GER]	--	Biological Process: transport (GO:0006810);; Cellular Component: integral component of membrane (GO:0016021);; Cellular Component: cytoplasmic membrane-bounded vesicle (GO:0016023);;	K15287|1.76765e-136|sita:101781313|solute carrier family 35 member F2-like; K15287 solute carrier family 35, member F1/2 (A)	[S]	Function unknown	Eukaryotic protein of unknown function (DUF914);; UAA transporter family;; EamA-like transporter family;; Eukaryotic protein of unknown function (DUF914);; Eukaryotic protein of unknown function (DUF914)	--	G	Carbohydrate transport and metabolism	PREDICTED: solute carrier family 35 member F2-like [Setaria italica]
c90413.graph_c0	down	--	--	Biological Process: protein targeting to mitochondrion (GO:0006626);; Biological Process: embryo sac egg cell differentiation (GO:0009560);;	--	--	--	--	--	S	Function unknown	hypothetical protein SORBIDRAFT_01g043780 [Sorghum bicolor]
c83475.graph_c0	down	--	--	Cellular Component: plastid (GO:0009536);;	--	--	--	--	--	S	Function unknown	PREDICTED: uncharacterized protein LOC104000440 [Musa acuminata subsp. malaccensis]
c85901.graph_c0	down	--	--	Cellular Component: peroxisome (GO:0005777);; Biological Process: leaf senescence (GO:0010150);; Cellular Component: cytoplasmic membrane-bounded vesicle (GO:0016023);;	--	--	--	NADH-ubiquinone reductase complex 1 MLRQ subunit	--	S	Function unknown	B12D like protein [Saccharum hybrid cultivar GT28]
c78964.graph_c2	down	--	--	Cellular Component: integral component of membrane (GO:0016021);; Cellular Component: cytoplasmic membrane-bounded vesicle (GO:0016023);;	--	[T]	Signal transduction mechanisms	Lung seven transmembrane receptor	--	T	Signal transduction mechanisms	PREDICTED: protein GPR107-like [Setaria italica]
c89430.graph_c0	down	--	--	Molecular Function: DNA binding (GO:0003677);;	--	--	--	--	--	O	Posttranslational modification, protein turnover, chaperones	hypothetical protein SORBIDRAFT_02g026910 [Sorghum bicolor]
c89672.graph_c0	up	--	--	--	--	--	--	Cotton fibre expressed protein	--	--	--	PREDICTED: uncharacterized protein LOC101752506 [Setaria italica]
c99990.graph_c0	down	--	--	Biological Process: regulation of flower development (GO:0009909);; Biological Process: histone modification (GO:0016570);; Biological Process: floral organ formation (GO:0048449);;	--	--	--	--	--	S	Function unknown	hypothetical protein SORBIDRAFT_03g027010 [Sorghum bicolor]
c88055.graph_c1	down	[R]	General function prediction only	Biological Process: mitotic cell cycle (GO:0000278);; Biological Process: RNA methylation (GO:0001510);; Biological Process: rRNA processing (GO:0006364);; Molecular Function: RNA methyltransferase activity (GO:0008173);; Cellular Component: plastid (GO:0009536);; Molecular Function: iron-sulfur cluster binding (GO:0051536);;	--	--	--	Radical SAM superfamily;; 4Fe-4S single cluster domain;; 4Fe-4S single cluster domain	--	R	General function prediction only	PREDICTED: uncharacterized protein LOC101777575 [Setaria italica]
c78479.graph_c0	down	--	--	Molecular Function: DNA binding (GO:0003677);; Biological Process: penicillin biosynthetic process (GO:0042318);; Molecular Function: protein dimerization activity (GO:0046983);;	--	--	--	Protein of unknown function (DUF 659);; BED zinc finger;; hAT family C-terminal dimerisation region	--	S	Function unknown	PREDICTED: uncharacterized protein LOC101763125 isoform X1 [Setaria italica]
c81937.graph_c0	down	--	--	--	--	--	--	--	--	S	Function unknown	PREDICTED: uncharacterized protein LOC101782539 [Setaria italica]
c79355.graph_c0	down	--	--	--	--	--	--	--	--	S	Function unknown	PREDICTED: uncharacterized protein LOC101771379 [Setaria italica]
c65511.graph_c0	down	--	--	Cellular Component: endoplasmic reticulum (GO:0005783);; Cellular Component: plasma membrane (GO:0005886);; Biological Process: protein folding (GO:0006457);; Biological Process: response to heat (GO:0009408);; Biological Process: systemic acquired resistance (GO:0009627);; Biological Process: response to high light intensity (GO:0009644);; Cellular Component: cytoplasmic membrane-bounded vesicle…	--	--	--	--	--	R	General function prediction only	PREDICTED: uncharacterized protein LOC101784173 [Setaria italica]
c91723.graph_c0	up	--	--	Cellular Component: plastid (GO:0009536);;	--	--	--	--	--	R	General function prediction only	Os01g0833600 [Oryza sativa Japonica Group]
c93760.graph_c0	down	--	--	--	--	--	--	--	--	S	Function unknown	PREDICTED: uncharacterized protein LOC102709099 [Oryza brachyantha]
c97295.graph_c0	up	--	--	Cellular Component: cytoplasmic membrane-bounded vesicle (GO:0016023);; Molecular Function: hydrolase activity (GO:0016787);;	--	--	--	--	--	S	Function unknown	hypothetical protein SORBIDRAFT_07g026530 [Sorghum bicolor]
c90336.graph_c2	down	--	--	--	--	--	--	--	--	S	Function unknown	PREDICTED: formin-like protein 5-like [Setaria italica]
c93434.graph_c0	up	--	--	--	--	[R]	General function prediction only	--	--	R	General function prediction only	Os02g0324700 [Oryza sativa Japonica Group]
c89561.graph_c0	down	--	--	Cellular Component: mitochondrion (GO:0005739);;	--	--	--	--	--	S	Function unknown	TPA: hypothetical protein ZEAMMB73_482597 [Zea mays]
c100430.graph_c0	up	--	--	--	--	--	--	--	--	S	Function unknown	uncharacterized protein LOC100273515 [Zea mays]
c80863.graph_c0	up	--	--	--	--	--	--	C1-like domain;; Phorbol esters/diacylglycerol binding domain (C1 domain);; C1 domain	--	R	General function prediction only	hypothetical protein SORBIDRAFT_02g039045 [Sorghum bicolor]
c79060.graph_c1	down	--	--	--	--	--	--	--	--	--	--	PREDICTED: auxin-repressed 12.5 kDa protein-like isoform X1 [Setaria italica]
c86250.graph_c0	up	--	--	--	--	--	--	Protein of unknown function (DUF1442)	--	S	Function unknown	PREDICTED: uncharacterized protein LOC101785149 [Setaria italica]
c80907.graph_c2	down	--	--	Biological Process: pentose-phosphate shunt (GO:0006098);; Cellular Component: chloroplast (GO:0009507);; Biological Process: chloroplast relocation (GO:0009902);; Biological Process: thylakoid membrane organization (GO:0010027);; Biological Process: photosynthesis (GO:0015979);; Biological Process: carotenoid biosynthetic process (GO:0016117);; Biological Process: starch biosynthetic process (GO…	--	--	--	Uncharacterized conserved protein (DUF2358)	--	S	Function unknown	PREDICTED: uncharacterized protein LOC101777054 [Setaria italica]
c94725.graph_c0	down	--	--	--	--	--	--	--	--	S	Function unknown	hypothetical protein TRIUR3_17056 [Triticum urartu]
c88661.graph_c0	down	--	--	Cellular Component: mitochondrion (GO:0005739);; Cellular Component: Golgi apparatus (GO:0005794);; Cellular Component: integral component of membrane (GO:0016021);; Cellular Component: cytoplasmic membrane-bounded vesicle (GO:0016023);;	--	[S]	Function unknown	Predicted membrane protein (DUF2053);; PetM family of cytochrome b6f complex subunit 7	--	S	Function unknown	seven transmembrane domain protein [Zea mays]
c82269.graph_c0	down	--	--	Biological Process: anaerobic respiration (GO:0009061);; Biological Process: determination of bilateral symmetry (GO:0009855);; Biological Process: polarity specification of adaxial/abaxial axis (GO:0009944);; Biological Process: meristem initiation (GO:0010014);; Biological Process: regulation of meristem growth (GO:0010075);;	--	--	--	--	--	S	Function unknown	hypothetical protein OsI_17104 [Oryza sativa Indica Group]
c92041.graph_c2	down	--	--	Molecular Function: metal ion binding (GO:0046872);;	K12492|1.82815e-09|osa:4332427|Os03g0278400; K12492 ADP-ribosylation factor GTPase-activating protein 1 (A)	--	--	--	--	T	Signal transduction mechanisms	hypothetical protein OsI_11000 [Oryza sativa Indica Group]
c47857.graph_c0	down	--	--	--	--	--	--	--	--	S	Function unknown	PREDICTED: uncharacterized protein LOC103633536 [Zea mays]
c97216.graph_c0	down	--	--	Molecular Function: catalytic activity (GO:0003824);; Biological Process: metabolic process (GO:0008152);;	--	--	--	--	--	S	Function unknown	PREDICTED: uncharacterized protein LOC101754787 [Setaria italica]
c88937.graph_c0	down	--	--	Cellular Component: mitochondrion (GO:0005739);;	--	--	--	--	--	S	Function unknown	hypothetical protein SORBIDRAFT_05g018100 [Sorghum bicolor]
c73660.graph_c0	up	[S]	Function unknown	--	K15455|1.08876e-45|osa:4341747|Os06g0661600; K15455 diphthamide biosynthesis protein 3 (A)	[S]	Function unknown	CSL zinc finger	--	S	Function unknown	Os06g0661600 [Oryza sativa Japonica Group]
c92491.graph_c0	down	--	--	Cellular Component: mitochondrion (GO:0005739);;	--	--	--	Nucleotide-diphospho-sugar transferase	--	S	Function unknown	PREDICTED: UDP-D-xylose:L-fucose alpha-1,3-D-xylosyltransferase 1-like [Brachypodium distachyon]
c96081.graph_c0	up	--	--	--	--	--	--	--	--	S	Function unknown	hypothetical protein TRIUR3_06667 [Triticum urartu]
c87713.graph_c0	down	--	--	Cellular Component: mitochondrion (GO:0005739);; Cellular Component: cytoplasmic membrane-bounded vesicle (GO:0016023);;	--	--	--	Protein of unknown function (DUF642)	--	R	General function prediction only	PREDICTED: uncharacterized protein LOC101755969 [Setaria italica]
c98467.graph_c1	up	--	--	--	--	[S]	Function unknown	Glycosyltransferase family 92;; Glycosyl transferase family 2	--	S	Function unknown	unknown [Zea mays]
c86372.graph_c0	up	--	--	--	--	--	--	--	--	S	Function unknown	PREDICTED: putative lysozyme-like protein-like [Setaria italica]
c98616.graph_c1	down	--	--	Cellular Component: plastid (GO:0009536);;	--	--	--	Domain of unknown function (DUF3475)	--	S	Function unknown	PREDICTED: uncharacterized protein LOC101754447 [Setaria italica]
c90525.graph_c1	down	--	--	--	--	--	--	Transcriptional activator	--	S	Function unknown	PREDICTED: RAB6-interacting golgin-like [Setaria italica]
c93707.graph_c0	up	--	--	Cellular Component: plastid (GO:0009536);;	--	--	--	--	--	S	Function unknown	PREDICTED: coiled-coil domain-containing protein 157-like isoform X1 [Brachypodium distachyon]
c92288.graph_c0	up	--	--	Cellular Component: membrane (GO:0016020);;	--	--	--	--	--	S	Function unknown	hypothetical protein SORBIDRAFT_03g038390 [Sorghum bicolor]
c90926.graph_c0	down	--	--	--	--	--	--	--	--	S	Function unknown	PREDICTED: uncharacterized protein LOC102719114 isoform X1 [Oryza brachyantha]
c97627.graph_c0	down	--	--	Molecular Function: nucleic acid binding (GO:0003676);; Biological Process: DNA metabolic process (GO:0006259);; Cellular Component: intracellular membrane-bounded organelle (GO:0043231);; Cellular Component: cytoplasmic part (GO:0044444);;	--	--	--	gag-polypeptide of LTR copia-type;; gag-polypeptide of LTR copia-type;; Zinc knuckle	--	R	General function prediction only	putative polyprotein [Oryza sativa Japonica Group]
c91269.graph_c0	down	[J]	Translation, ribosomal structure and biogenesis	Molecular Function: tyrosine-tRNA ligase activity (GO:0004831);; Molecular Function: ATP binding (GO:0005524);; Biological Process: tRNA aminoacylation for protein translation (GO:0006418);; Cellular Component: plastid (GO:0009536);;	K01866|0|sita:101754120|tyrosine--tRNA ligase, cytoplasmic-like; K01866 tyrosyl-tRNA synthetase [EC:6.1.1.1] (A)	[J]	Translation, ribosomal structure and biogenesis	tRNA synthetases class I (W and Y);; tRNA synthetases class I (W and Y)	--	J	Translation, ribosomal structure and biogenesis	PREDICTED: tyrosine--tRNA ligase, cytoplasmic-like [Setaria italica]
c68993.graph_c0	down	--	--	--	--	--	--	--	--	S	Function unknown	PREDICTED: uncharacterized protein LOC101757781 [Setaria italica]
c95353.graph_c0	down	--	--	Cellular Component: membrane (GO:0016020);; Molecular Function: transferase activity, transferring glycosyl groups (GO:0016757);; Molecular Function: hydrolase activity, acting on ester bonds (GO:0016788);;	--	--	--	--	--	S	Function unknown	hypothetical protein OsJ_31489 [Oryza sativa Japonica Group]
c90244.graph_c0	up	--	--	Cellular Component: intracellular (GO:0005622);;	--	--	--	--	--	S	Function unknown	B-box zinc finger family protein [Zea mays]
c96079.graph_c0	up	--	--	Cellular Component: plastid (GO:0009536);;	--	--	--	--	--	S	Function unknown	PREDICTED: WPP domain-interacting protein 1-like [Setaria italica]
c88248.graph_c0	up	--	--	--	--	--	--	Protein of unknown function (DUF295)	--	R	General function prediction only	hypothetical protein SORBIDRAFT_01g016940 [Sorghum bicolor]
c78399.graph_c0	down	--	--	Cellular Component: mitochondrion (GO:0005739);; Biological Process: biosynthetic process (GO:0009058);;	--	--	--	--	--	S	Function unknown	PREDICTED: uncharacterized protein LOC101754998 [Setaria italica]
c92711.graph_c0	down	--	--	Cellular Component: endoplasmic reticulum (GO:0005783);; Biological Process: sphingolipid metabolic process (GO:0006665);; Biological Process: sterol metabolic process (GO:0016125);;	--	[S]	Function unknown	Arv1-like family;; Arv1-like family	--	S	Function unknown	PREDICTED: protein arv1 homolog isoform X3 [Setaria italica]
c100630.graph_c0	down	--	--	--	K10901|2.26759e-16|bdi:100841605|ATP-dependent DNA helicase Q-like 4A; K10901 bloom syndrome protein [EC:3.6.4.12] (A)	--	--	--	--	L	Replication, recombination and repair	PREDICTED: ATP-dependent DNA helicase Q-like 4A [Brachypodium distachyon]
c92121.graph_c0	up	--	--	Cellular Component: mitochondrion (GO:0005739);; Molecular Function: transferase activity, transferring glycosyl groups (GO:0016757);;	--	[S]	Function unknown	Protein of unknown function (DUF563)	--	S	Function unknown	PREDICTED: uncharacterized protein LOC101760861 [Setaria italica]
c99125.graph_c0	up	--	--	Molecular Function: binding (GO:0005488);; Biological Process: cellular process (GO:0009987);; Biological Process: macromolecule metabolic process (GO:0043170);; Biological Process: primary metabolic process (GO:0044238);;	--	--	--	Retroviral aspartyl protease;; gag-polyprotein putative aspartyl protease;; Aspartyl protease;; Retrotransposon gag protein	--	S	Function unknown	PREDICTED: uncharacterized protein LOC101776945 [Setaria italica]
c75025.graph_c0	up	--	--	--	--	--	--	--	--	S	Function unknown	PREDICTED: uncharacterized protein LOC101755886 [Setaria italica]
c80094.graph_c1	up	--	--	Biological Process: RNA methylation (GO:0001510);; Molecular Function: methyltransferase activity (GO:0008168);; Cellular Component: cytoplasmic membrane-bounded vesicle (GO:0016023);; Biological Process: cell division (GO:0051301);;	--	--	--	--	--	S	Function unknown	Os03g0822400 [Oryza sativa Japonica Group]
c101024.graph_c0	down	--	--	Molecular Function: nucleotide binding (GO:0000166);; Cellular Component: Cul4-RING E3 ubiquitin ligase complex (GO:0080008);;	--	[R]	General function prediction only	WD domain, G-beta repeat;; WD domain, G-beta repeat	--	R	General function prediction only	PREDICTED: WD repeat-containing protein 6-like [Setaria italica]
c93686.graph_c2	down	--	--	--	--	--	--	--	--	S	Function unknown	hypothetical protein SORBIDRAFT_03g031300 [Sorghum bicolor]
c74524.graph_c0	up	--	--	Molecular Function: peptidase activity (GO:0008233);; Biological Process: cellular process (GO:0009987);; Cellular Component: thylakoid lumen (GO:0031977);; Biological Process: macromolecule metabolic process (GO:0043170);; Biological Process: primary metabolic process (GO:0044238);;	--	--	--	--	--	R	General function prediction only	PREDICTED: C-terminal processing peptidase, chloroplastic-like [Setaria italica]
c90208.graph_c1	up	--	--	--	--	--	--	--	--	S	Function unknown	PREDICTED: retinitis pigmentosa 1-like 1 protein-like [Setaria italica]
c99659.graph_c0	down	--	--	--	K03026|7.86379e-21|sita:101786879|uncharacterized LOC101786879; K03026 DNA-directed RNA polymerase III subunit RPC4 (A)	--	--	--	--	K	Transcription	PREDICTED: uncharacterized protein LOC101786879 [Setaria italica]
c84104.graph_c2	up	--	--	--	--	[R]	General function prediction only	--	--	R	General function prediction only	TPA: nucleotide binding protein [Zea mays]
c90276.graph_c2	down	--	--	Cellular Component: mitochondrion (GO:0005739);; Cellular Component: plasma membrane (GO:0005886);; Cellular Component: endomembrane system (GO:0012505);; Molecular Function: clathrin binding (GO:0030276);;	--	--	--	Variant SH3 domain;; SH3 domain;; Variant SH3 domain	--	--	--	hypothetical protein OsI_10872 [Oryza sativa Indica Group]
c82411.graph_c0	down	--	--	Molecular Function: zinc ion binding (GO:0008270);; Cellular Component: plastid (GO:0009536);;	--	--	--	--	--	S	Function unknown	hypothetical protein SORBIDRAFT_01g019080 [Sorghum bicolor]
c76149.graph_c1	down	--	--	Molecular Function: structural constituent of ribosome (GO:0003735);; Cellular Component: ribosome (GO:0005840);; Biological Process: translation (GO:0006412);;	--	--	--	--	--	S	Function unknown	PREDICTED: keratin, type II cytoskeletal 5-like [Setaria italica]
c86262.graph_c0	down	--	--	Cellular Component: chloroplast envelope (GO:0009941);;	--	--	--	--	--	S	Function unknown	unknown [Zea mays]
c81571.graph_c1	up	--	--	Biological Process: metabolic process (GO:0008152);; Molecular Function: transferase activity, transferring hexosyl groups (GO:0016758);;	--	--	--	--	--	G	Carbohydrate transport and metabolism	hypothetical protein SORBIDRAFT_03g033810 [Sorghum bicolor]
c92360.graph_c1	down	--	--	Cellular Component: mitochondrion (GO:0005739);;	--	--	--	--	--	S	Function unknown	PREDICTED: uncharacterized protein LOC102721853 [Oryza brachyantha]
c95072.graph_c0	up	[F]	Nucleotide transport and metabolism	Molecular Function: calmodulin binding (GO:0005516);; Biological Process: tRNA modification (GO:0006400);; Biological Process: meristem structural organization (GO:0009933);; Cellular Component: cytoplasmic membrane-bounded vesicle (GO:0016023);; Molecular Function: purine nucleotide binding (GO:0017076);; Biological Process: leaf development (GO:0048366);; Biological Process: 5-carbamoylmethylur…	K15456|0|sbi:SORBI_02g001010|SORBIDRAFT_02g001010, Sb02g001010; hypothetical protein; K15456 protein KTI12 (A)	[R]	General function prediction only	Chromatin associated protein KTI12;; AAA domain	--	R	General function prediction only	PREDICTED: protein KTI12 homolog [Brachypodium distachyon]
c82062.graph_c0	down	--	--	--	--	--	--	--	--	--	--	PREDICTED: uncharacterized protein LOC101761345 [Setaria italica]
c88470.graph_c0	down	--	--	Molecular Function: catalytic activity (GO:0003824);; Biological Process: metabolic process (GO:0008152);; Cellular Component: plastid (GO:0009536);; Molecular Function: adenyl nucleotide binding (GO:0030554);;	--	--	--	CBS domain;; CBS domain	--	C	Energy production and conversion	PREDICTED: uncharacterized protein LOC102708052 [Oryza brachyantha]
c92105.graph_c0	down	--	--	Cellular Component: integral component of membrane (GO:0016021);;	--	[S]	Function unknown	TLC domain	--	S	Function unknown	PREDICTED: transmembrane protein 136-like isoform X1 [Setaria italica]
c92091.graph_c0	down	[QR]	--	--	K00599|0|sita:101775403|uncharacterized LOC101775403; K00599 methyltransferase-like protein 6 [EC:2.1.1.-] (A)	[R]	General function prediction only	Methyltransferase domain;; Methyltransferase domain;; Methyltransferase domain;; Putative methyltransferase;; Methyltransferase domain;; Methyltransferase domain;; Methyltransferase domain;; Methyltransferase small domain;; Methyltransferase domain;; Tellurite resistance protein TehB;; ubiE/COQ5 methyltransferase family	--	R	General function prediction only	PREDICTED: uncharacterized protein LOC101775403 [Setaria italica]
c96562.graph_c0	up	--	--	--	--	--	--	--	--	S	Function unknown	PREDICTED: mucin-19-like [Setaria italica]
c100453.graph_c4	up	--	--	--	--	--	--	--	--	S	Function unknown	PREDICTED: serine/threonine-protein kinase WNK4-like [Setaria italica]
c101394.graph_c0	up	--	--	Molecular Function: nucleic acid binding (GO:0003676);; Cellular Component: mitochondrion (GO:0005739);; Biological Process: DNA integration (GO:0015074);;	--	[R]	General function prediction only	--	--	R	General function prediction only	Putative gag-pol polyprotein [Oryza sativa Japonica Group]
c88440.graph_c0	down	--	--	--	--	--	--	--	--	S	Function unknown	PREDICTED: pollen-specific leucine-rich repeat extensin-like protein 3-like [Setaria italica]
c86696.graph_c0	up	--	--	--	--	--	--	--	--	R	General function prediction only	hypothetical protein F775_20599 [Aegilops tauschii]
c90948.graph_c0	down	--	--	--	--	--	--	--	--	S	Function unknown	PREDICTED: uncharacterized protein LOC101762912 isoform X1 [Setaria italica]
c93642.graph_c0	down	[KL]	--	Biological Process: RNA splicing, via endonucleolytic cleavage and ligation (GO:0000394);; Cellular Component: core TFIIH complex (GO:0000439);; Cellular Component: holo TFIIH complex (GO:0005675);; Biological Process: nucleotide-excision repair (GO:0006289);; Biological Process: regulation of transcription from RNA polymerase II promoter (GO:0006357);; Molecular Function: zinc ion binding (GO:00…	K03142|0|sbi:SORBI_06g022140|SORBIDRAFT_06g022140, Sb06g022140; hypothetical protein; K03142 transcription initiation factor TFIIH subunit 2 (A)	[KL]	--	Ssl1-like;; TFIIH C1-like domain	--	K	Transcription	hypothetical protein SORBIDRAFT_06g022140 [Sorghum bicolor]
c87545.graph_c0	up	--	--	Molecular Function: organic cyclic compound binding (GO:0097159);; Molecular Function: heterocyclic compound binding (GO:1901363);;	--	--	--	--	--	R	General function prediction only	PREDICTED: uncharacterized protein LOC101772192 [Setaria italica]
c96586.graph_c0	up	--	--	Cellular Component: plasma membrane (GO:0005886);; Biological Process: proteolysis (GO:0006508);; Molecular Function: peptidase activity (GO:0008233);; Cellular Component: cytoplasmic membrane-bounded vesicle (GO:0016023);;	--	--	--	--	--	R	General function prediction only	TPA: serine-type endopeptidase inhibitor [Zea mays]
c100675.graph_c0	up	--	--	--	--	[KTDL]	--	BRCA1 C Terminus (BRCT) domain	--	T	Signal transduction mechanisms	PREDICTED: dentin sialophosphoprotein-like [Setaria italica]
c95349.graph_c0	up	--	--	Cellular Component: integral component of membrane (GO:0016021);; Cellular Component: cytoplasmic membrane-bounded vesicle (GO:0016023);; Biological Process: transmembrane transport (GO:0055085);;	--	[S]	Function unknown	Membrane transport protein	--	S	Function unknown	PREDICTED: uncharacterized protein LOC101771023 [Setaria italica]
c81915.graph_c1	up	--	--	--	--	--	--	--	--	R	General function prediction only	PREDICTED: dof zinc finger protein PBF-like [Setaria italica]
c95913.graph_c5	up	[J]	Translation, ribosomal structure and biogenesis	Cellular Component: mitochondrion (GO:0005739);; Molecular Function: queuine tRNA-ribosyltransferase activity (GO:0008479);; Biological Process: queuosine biosynthetic process (GO:0008616);;	K00773|1.51299e-151|sbi:SORBI_02g025090|SORBIDRAFT_02g025090, Sb02g025090; hypothetical protein; K00773 queuine tRNA-ribosyltransferase [EC:2.4.2.29] (A)	[A]	RNA processing and modification	Queuine tRNA-ribosyltransferase	--	A	RNA processing and modification	hypothetical protein SORBIDRAFT_02g025090 [Sorghum bicolor]
c86151.graph_c0	down	--	--	--	--	[OT]	--	FYVE zinc finger	--	R	General function prediction only	PREDICTED: receptor-interacting serine/threonine-protein kinase 4-like isoform X1 [Setaria italica]
c87381.graph_c0	up	--	--	Biological Process: metabolic process (GO:0008152);; Molecular Function: hydrolase activity (GO:0016787);;	K07025|2.375e-81|osa:4333827|Os03g0701200; K07025 putative hydrolase of the HAD superfamily (A)	[R]	General function prediction only	Haloacid dehalogenase-like hydrolase;; HAD-hyrolase-like	--	R	General function prediction only	PREDICTED: uncharacterized protein C24B11.05-like isoform X3 [Setaria italica]
c86433.graph_c0	down	--	--	Molecular Function: calcium ion binding (GO:0005509);; Cellular Component: photosystem II oxygen evolving complex (GO:0009654);; Biological Process: photosynthesis (GO:0015979);; Cellular Component: extrinsic component of membrane (GO:0019898);;	--	--	--	--	--	S	Function unknown	hypothetical protein SORBIDRAFT_07g027960 [Sorghum bicolor]
c90848.graph_c0	down	--	--	Cellular Component: plasma membrane (GO:0005886);; Molecular Function: transferase activity, transferring glycosyl groups (GO:0016757);;	K03691|0|obr:102711445|uncharacterized LOC102711445; K03691 peptide-O-fucosyltransferase [EC:2.4.1.221] (A)	--	--	GDP-fucose protein O-fucosyltransferase	--	S	Function unknown	PREDICTED: uncharacterized protein LOC102711445 [Oryza brachyantha]
c83513.graph_c0	down	--	--	Biological Process: maltose metabolic process (GO:0000023);; Biological Process: thylakoid membrane organization (GO:0010027);; Biological Process: starch biosynthetic process (GO:0019252);;	--	--	--	--	--	S	Function unknown	PREDICTED: uncharacterized protein LOC103654968 [Zea mays]
c88606.graph_c0	down	--	--	Molecular Function: catalytic activity (GO:0003824);; Biological Process: carbohydrate metabolic process (GO:0005975);; Cellular Component: chloroplast (GO:0009507);; Biological Process: photosynthetic electron transport in photosystem I (GO:0009773);; Biological Process: leaf morphogenesis (GO:0009965);; Cellular Component: membrane (GO:0016020);; Biological Process: mRNA modification (GO:001655…	--	--	--	--	--	S	Function unknown	PREDICTED: uncharacterized protein LOC101771203 [Setaria italica]
c68459.graph_c0	up	--	--	--	--	--	--	--	--	R	General function prediction only	uncharacterized protein LOC100275455 precursor [Zea mays]
c92079.graph_c1	down	--	--	Molecular Function: DNA binding (GO:0003677);; Molecular Function: chromatin binding (GO:0003682);; Molecular Function: sequence-specific DNA binding transcription factor activity (GO:0003700);; Biological Process: regulation of transcription, DNA-templated (GO:0006355);;	--	[K]	Transcription	--	--	K	Transcription	hypothetical protein OsJ_21082 [Oryza sativa Japonica Group]
c83002.graph_c0	down	--	--	--	--	--	--	Protein of unknown function (DUF581)	--	S	Function unknown	PREDICTED: uncharacterized protein LOC101764776 [Setaria italica]
c47621.graph_c0	up	--	--	--	--	--	--	--	--	S	Function unknown	PREDICTED: uncharacterized protein LOC101766881 [Setaria italica]
c95374.graph_c0	up	--	--	--	--	--	--	Plant protein of unknown function (DUF936);; Plant protein of unknown function (DUF936)	--	S	Function unknown	hypothetical protein SORBIDRAFT_03g008530 [Sorghum bicolor]
c92052.graph_c0	down	--	--	Cellular Component: mitochondrion (GO:0005739);; Cellular Component: chloroplast thylakoid membrane (GO:0009535);;	--	--	--	--	--	S	Function unknown	hypothetical protein SORBIDRAFT_04g037040 [Sorghum bicolor]
c90819.graph_c0	down	--	--	Cellular Component: chloroplast (GO:0009507);;	--	[G]	Carbohydrate transport and metabolism	--	--	G	Carbohydrate transport and metabolism	PREDICTED: uncharacterized protein LOC101774873 [Setaria italica]
c86276.graph_c0	down	--	--	--	--	--	--	--	--	S	Function unknown	PREDICTED: uncharacterized protein LOC101783775 [Setaria italica]
c94435.graph_c0	down	--	--	Cellular Component: mitochondrion (GO:0005739);; Molecular Function: transferase activity, transferring glycosyl groups (GO:0016757);;	--	[S]	Function unknown	--	--	S	Function unknown	hypothetical protein OsJ_13906 [Oryza sativa Japonica Group]
c83440.graph_c0	up	--	--	--	--	--	--	--	--	S	Function unknown	PREDICTED: uncharacterized protein LOC101774215 [Setaria italica]
c94535.graph_c1	down	--	--	Cellular Component: cytoplasmic membrane-bounded vesicle (GO:0016023);;	--	--	--	--	--	R	General function prediction only	hypothetical protein F775_12133 [Aegilops tauschii]
c96374.graph_c0	up	[F]	Nucleotide transport and metabolism	Molecular Function: CTP synthase activity (GO:0003883);; Biological Process: pyrimidine nucleotide biosynthetic process (GO:0006221);; Cellular Component: cytoplasmic membrane-bounded vesicle (GO:0016023);;	K01937|0|zma:100281709|CTP synthase (EC:6.3.4.2); K01937 CTP synthase [EC:6.3.4.2] (A)	[F]	Nucleotide transport and metabolism	Glutamine amidotransferase class-I;; CTP synthase N-terminus;; Peptidase C26;; CTP synthase N-terminus;; CobQ/CobB/MinD/ParA nucleotide binding domain	--	F	Nucleotide transport and metabolism	PREDICTED: CTP synthase-like isoform X2 [Setaria italica]
c87811.graph_c0	up	--	--	--	--	--	--	--	--	S	Function unknown	hypothetical protein SORBIDRAFT_09g007400 [Sorghum bicolor]
c97345.graph_c0	down	--	--	--	--	--	--	--	--	S	Function unknown	PREDICTED: uncharacterized protein LOC101752681 isoform X2 [Setaria italica]
c93779.graph_c6	down	--	--	--	K14574|1.48413e-11|sita:101757743|ribosome maturation protein SBDS-like; K14574 ribosome maturation protein SDO1 (A)	[J]	Translation, ribosomal structure and biogenesis	--	--	J	Translation, ribosomal structure and biogenesis	PREDICTED: ribosome maturation protein SBDS-like isoform X1 [Setaria italica]
c83080.graph_c1	down	--	--	--	--	--	--	--	--	--	--	PREDICTED: uncharacterized protein LOC101758435 [Setaria italica]
c80983.graph_c0	down	--	--	Cellular Component: plastid chromosome (GO:0009508);;	--	--	--	Protein of unknown function (DUF861)	--	S	Function unknown	PREDICTED: uncharacterized protein LOC101753794 [Setaria italica]
c81846.graph_c0	up	--	--	--	--	--	--	Domain of unknown function (DUF4228)	--	S	Function unknown	hypothetical protein SORBIDRAFT_03g012530 [Sorghum bicolor]
c96960.graph_c0	up	--	--	--	--	--	--	--	--	S	Function unknown	hypothetical protein SORBIDRAFT_04g037660 [Sorghum bicolor]
c98907.graph_c0	down	[R]	General function prediction only	Molecular Function: metalloendopeptidase activity (GO:0004222);; Cellular Component: mitochondrion (GO:0005739);; Biological Process: rRNA processing (GO:0006364);;	--	--	--	Uncharacterized protein family UPF0054	--	R	General function prediction only	PREDICTED: uncharacterized protein LOC101782311 [Setaria italica]
c78649.graph_c0	up	--	--	--	--	--	--	Domain of unknown function (DUF4228)	--	S	Function unknown	PREDICTED: uncharacterized protein LOC103654348 [Zea mays]
c88142.graph_c4	up	--	--	--	--	--	--	--	--	S	Function unknown	PREDICTED: triadin-like [Setaria italica]
c99032.graph_c0	up	[L]	Replication, recombination and repair	Molecular Function: DNA binding (GO:0003677);; Molecular Function: chromatin binding (GO:0003682);; Molecular Function: RNA binding (GO:0003723);; Molecular Function: RNA-directed DNA polymerase activity (GO:0003964);; Molecular Function: aspartic-type endopeptidase activity (GO:0004190);; Biological Process: RNA-dependent DNA replication (GO:0006278);; Biological Process: DNA recombination (GO:0…	--	[R]	General function prediction only	--	--	R	General function prediction only	PREDICTED: uncharacterized protein LOC103631580 [Zea mays]
c86402.graph_c0	up	--	--	Cellular Component: mitochondrion (GO:0005739);;	--	[S]	Function unknown	--	--	S	Function unknown	PREDICTED: embryonic protein DC-8-like [Setaria italica]
c98423.graph_c0	down	--	--	Molecular Function: nucleic acid binding (GO:0003676);; Molecular Function: zinc ion binding (GO:0008270);;	--	--	--	MuDR family transposase;; MULE transposase domain;; PB1 domain;; SWIM zinc finger	--	S	Function unknown	P20Sh249C12 [Saccharum hybrid cultivar R570]
c89416.graph_c0	down	--	--	Molecular Function: RNA binding (GO:0003723);; Molecular Function: RNA-directed DNA polymerase activity (GO:0003964);; Biological Process: RNA-dependent DNA replication (GO:0006278);; Molecular Function: ion binding (GO:0043167);;	--	[R]	General function prediction only	Reverse transcriptase (RNA-dependent DNA polymerase)	--	R	General function prediction only	PREDICTED: uncharacterized protein LOC101781465 [Setaria italica]
c92535.graph_c0	down	--	--	Cellular Component: nucleus (GO:0005634);; Biological Process: regulation of transcription, DNA-templated (GO:0006355);;	--	--	--	--	--	S	Function unknown	hypothetical protein SORBIDRAFT_03g008480 [Sorghum bicolor]
c93284.graph_c1	up	--	--	--	--	--	--	Ricin-type beta-trefoil lectin domain-like	--	S	Function unknown	PREDICTED: RNA-binding protein FUS-like isoform X2 [Setaria italica]
c75060.graph_c0	down	--	--	--	--	--	--	VQ motif	--	S	Function unknown	hypothetical protein SORBIDRAFT_01g037040 [Sorghum bicolor]
c48510.graph_c0	down	--	--	--	--	--	--	Wound-induced protein	--	S	Function unknown	PREDICTED: uncharacterized protein LOC101784258 [Setaria italica]
c89618.graph_c1	down	--	--	Molecular Function: triglyceride lipase activity (GO:0004806);; Biological Process: lipid metabolic process (GO:0006629);;	--	[I]	Lipid transport and metabolism	Lipase (class 3)	--	I	Lipid transport and metabolism	Os04g0657500 [Oryza sativa Japonica Group]
c99434.graph_c0	up	--	--	Molecular Function: nucleic acid binding (GO:0003676);; Molecular Function: catalytic activity (GO:0003824);; Biological Process: DNA metabolic process (GO:0006259);;	--	--	--	--	--	R	General function prediction only	PREDICTED: uncharacterized protein LOC103652216 [Zea mays]
c82127.graph_c0	down	--	--	Cellular Component: integral component of membrane (GO:0016021);;	--	--	--	--	--	S	Function unknown	hypothetical protein SORBIDRAFT_05g000940 [Sorghum bicolor]
c88178.graph_c0	down	--	--	Molecular Function: hydrolase activity, hydrolyzing O-glycosyl compounds (GO:0004553);; Biological Process: carbohydrate metabolic process (GO:0005975);;	--	--	--	--	--	S	Function unknown	PREDICTED: uncharacterized protein LOC101762875 isoform X1 [Setaria italica]
c92119.graph_c0	down	--	--	--	--	--	--	--	--	S	Function unknown	PREDICTED: uncharacterized protein LOC100838037 [Brachypodium distachyon]
c99412.graph_c1	down	--	--	Cellular Component: integral component of membrane (GO:0016021);;	--	[R]	General function prediction only	10 TM Acyl Transferase domain found in Cas1p;; 10 TM Acyl Transferase domain found in Cas1p	--	S	Function unknown	hypothetical protein VITISV_008604 [Vitis vinifera]
c94435.graph_c1	down	--	--	Cellular Component: mitochondrion (GO:0005739);; Molecular Function: transferase activity, transferring glycosyl groups (GO:0016757);;	--	[S]	Function unknown	Protein of unknown function (DUF563)	--	S	Function unknown	Os04g0196600 [Oryza sativa Japonica Group]
c42882.graph_c0	down	--	--	--	--	--	--	--	--	--	--	Putative disease resistance protein RGA1 [Aegilops tauschii]
c93352.graph_c0	down	--	--	--	--	--	--	Protein of unknown function (DUF620)	--	S	Function unknown	PREDICTED: uncharacterized protein LOC101769875 [Setaria italica]
c91760.graph_c0	up	--	--	--	--	--	--	--	--	S	Function unknown	PREDICTED: uncharacterized protein LOC101763192 [Setaria italica]
c100022.graph_c0	up	--	--	--	--	[R]	General function prediction only	Glycosyl transferase family 90	--	R	General function prediction only	PREDICTED: O-glucosyltransferase rumi homolog [Setaria italica]
c90820.graph_c0	up	[R]	General function prediction only	--	--	--	--	WD domain, G-beta repeat	--	R	General function prediction only	PREDICTED: uncharacterized WD repeat-containing protein C2A9.03-like isoform X3 [Setaria italica]
c84275.graph_c1	down	--	--	Molecular Function: nucleic acid binding (GO:0003676);; Molecular Function: exonuclease activity (GO:0004527);; Molecular Function: zinc ion binding (GO:0008270);;	K18417|1.82175e-57|sbi:SORBI_03g011390|SORBIDRAFT_03g011390, Sb03g011390; hypothetical protein; K18417 ERI1 exoribonuclease 2 [EC:3.1.-.-] (A)	--	--	GRF zinc finger	--	L	Replication, recombination and repair	hypothetical protein SORBIDRAFT_03g011390 [Sorghum bicolor]
c50700.graph_c0	up	--	--	--	--	--	--	--	--	S	Function unknown	hypothetical protein SORBIDRAFT_02g040040 [Sorghum bicolor]
c100847.graph_c0	down	--	--	Cellular Component: peroxisome (GO:0005777);;	--	--	--	OST-HTH Associated domain	--	R	General function prediction only	PREDICTED: uncharacterized protein LOC101755349 isoform X1 [Setaria italica]
c95010.graph_c0	down	--	--	Biological Process: signal transduction (GO:0007165);; Biological Process: regulation of gene expression (GO:0010468);; Molecular Function: kinase activity (GO:0016301);; Biological Process: phosphorylation (GO:0016310);; Biological Process: regulation of cellular metabolic process (GO:0031323);; Biological Process: developmental process (GO:0032502);; Biological Process: primary metabolic proces…	--	--	--	--	--	R	General function prediction only	PREDICTED: uncharacterized protein LOC101769178 isoform X1 [Setaria italica]
c93810.graph_c0	up	--	--	Cellular Component: mitochondrion (GO:0005739);;	K13206|1.19358e-114|sita:101780741|nuclear speckle splicing regulatory protein 1-like; K13206 coiled-coil domain-containing protein 55 (A)	[S]	Function unknown	Coiled-coil domain-containing protein 55 (DUF2040)	--	S	Function unknown	PREDICTED: nuclear speckle splicing regulatory protein 1-like [Setaria italica]
c82307.graph_c0	down	--	--	--	--	--	--	--	--	S	Function unknown	PREDICTED: uncharacterized protein LOC101786013 [Setaria italica]
c95412.graph_c0	up	--	--	Cellular Component: plastid (GO:0009536);;	--	[R]	General function prediction only	Protein of unknown function (DUF1685)	--	R	General function prediction only	uncharacterized protein LOC100191270 [Zea mays]
c81540.graph_c0	up	--	--	Cellular Component: mitochondrion (GO:0005739);;	--	--	--	--	--	S	Function unknown	TPA: hypothetical protein ZEAMMB73_135782 [Zea mays]
c87577.graph_c0	up	--	--	--	--	--	--	Domain of unknown function (DUF3511)	--	S	Function unknown	uncharacterized protein LOC100275329 [Zea mays]
c89854.graph_c0	up	--	--	Cellular Component: membrane (GO:0016020);; Cellular Component: cytoplasmic membrane-bounded vesicle (GO:0016023);;	--	[T]	Signal transduction mechanisms	--	--	T	Signal transduction mechanisms	Os06g0132100 [Oryza sativa Japonica Group]
c88246.graph_c0	up	[R]	General function prediction only	Molecular Function: nucleotide binding (GO:0000166);; Molecular Function: nucleic acid binding (GO:0003676);; Molecular Function: serine-type endopeptidase activity (GO:0004252);; Cellular Component: Golgi apparatus (GO:0005794);; Biological Process: proteolysis (GO:0006508);; Cellular Component: integral component of membrane (GO:0016021);;	--	[T]	Signal transduction mechanisms	Rhomboid family	--	T	Signal transduction mechanisms	PREDICTED: uncharacterized rhomboid protein AN10929-like [Oryza brachyantha]
c99217.graph_c1	up	--	--	Biological Process: protein targeting to membrane (GO:0006612);; Biological Process: response to water deprivation (GO:0009414);; Biological Process: response to wounding (GO:0009611);; Biological Process: response to fungus (GO:0009620);; Biological Process: jasmonic acid biosynthetic process (GO:0009695);; Biological Process: salicylic acid mediated signaling pathway (GO:0009863);; Biological P…	--	[S]	Function unknown	Eukaryotic protein of unknown function (DUF829);; Eukaryotic protein of unknown function (DUF829)	--	S	Function unknown	PREDICTED: transmembrane protein 53-like [Setaria italica]
c85758.graph_c0	down	--	--	--	--	--	--	--	--	R	General function prediction only	PREDICTED: uncharacterized protein LOC101755349 isoform X1 [Setaria italica]
c99164.graph_c2	down	--	--	Biological Process: DNA metabolic process (GO:0006259);; Molecular Function: organic cyclic compound binding (GO:0097159);; Molecular Function: heterocyclic compound binding (GO:1901363);;	--	--	--	--	--	R	General function prediction only	putative polyprotein [Zea mays]
c82084.graph_c0	up	--	--	--	--	--	--	Protein of unknown function (DUF1618)	--	S	Function unknown	hypothetical protein SORBIDRAFT_08g000970 [Sorghum bicolor]
c87899.graph_c0	up	--	--	--	--	--	--	Remorin, C-terminal region	--	S	Function unknown	PREDICTED: myristoylated alanine-rich C-kinase substrate-like [Setaria italica]
c88648.graph_c0	down	--	--	Cellular Component: mitochondrion (GO:0005739);; Cellular Component: cytoplasmic membrane-bounded vesicle (GO:0016023);;	--	--	--	--	--	R	General function prediction only	PREDICTED: uncharacterized protein LOC103643366 [Zea mays]
c89229.graph_c2	down	--	--	Cellular Component: mitochondrion (GO:0005739);; Cellular Component: cytoplasmic membrane-bounded vesicle (GO:0016023);;	--	--	--	Protein of unknown function (DUF1677)	--	S	Function unknown	PREDICTED: uncharacterized protein LOC101782692 [Setaria italica]
c88355.graph_c0	up	--	--	--	--	--	--	Protein of unknown function (DUF1677)	--	S	Function unknown	PREDICTED: uncharacterized protein LOC101757381 [Setaria italica]
c69044.graph_c0	up	--	--	--	--	--	--	--	--	S	Function unknown	PREDICTED: uncharacterized protein LOC101768887 [Setaria italica]
c101022.graph_c3	down	--	--	--	--	--	--	Transposase-associated domain;; Transposase family tnp2;; Transposase family tnp2;; Domain of unknown function (DUF4216);; Domain of unknown function (DUF4218)	--	R	General function prediction only	PREDICTED: uncharacterized protein LOC102703201 [Oryza brachyantha]
c98241.graph_c0	up	--	--	Cellular Component: mitochondrion (GO:0005739);;	--	--	--	--	--	R	General function prediction only	PREDICTED: uncharacterized protein LOC101782072 [Setaria italica]
c82242.graph_c0	down	--	--	Biological Process: response to abscisic acid (GO:0009737);; Biological Process: pollen tube development (GO:0048868);;	--	[U]	Intracellular trafficking, secretion, and vesicular transport	Transport protein particle (TRAPP) component	--	U	Intracellular trafficking, secretion, and vesicular transport	PREDICTED: trafficking protein particle complex subunit 6B-like [Oryza brachyantha]
c90251.graph_c0	up	--	--	Cellular Component: chloroplast stroma (GO:0009570);;	--	--	--	--	--	S	Function unknown	PREDICTED: uncharacterized protein LOC101785477 [Setaria italica]
c98653.graph_c1	up	--	--	--	--	--	--	--	--	S	Function unknown	PREDICTED: uncharacterized protein LOC101782946 [Setaria italica]
c93669.graph_c1	down	--	--	Cellular Component: mitochondrion (GO:0005739);;	K15032|0|sita:101755592|uncharacterized LOC101755592; K15032 mTERF domain-containing protein, mitochondrial (A)	[KR]	--	mTERF	--	K	Transcription	PREDICTED: uncharacterized protein LOC101755592 isoform X1 [Setaria italica]
c95987.graph_c0	up	--	--	--	--	--	--	--	--	S	Function unknown	PREDICTED: uncharacterized protein LOC101784808 isoform X1 [Setaria italica]
c95748.graph_c0	down	--	--	Cellular Component: endoplasmic reticulum (GO:0005783);; Biological Process: protein N-linked glycosylation (GO:0006487);; Biological Process: response to salt stress (GO:0009651);; Cellular Component: integral component of membrane (GO:0016021);; Cellular Component: cytoplasmic membrane-bounded vesicle (GO:0016023);; Molecular Function: glucosyltransferase activity (GO:0046527);; Biological Proc…	K03850|0|sita:101753177|dol-P-Glc:Glc(2)Man(9)GlcNAc(2)-PP-Dol alpha-1,2-glucosyltransferase-like; K03850 alpha-1,2-glucosyltransferase [EC:2.4.1.256] (A)	[OKIT]	--	DIE2/ALG10 family;; DIE2/ALG10 family	--	G	Carbohydrate transport and metabolism	PREDICTED: dol-P-Glc:Glc(2)Man(9)GlcNAc(2)-PP-Dol alpha-1,2-glucosyltransferase-like isoform X3 [Setaria italica]
c42392.graph_c0	down	--	--	--	--	--	--	--	--	S	Function unknown	hypothetical protein SORBIDRAFT_04g009200 [Sorghum bicolor]
c84927.graph_c0	up	--	--	--	--	--	--	--	--	S	Function unknown	PREDICTED: uncharacterized protein LOC101785299 [Setaria italica]
c100611.graph_c0	down	--	--	--	--	--	--	Domain of unknown function (DUF4378);; Protein of unknown function (DUF3741);; DUF761-associated sequence motif	--	S	Function unknown	PREDICTED: uncharacterized protein LOC101776751 isoform X2 [Setaria italica]
c79584.graph_c0	down	--	--	Molecular Function: calcium ion binding (GO:0005509);;	--	--	--	EF hand;; EF hand;; EF-hand domain;; EF-hand domain pair;; EF-hand domain pair	--	T	Signal transduction mechanisms	PREDICTED: uncharacterized protein LOC101775212 [Setaria italica]
c89272.graph_c0	up	--	--	Cellular Component: cytoskeleton (GO:0005856);; Biological Process: phagocytosis (GO:0006909);;	--	[S]	Function unknown	ELMO/CED-12 family	--	S	Function unknown	Os03g0322800 [Oryza sativa Japonica Group]
c85881.graph_c0	down	[L]	Replication, recombination and repair	Molecular Function: DNA binding (GO:0003677);; Molecular Function: RNA binding (GO:0003723);; Molecular Function: RNA-directed DNA polymerase activity (GO:0003964);; Biological Process: RNA-dependent DNA replication (GO:0006278);; Biological Process: DNA recombination (GO:0006310);; Cellular Component: plastid (GO:0009536);;	--	[R]	General function prediction only	Integrase core domain;; Chromo (CHRromatin Organisation MOdifier) domain	--	R	General function prediction only	putative gag-pol polyprotein [Zea mays]
c93681.graph_c1	up	--	--	Molecular Function: zinc ion binding (GO:0008270);;	--	[O]	Posttranslational modification, protein turnover, chaperones	Zinc finger, C3HC4 type (RING finger)	--	O	Posttranslational modification, protein turnover, chaperones	hypothetical protein OsI_27211 [Oryza sativa Indica Group]
c83408.graph_c0	up	--	--	--	--	--	--	Domain of unknown function (DUF4228)	--	S	Function unknown	hypothetical protein [Zea mays]
c99187.graph_c4	down	--	--	--	--	--	--	--	--	S	Function unknown	hypothetical protein OsJ_03795 [Oryza sativa Japonica Group]
c91732.graph_c0	down	--	--	Cellular Component: mitochondrion (GO:0005739);; Cellular Component: peroxisome (GO:0005777);; Biological Process: protein targeting to peroxisome (GO:0006625);; Biological Process: protein targeting to mitochondrion (GO:0006626);;	K17782|1.19855e-21|zma:100533163|coiled-coil-helix-coiled-coil-helix domain-containing protein 4; K17782 mitochondrial intermembrane space import and assembly protein 40 (A)	--	--	--	--	S	Function unknown	coiled-coil-helix-coiled-coil-helix domain-containing protein 4 [Zea mays]
c90554.graph_c0	down	--	--	Cellular Component: plastid (GO:0009536);; Cellular Component: membrane (GO:0016020);;	--	--	--	--	--	S	Function unknown	PREDICTED: uncharacterized protein LOC101767521 [Setaria italica]
c99006.graph_c0	down	--	--	Molecular Function: nucleic acid binding (GO:0003676);; Molecular Function: zinc ion binding (GO:0008270);; Biological Process: DNA integration (GO:0015074);;	--	--	--	--	--	R	General function prediction only	OSJNBa0043L09.20 [Oryza sativa Japonica Group]
c89151.graph_c0	down	--	--	Molecular Function: N-acetyltransferase activity (GO:0008080);; Biological Process: metabolic process (GO:0008152);; Biological Process: leaf morphogenesis (GO:0009965);; Biological Process: cell differentiation (GO:0030154);;	--	--	--	--	--	R	General function prediction only	PREDICTED: uncharacterized protein LOC101766898 [Setaria italica]
c90009.graph_c1	up	--	--	Molecular Function: zinc ion binding (GO:0008270);;	--	[O]	Posttranslational modification, protein turnover, chaperones	zinc-finger	--	O	Posttranslational modification, protein turnover, chaperones	hypothetical protein OsI_10929 [Oryza sativa Indica Group]
c86863.graph_c0	down	--	--	Cellular Component: plastid (GO:0009536);; Biological Process: mRNA modification (GO:0016556);;	--	--	--	Protein of unknown function (DUF3820)	--	S	Function unknown	PREDICTED: uncharacterized protein LOC101785381 [Setaria italica]
c86792.graph_c0	down	--	--	Biological Process: nucleotide biosynthetic process (GO:0009165);; Molecular Function: protein-arginine N-methyltransferase activity (GO:0016274);; Biological Process: peptidyl-arginine N-methylation (GO:0035246);;	K18477|0|sita:101761593|arginine N-methyltransferase 2-like; K18477 protein arginine N-methyltransferase 2 [EC:2.1.1.-] (A)	[E]	Amino acid transport and metabolism	Ankyrin repeats (3 copies);; Ankyrin repeat;; Ankyrin repeats (many copies);; Ankyrin repeat;; Ankyrin repeats (many copies)	--	E	Amino acid transport and metabolism	PREDICTED: arginine N-methyltransferase 2-like [Setaria italica]
c98536.graph_c1	down	--	--	--	--	--	--	Myb-like DNA-binding domain	--	R	General function prediction only	PREDICTED: uncharacterized protein LOC101757003 isoform X4 [Setaria italica]
c85326.graph_c0	up	--	--	Cellular Component: membrane (GO:0016020);;	--	--	--	--	--	S	Function unknown	PREDICTED: uncharacterized protein LOC101767099 [Setaria italica]
c68561.graph_c0	down	--	--	--	--	--	--	--	--	S	Function unknown	PREDICTED: protein TIC 21, chloroplastic-like [Brachypodium distachyon]
c89239.graph_c1	up	--	--	--	--	--	--	--	--	S	Function unknown	PREDICTED: uncharacterized protein LOC101764915 [Setaria italica]
c81398.graph_c0	down	--	--	Molecular Function: DNA binding (GO:0003677);; Molecular Function: calmodulin binding (GO:0005516);; Cellular Component: nucleus (GO:0005634);; Biological Process: response to biotic stimulus (GO:0009607);;	--	--	--	--	--	K	Transcription	PREDICTED: calmodulin-binding transcription activator 3-like isoform X3 [Brachypodium distachyon]
c100722.graph_c0	down	--	--	Cellular Component: cytosol (GO:0005829);; Biological Process: vegetative to reproductive phase transition of meristem (GO:0010228);; Biological Process: protein desumoylation (GO:0016926);; Biological Process: hydrogen peroxide biosynthetic process (GO:0050665);;	--	[I]	Lipid transport and metabolism	--	--	I	Lipid transport and metabolism	PREDICTED: conserved oligomeric Golgi complex subunit 1-like [Setaria italica]
c91275.graph_c1	up	--	--	Cellular Component: mitochondrion (GO:0005739);; Cellular Component: endoplasmic reticulum (GO:0005783);; Cellular Component: plasma membrane (GO:0005886);; Biological Process: intracellular protein transport (GO:0006886);; Cellular Component: integral component of membrane (GO:0016021);;	K14009|3.79033e-60|dosa:Os06t0367500-01|Os06g0367500; Similar to B-cell receptor-associated protein 31-like containing protein.; K14009 B-cell receptor-associated protein 31 (A)	[V]	Defense mechanisms	B-cell receptor-associated protein 31-like	--	V	Defense mechanisms	PREDICTED: uncharacterized protein LOC101775823 [Setaria italica]
c88894.graph_c0	up	--	--	Cellular Component: mitochondrion (GO:0005739);;	--	--	--	Protein of unknown function (DUF581)	--	S	Function unknown	hypothetical protein SORBIDRAFT_04g027740 [Sorghum bicolor]
c82914.graph_c0	up	--	--	Molecular Function: ATP binding (GO:0005524);; Cellular Component: mitochondrion (GO:0005739);; Cellular Component: plastid (GO:0009536);; Molecular Function: nucleoside-triphosphatase activity (GO:0017111);;	--	[O]	Posttranslational modification, protein turnover, chaperones	--	--	O	Posttranslational modification, protein turnover, chaperones	hypothetical protein SORBIDRAFT_03g004030 [Sorghum bicolor]
c95024.graph_c0	up	--	--	Cellular Component: plastid (GO:0009536);;	--	--	--	VQ motif	--	S	Function unknown	hypothetical protein [Zea mays]
c78758.graph_c0	down	--	--	--	--	--	--	--	--	S	Function unknown	cp protein [Zea mays]
c100176.graph_c5	down	--	--	--	--	--	--	Protein of unknown function (DUF724)	--	S	Function unknown	PREDICTED: uncharacterized protein LOC102701394, partial [Oryza brachyantha]
c77553.graph_c0	up	--	--	Cellular Component: membrane (GO:0016020);;	--	--	--	Uncharacterized protein family, UPF0114	--	S	Function unknown	hypothetical protein SORBIDRAFT_10g029560 [Sorghum bicolor]
c72417.graph_c0	down	--	--	--	--	--	--	--	--	--	--	PREDICTED: thioredoxin H5-like [Setaria italica]
c90018.graph_c0	down	--	--	--	--	--	--	--	--	S	Function unknown	hypothetical protein F775_00231 [Aegilops tauschii]
c85543.graph_c0	down	--	--	--	--	--	--	--	--	L	Replication, recombination and repair	hypothetical protein SORBIDRAFT_05g017180 [Sorghum bicolor]
c96033.graph_c2	down	--	--	Cellular Component: mitochondrion (GO:0005739);;	--	--	--	Spermine/spermidine synthase	--	S	Function unknown	PREDICTED: uncharacterized protein LOC101770482 [Setaria italica]
c83914.graph_c0	down	--	--	--	--	--	--	--	--	S	Function unknown	hypothetical protein SORBIDRAFT_03g047460 [Sorghum bicolor]
c65010.graph_c1	down	--	--	--	--	--	--	--	--	S	Function unknown	hypothetical protein SORBIDRAFT_10g030770 [Sorghum bicolor]
c85835.graph_c0	down	--	--	--	--	--	--	Protein of unknown function (DUF295)	--	S	Function unknown	hypothetical protein SORBIDRAFT_03g004820 [Sorghum bicolor]
c97839.graph_c0	down	--	--	Molecular Function: RNA binding (GO:0003723);; Molecular Function: structural constituent of ribosome (GO:0003735);; Biological Process: translation (GO:0006412);; Biological Process: lipid metabolic process (GO:0006629);; Molecular Function: O-acyltransferase activity (GO:0008374);; Cellular Component: large ribosomal subunit (GO:0015934);;	--	--	--	Alpha/beta hydrolase family	--	S	Function unknown	PREDICTED: uncharacterized protein LOC101754169 [Setaria italica]
c86496.graph_c0	up	--	--	Cellular Component: mitochondrion (GO:0005739);;	--	--	--	--	--	S	Function unknown	PREDICTED: NAC domain-containing protein 78-like [Setaria italica]
c49965.graph_c0	down	--	--	Cellular Component: plastid (GO:0009536);;	--	--	--	--	--	S	Function unknown	PREDICTED: uncharacterized protein LOC101763648 [Setaria italica]
c91737.graph_c1	up	--	--	--	--	--	--	--	--	--	--	Zinc finger protein 410 [Aegilops tauschii]
c92318.graph_c0	up	--	--	--	--	--	--	PWWP domain	--	S	Function unknown	PREDICTED: uncharacterized protein LOC101770265 [Setaria italica]
c100774.graph_c0	down	[KR]	--	Molecular Function: N-acetyltransferase activity (GO:0008080);; Biological Process: metabolic process (GO:0008152);; Cellular Component: plastid (GO:0009536);;	--	--	--	--	--	R	General function prediction only	GCN5-related N-acetyltransferase (GNAT) family-like protein [Oryza sativa Japonica Group]
c74195.graph_c0	down	--	--	Biological Process: metal ion transport (GO:0030001);; Molecular Function: metal ion binding (GO:0046872);;	--	--	--	--	--	S	Function unknown	OSJNBa0060P14.7 [Oryza sativa Japonica Group]
c96836.graph_c0	down	--	--	Cellular Component: cytoplasmic membrane-bounded vesicle (GO:0016023);;	--	[R]	General function prediction only	Putative methyltransferase	--	R	General function prediction only	PREDICTED: methyltransferase-like protein 22-like isoform X1 [Setaria italica]
c95589.graph_c0	up	--	--	Cellular Component: nucleus (GO:0005634);; Biological Process: sister chromatid cohesion (GO:0007062);; Biological Process: reciprocal meiotic recombination (GO:0007131);; Biological Process: organ morphogenesis (GO:0009887);; Biological Process: tissue development (GO:0009888);; Biological Process: vegetative to reproductive phase transition of meristem (GO:0010228);; Biological Process: positiv…	--	--	--	Protein of unknown function (DUF3537);; Protein of unknown function (DUF3537)	--	S	Function unknown	hypothetical protein SORBIDRAFT_07g002340 [Sorghum bicolor]
c86882.graph_c0	up	--	--	Molecular Function: calcium ion binding (GO:0005509);;	--	--	--	EF-hand domain;; EF hand	--	R	General function prediction only	Putative calcium-binding protein [Oryza sativa]
c83441.graph_c1	up	--	--	--	--	--	--	--	--	--	--	PREDICTED: uncharacterized protein LOC101785878 [Setaria italica]
c95438.graph_c0	down	--	--	--	--	--	--	Ndr family	--	--	--	--
c86623.graph_c1	down	--	--	--	K11792|7.5113e-15|sbi:SORBI_01g048810|SORBIDRAFT_01g048810, Sb01g048810; hypothetical protein; K11792 DET1- and DDB1-associated protein 1 (A)	[S]	Function unknown	Det1 complexing ubiquitin ligase	--	S	Function unknown	expressed protein [Oryza sativa Japonica Group]
c86347.graph_c0	down	--	--	Cellular Component: plastid (GO:0009536);;	--	--	--	--	--	S	Function unknown	PREDICTED: micronuclear linker histone polyprotein-like [Setaria italica]
c84102.graph_c1	up	--	--	Molecular Function: transporter activity (GO:0005215);; Cellular Component: intracellular (GO:0005622);; Biological Process: transport (GO:0006810);;	--	[I]	Lipid transport and metabolism	CRAL/TRIO domain	--	I	Lipid transport and metabolism	PREDICTED: phosphatidylinositol/phosphatidylcholine transfer protein SFH2-like [Oryza brachyantha]
c97830.graph_c0	down	[J]	Translation, ribosomal structure and biogenesis	--	K01870|1.70831e-18|bdi:100843664|probable isoleucine--tRNA ligase, mitochondrial; K01870 isoleucyl-tRNA synthetase [EC:6.1.1.5] (A)	[J]	Translation, ribosomal structure and biogenesis	--	--	J	Translation, ribosomal structure and biogenesis	PREDICTED: probable isoleucine--tRNA ligase, mitochondrial [Brachypodium distachyon]
c48230.graph_c0	up	--	--	Cellular Component: mitochondrion (GO:0005739);;	--	--	--	--	--	S	Function unknown	PREDICTED: uncharacterized protein LOC101762125 [Setaria italica]
c88316.graph_c0	up	--	--	Biological Process: steroid metabolic process (GO:0008202);; Molecular Function: O-acyltransferase activity (GO:0008374);; Cellular Component: cytoplasmic membrane-bounded vesicle (GO:0016023);;	--	[S]	Function unknown	--	--	S	Function unknown	LOC100283457 [Zea mays]
c84697.graph_c0	down	--	--	--	--	--	--	--	--	S	Function unknown	PREDICTED: uncharacterized protein LOC101753717 [Setaria italica]
c96713.graph_c0	down	--	--	Molecular Function: nucleic acid binding (GO:0003676);; Cellular Component: mitochondrion (GO:0005739);; Molecular Function: zinc ion binding (GO:0008270);;	--	--	--	MuDR family transposase	--	S	Function unknown	hypothetical protein OsI_21092 [Oryza sativa Indica Group]
c92522.graph_c0	down	[QR]	--	Molecular Function: methyltransferase activity (GO:0008168);; Cellular Component: chloroplast (GO:0009507);; Biological Process: methylation (GO:0032259);;	--	--	--	Putative rRNA methylase	--	S	Function unknown	PREDICTED: uncharacterized protein LOC101767020 [Setaria italica]
c88547.graph_c0	down	--	--	--	--	--	--	--	--	R	General function prediction only	hypothetical protein ZEAMMB73_561472 [Zea mays]
c89260.graph_c0	down	--	--	Molecular Function: DNA binding (GO:0003677);; Biological Process: DNA methylation (GO:0006306);; Molecular Function: methyltransferase activity (GO:0008168);; Cellular Component: plastid (GO:0009536);;	--	--	--	Stress responsive A/B Barrel Domain	--	S	Function unknown	PREDICTED: uncharacterized protein LOC101783922 isoform X1 [Setaria italica]
c99169.graph_c1	down	--	--	Cellular Component: mitochondrion (GO:0005739);;	K18404|2.4964e-154|sbi:SORBI_03g003970|SORBIDRAFT_03g003970, Sb03g003970; hypothetical protein; K18404 tudor domain-containing protein 3 (A)	[S]	Function unknown	--	--	S	Function unknown	hypothetical protein SORBIDRAFT_03g003970 [Sorghum bicolor]
c91990.graph_c0	up	--	--	--	--	--	--	U-box domain	--	S	Function unknown	hypothetical protein ZEAMMB73_892338 [Zea mays]
c99694.graph_c0	up	--	--	Cellular Component: mitochondrion (GO:0005739);; Cellular Component: integral component of membrane (GO:0016021);;	--	--	--	Sulfite exporter TauE/SafE;; Sulfite exporter TauE/SafE	--	S	Function unknown	hypothetical protein SORBIDRAFT_01g009520 [Sorghum bicolor]
c92349.graph_c0	up	--	--	--	--	--	--	Cotton fibre expressed protein	--	S	Function unknown	PREDICTED: uncharacterized protein LOC101765987 [Setaria italica]
c84532.graph_c0	down	--	--	Molecular Function: nucleotide binding (GO:0000166);;	--	[S]	Function unknown	--	--	S	Function unknown	growth inhibition and differentiation-related protein 88 [Zea mays]
c81103.graph_c0	up	--	--	--	--	--	--	Protein of unknown function (DUF3615)	--	S	Function unknown	hypothetical protein SORBIDRAFT_06g028780 [Sorghum bicolor]
c57234.graph_c0	up	[M]	Cell wall/membrane/envelope biogenesis	Molecular Function: transporter activity (GO:0005215);; Cellular Component: mitochondrion (GO:0005739);; Cellular Component: vacuole (GO:0005773);; Cellular Component: endoplasmic reticulum (GO:0005783);; Cellular Component: plasma membrane (GO:0005886);; Biological Process: transport (GO:0006810);; Biological Process: response to heat (GO:0009408);; Biological Process: response to cold (GO:00094…	K03098|2.90258e-127|zma:100272963|pco144549(705); LOC100272963; K03098 apolipoprotein D and lipocalin family protein (A)	[M]	Cell wall/membrane/envelope biogenesis	Lipocalin-like domain	--	M	Cell wall/membrane/envelope biogenesis	temperature-induced lipocalin [Saccharum officinarum]
c97210.graph_c0	down	--	--	Molecular Function: binding (GO:0005488);;	--	--	--	--	--	R	General function prediction only	Os01g0160300 [Oryza sativa Japonica Group]
c73867.graph_c0	up	--	--	--	--	--	--	--	--	S	Function unknown	PREDICTED: uncharacterized protein LOC101758321 [Setaria italica]
c94983.graph_c5	up	--	--	--	--	[R]	General function prediction only	Putative serine esterase (DUF676);; Putative serine esterase (DUF676)	--	R	General function prediction only	PREDICTED: putative lipase ROG1-like, partial [Oryza brachyantha]
c82402.graph_c0	down	--	--	Molecular Function: metal ion binding (GO:0046872);;	--	--	--	--	--	O	Posttranslational modification, protein turnover, chaperones	PREDICTED: E3 ubiquitin-protein ligase EL5-like [Zea mays]
c97453.graph_c0	down	[MJ]	--	Molecular Function: translation initiation factor activity (GO:0003743);; Biological Process: translational initiation (GO:0006413);; Biological Process: RNA metabolic process (GO:0016070);; Molecular Function: oxidoreductase activity, acting on the CH-OH group of donors, NAD or NADP as acceptor (GO:0016616);; Molecular Function: nucleotidyltransferase activity (GO:0016779);; Biological Process: …	K03240|0|sita:101757609|translation initiation factor eIF-2B subunit epsilon-like; K03240 translation initiation factor eIF-2B subunit epsilon (A)	[J]	Translation, ribosomal structure and biogenesis	eIF4-gamma/eIF5/eIF2-epsilon;; Bacterial transferase hexapeptide (six repeats);; Nucleotidyl transferase	--	J	Translation, ribosomal structure and biogenesis	PREDICTED: translation initiation factor eIF-2B subunit epsilon-like [Setaria italica]
c89389.graph_c0	up	--	--	Cellular Component: nucleus (GO:0005634);;	--	--	--	--	--	R	General function prediction only	PREDICTED: uncharacterized protein LOC101754000 [Setaria italica]
c90254.graph_c0	down	--	--	Cellular Component: mitochondrion (GO:0005739);; Cellular Component: plastid (GO:0009536);;	--	--	--	--	--	S	Function unknown	hypothetical protein SORBIDRAFT_01g036710 [Sorghum bicolor]
c94458.graph_c2	up	--	--	--	--	--	--	--	--	S	Function unknown	PREDICTED: uncharacterized protein LOC101761634 [Setaria italica]
c77557.graph_c0	down	--	--	Molecular Function: calmodulin binding (GO:0005516);; Cellular Component: mitochondrion (GO:0005739);; Biological Process: auxin-activated signaling pathway (GO:0009734);;	--	--	--	Auxin responsive protein	--	S	Function unknown	PREDICTED: uncharacterized protein LOC102710048 [Oryza brachyantha]
c90125.graph_c1	down	--	--	--	--	--	--	Transposase family tnp2;; Transposase family tnp2;; Transposase-associated domain	--	S	Function unknown	PREDICTED: uncharacterized protein LOC103645044 [Zea mays]
c97245.graph_c0	down	--	--	--	--	--	--	--	--	S	Function unknown	PREDICTED: uncharacterized protein LOC101783158 [Setaria italica]
c89169.graph_c0	up	--	--	Cellular Component: cytoplasmic membrane-bounded vesicle (GO:0016023);;	--	--	--	Legume lectin domain	--	--	--	H0201G08.4 [Oryza sativa Indica Group]
c81297.graph_c2	up	--	--	Molecular Function: auxin:proton symporter activity (GO:0009672);; Biological Process: auxin polar transport (GO:0009926);; Biological Process: proton transport (GO:0015992);; Cellular Component: integral component of membrane (GO:0016021);; Biological Process: transmembrane transport (GO:0055085);;	--	[S]	Function unknown	Membrane transport protein	--	S	Function unknown	TPA: hypothetical protein ZEAMMB73_854946 [Zea mays]
c95388.graph_c1	up	--	--	Biological Process: multicellular organismal development (GO:0007275);; Biological Process: single-organism cellular process (GO:0044763);; Biological Process: anatomical structure development (GO:0048856);; Biological Process: regulation of biological process (GO:0050789);; Biological Process: organic substance metabolic process (GO:0071704);;	K11423|7.78723e-135|sita:101779513|uncharacterized LOC101779513; K11423 histone-lysine N-methyltransferase SETD2 [EC:2.1.1.43] (A)	--	--	--	--	U	Intracellular trafficking, secretion, and vesicular transport	PREDICTED: uncharacterized protein LOC101779513 isoform X1 [Setaria italica]
c92882.graph_c0	down	[G]	Carbohydrate transport and metabolism	Biological Process: metabolic process (GO:0008152);; Cellular Component: chloroplast (GO:0009507);; Molecular Function: hydrolase activity (GO:0016787);;	--	--	--	HAD-hyrolase-like;; Haloacid dehalogenase-like hydrolase	--	R	General function prediction only	PREDICTED: putative NipSnap protein K02D10.1-like [Setaria italica]
c91134.graph_c0	down	[G]	Carbohydrate transport and metabolism	Biological Process: maltose metabolic process (GO:0000023);; Molecular Function: phosphoacetylglucosamine mutase activity (GO:0004610);; Cellular Component: cytosol (GO:0005829);; Cellular Component: chloroplast stroma (GO:0009570);; Biological Process: starch biosynthetic process (GO:0019252);; Biological Process: cellular response to water deprivation (GO:0042631);;	--	[G]	Carbohydrate transport and metabolism	Phosphoglucomutase/phosphomannomutase, alpha/beta/alpha domain I	--	G	Carbohydrate transport and metabolism	putative phosphomannomutase [Oryza sativa Japonica Group]
c99047.graph_c0	up	--	--	--	--	--	--	--	--	S	Function unknown	PREDICTED: uncharacterized protein LOC101779203 [Setaria italica]
c83653.graph_c0	down	--	--	Cellular Component: integral component of membrane (GO:0016021);; Biological Process: vesicle-mediated transport (GO:0016192);;	--	[U]	Intracellular trafficking, secretion, and vesicular transport	Got1/Sft2-like family	--	U	Intracellular trafficking, secretion, and vesicular transport	hypothetical protein SORBIDRAFT_10g023840 [Sorghum bicolor]
c84047.graph_c2	down	--	--	--	--	--	--	--	--	S	Function unknown	PREDICTED: uncharacterized protein LOC101766578 [Setaria italica]
c83863.graph_c0	down	--	--	Cellular Component: mitochondrion (GO:0005739);;	--	--	--	WAHD domain of WASH complex	--	S	Function unknown	PREDICTED: uncharacterized protein LOC101785361 [Setaria italica]
c97840.graph_c0	down	[U]	Intracellular trafficking, secretion, and vesicular transport	Cellular Component: vacuole (GO:0005773);; Cellular Component: plasma membrane (GO:0005886);; Cellular Component: plant-type cell wall (GO:0009505);; Cellular Component: cytoplasmic membrane-bounded vesicle (GO:0016023);;	--	--	--	WD40-like Beta Propeller Repeat;; Dipeptidyl peptidase IV (DPP IV) N-terminal region	--	S	Function unknown	PREDICTED: uncharacterized protein LOC101776730 [Setaria italica]
c92740.graph_c0	up	--	--	--	--	--	--	--	--	S	Function unknown	hypothetical protein ZEAMMB73_465737 [Zea mays]
c101476.graph_c0	up	--	--	Molecular Function: RNA binding (GO:0003723);; Molecular Function: RNA-directed DNA polymerase activity (GO:0003964);; Biological Process: RNA-dependent DNA replication (GO:0006278);; Cellular Component: integral component of membrane (GO:0016021);; Biological Process: transmembrane transport (GO:0055085);;	--	--	--	--	--	T	Signal transduction mechanisms	NBS-LRR disease resistance protein family-4 [Oryza brachyantha]
c90464.graph_c1	up	--	--	--	--	--	--	--	--	S	Function unknown	PREDICTED: uncharacterized protein LOC101757157 [Setaria italica]
c84260.graph_c0	up	--	--	--	--	--	--	--	--	S	Function unknown	hypothetical protein ZEAMMB73_458907 [Zea mays]
c67645.graph_c0	down	--	--	--	--	[S]	Function unknown	--	--	S	Function unknown	PREDICTED: ubiquitin domain-containing protein 1-like [Setaria italica]
c77798.graph_c0	up	--	--	--	--	--	--	--	--	S	Function unknown	Os01g0888900 [Oryza sativa Japonica Group]
c85148.graph_c1	down	--	--	--	--	--	--	--	--	S	Function unknown	hypothetical protein SORBIDRAFT_04g032465 [Sorghum bicolor]
c97739.graph_c0	up	--	--	Cellular Component: intracellular (GO:0005622);; Biological Process: intracellular protein transport (GO:0006886);;	--	[U]	Intracellular trafficking, secretion, and vesicular transport	VHS domain;; GAT domain	--	U	Intracellular trafficking, secretion, and vesicular transport	PREDICTED: TOM1-like protein 2-like [Setaria italica]
c86663.graph_c0	down	--	--	Molecular Function: RNA binding (GO:0003723);; Molecular Function: RNA-directed DNA polymerase activity (GO:0003964);; Cellular Component: mitochondrion (GO:0005739);; Biological Process: RNA-dependent DNA replication (GO:0006278);;	--	[R]	General function prediction only	zinc-binding in reverse transcriptase;; Reverse transcriptase (RNA-dependent DNA polymerase)	--	R	General function prediction only	OSJNBa0094O15.6 [Oryza sativa Japonica Group]
c84493.graph_c2	up	--	--	Cellular Component: chloroplast stroma (GO:0009570);; Molecular Function: protein binding involved in protein folding (GO:0044183);; Biological Process: chaperone-mediated protein folding (GO:0061077);;	--	--	--	RbcX protein	--	S	Function unknown	PREDICTED: uncharacterized protein LOC101767432 [Setaria italica]
c73836.graph_c0	down	--	--	--	--	--	--	--	--	T	Signal transduction mechanisms	hypothetical protein SORBIDRAFT_09g003990 [Sorghum bicolor]
c91767.graph_c1	up	--	--	--	--	--	--	--	--	S	Function unknown	hypothetical protein SORBIDRAFT_03g004970 [Sorghum bicolor]
c74684.graph_c0	down	--	--	Cellular Component: cytoplasmic membrane-bounded vesicle (GO:0016023);;	K09131|1.00695e-68|zma:100284194|pco105859; LOC100284194; K09131 hypothetical protein (A)	[S]	Function unknown	Uncharacterised ACR, YggU family COG1872	--	S	Function unknown	LOC100284194 [Zea mays]
c96438.graph_c0	up	[R]	General function prediction only	Biological Process: mitotic cell cycle (GO:0000278);; Cellular Component: cytosol (GO:0005829);; Biological Process: RNA processing (GO:0006396);; Biological Process: chromosome segregation (GO:0007059);; Biological Process: synapsis (GO:0007129);; Biological Process: reciprocal meiotic recombination (GO:0007131);; Molecular Function: ferredoxin hydrogenase activity (GO:0008901);; Biological Proc…	--	[Y]	Nuclear structure	Iron only hydrogenase large subunit, C-terminal domain;; Iron hydrogenase small subunit	--	Y	Nuclear structure	PREDICTED: cytosolic Fe-S cluster assembly factor narfl-like [Setaria italica]
c92023.graph_c0	down	--	--	Molecular Function: magnesium ion binding (GO:0000287);; Cellular Component: cytosol (GO:0005829);; Molecular Function: 5'-nucleotidase activity (GO:0008253);; Cellular Component: plastid (GO:0009536);;	K01081|0|sita:101774708|7-methylguanosine phosphate-specific 5'-nucleotidase A-like; K01081 5'-nucleotidase [EC:3.1.3.5] (A)	[S]	Function unknown	Pyrimidine 5'-nucleotidase (UMPH-1);; haloacid dehalogenase-like hydrolase	--	F	Nucleotide transport and metabolism	PREDICTED: 7-methylguanosine phosphate-specific 5&apos;-nucleotidase A-like isoform X2 [Setaria italica]
c80100.graph_c0	down	--	--	--	--	--	--	--	--	S	Function unknown	PREDICTED: uncharacterized protein LOC101774893 [Setaria italica]
c97763.graph_c0	up	--	--	Biological Process: protein glycosylation (GO:0006486);; Biological Process: calcium ion transport (GO:0006816);; Biological Process: gravitropism (GO:0009630);;	--	--	--	--	--	S	Function unknown	PREDICTED: myosin-11-like isoform X1 [Setaria italica]
c83712.graph_c0	down	--	--	Cellular Component: mitochondrion (GO:0005739);; Molecular Function: hydrolase activity (GO:0016787);;	--	[O]	Posttranslational modification, protein turnover, chaperones	--	--	O	Posttranslational modification, protein turnover, chaperones	PREDICTED: protein ASPARTIC PROTEASE IN GUARD CELL 2-like [Setaria italica]
c92412.graph_c2	up	--	--	Molecular Function: serine-type endopeptidase activity (GO:0004252);; Biological Process: proteolysis (GO:0006508);; Cellular Component: membrane (GO:0016020);; Cellular Component: cytoplasmic membrane-bounded vesicle (GO:0016023);; Molecular Function: identical protein binding (GO:0042802);; Biological Process: negative regulation of catalytic activity (GO:0043086);;	--	--	--	--	--	S	Function unknown	PREDICTED: uncharacterized protein LOC103641500 [Zea mays]
c88754.graph_c1	up	--	--	Cellular Component: plastid (GO:0009536);;	--	[R]	General function prediction only	Protein of unknown function (DUF1685)	--	R	General function prediction only	TPA: hypothetical protein ZEAMMB73_880748 [Zea mays]
c90286.graph_c0	down	--	--	Molecular Function: zinc ion binding (GO:0008270);;	--	[A]	RNA processing and modification	RING-variant domain	--	A	RNA processing and modification	TPA: hypothetical protein ZEAMMB73_052425 [Zea mays]
c101177.graph_c0	down	--	--	--	--	[L]	Replication, recombination and repair	--	--	S	Function unknown	hypothetical protein SORBIDRAFT_08g019015 [Sorghum bicolor]
c87122.graph_c0	down	[QR]	--	Biological Process: proteolysis (GO:0006508);; Molecular Function: methyltransferase activity (GO:0008168);; Molecular Function: peptidase activity (GO:0008233);; Biological Process: methylation (GO:0032259);;	--	[E]	Amino acid transport and metabolism	Methyltransferase domain;; Methyltransferase domain;; Methyltransferase domain;; Methyltransferase domain;; Methyltransferase domain;; Methyltransferase domain;; Methyltransferase domain;; ubiE/COQ5 methyltransferase family;; Methyltransferase small domain	--	E	Amino acid transport and metabolism	PREDICTED: endothelin-converting enzyme 2-like [Oryza brachyantha]
c89400.graph_c0	up	[J]	Translation, ribosomal structure and biogenesis	Molecular Function: sequence-specific DNA binding transcription factor activity (GO:0003700);; Molecular Function: RNA binding (GO:0003723);; Cellular Component: nucleus (GO:0005634);; Cellular Component: cytoplasm (GO:0005737);; Biological Process: regulation of transcription, DNA-templated (GO:0006355);; Biological Process: rRNA processing (GO:0006364);; Biological Process: ribosomal large subu…	K14574|0|sita:101757743|ribosome maturation protein SBDS-like; K14574 ribosome maturation protein SDO1 (A)	[J]	Translation, ribosomal structure and biogenesis	SBDS protein C-terminal domain;; Shwachman-Bodian-Diamond syndrome (SBDS) protein	--	J	Translation, ribosomal structure and biogenesis	PREDICTED: ribosome maturation protein SBDS-like isoform X1 [Setaria italica]
c88521.graph_c0	down	--	--	Cellular Component: chloroplast inner membrane (GO:0009706);;	--	--	--	--	--	S	Function unknown	PREDICTED: uncharacterized protein LOC101767930 [Setaria italica]
c100466.graph_c1	up	[R]	General function prediction only	Molecular Function: nucleotide binding (GO:0000166);; Molecular Function: nucleic acid binding (GO:0003676);;	--	--	--	RNA recognition motif (a.k.a. RRM, RBD, or RNP domain);; RNA recognition motif. (a.k.a. RRM, RBD, or RNP domain);; Iron only hydrogenase large subunit, C-terminal domain	--	R	General function prediction only	RNA-binding region RNP-1 [Zea mays]
c93140.graph_c1	down	--	--	Biological Process: single-organism metabolic process (GO:0044710);;	K00232|1.48195e-17|sita:101761473|peroxisomal acyl-coenzyme A oxidase 1-like; K00232 acyl-CoA oxidase [EC:1.3.3.6] (A)	--	--	--	--	I	Lipid transport and metabolism	PREDICTED: peroxisomal acyl-coenzyme A oxidase 1-like [Setaria italica]
c94979.graph_c0	down	--	--	Cellular Component: plasma membrane (GO:0005886);;	--	--	--	Protein of unknown function (DUF632);; Protein of unknown function (DUF630)	--	S	Function unknown	hypothetical protein SORBIDRAFT_01g028920 [Sorghum bicolor]
c97802.graph_c0	down	--	--	--	--	--	--	BNR repeat-like domain;; BNR repeat-like domain	--	S	Function unknown	PREDICTED: uncharacterized protein LOC101754012 isoform X1 [Setaria italica]
c96824.graph_c0	down	--	--	Cellular Component: plastid (GO:0009536);;	--	--	--	--	--	S	Function unknown	uncharacterized protein LOC100191717 [Zea mays]
c47827.graph_c0	down	--	--	Cellular Component: mitochondrion (GO:0005739);;	--	--	--	Complex1_LYR-like	--	S	Function unknown	PREDICTED: uncharacterized protein LOC101758091 [Setaria italica]
c93856.graph_c0	down	[E]	Amino acid transport and metabolism	Molecular Function: serine-type endopeptidase activity (GO:0004252);; Cellular Component: mitochondrion (GO:0005739);; Cellular Component: cytosol (GO:0005829);; Biological Process: proteolysis (GO:0006508);; Biological Process: vernalization response (GO:0010048);;	K01354|0|sbi:SORBI_10g031180|SORBIDRAFT_10g031180, Sb10g031180; hypothetical protein; K01354 oligopeptidase B [EC:3.4.21.83] (A)	[O]	Posttranslational modification, protein turnover, chaperones	Prolyl oligopeptidase family;; Prolyl oligopeptidase, N-terminal beta-propeller domain;; Prolyl oligopeptidase, N-terminal beta-propeller domain	--	O	Posttranslational modification, protein turnover, chaperones	hypothetical protein SORBIDRAFT_10g031180 [Sorghum bicolor]
c98165.graph_c1	up	--	--	Cellular Component: plastid (GO:0009536);; Cellular Component: membrane (GO:0016020);;	--	--	--	Uncharacterized conserved protein (DUF2215);; Uncharacterized conserved protein (DUF2215)	--	S	Function unknown	expressed protein [Oryza sativa Japonica Group]
c97290.graph_c0	down	--	--	--	--	--	--	Domain of unknown function (DUF4219)	--	--	--	hypothetical protein SHCRBa_004_O05_R_120 [Saccharum hybrid cultivar R570]
c94212.graph_c0	down	[L]	Replication, recombination and repair	Biological Process: base-excision repair (GO:0006284);; Molecular Function: DNA-3-methyladenine glycosylase activity (GO:0008725);; Cellular Component: plastid (GO:0009536);;	K01246|5.56939e-126|sita:101755070|uncharacterized LOC101755070; K01246 DNA-3-methyladenine glycosylase I [EC:3.2.2.20] (A)	--	--	Methyladenine glycosylase	--	R	General function prediction only	PREDICTED: uncharacterized protein LOC101755070 [Setaria italica]
c90452.graph_c0	down	--	--	--	--	--	--	--	--	S	Function unknown	PREDICTED: uncharacterized protein LOC101779267 isoform X1 [Setaria italica]
c82794.graph_c0	up	--	--	--	--	--	--	Wound-induced protein	--	S	Function unknown	predicted protein [Hordeum vulgare subsp. vulgare]
c99906.graph_c0	down	--	--	Molecular Function: catalytic activity (GO:0003824);; Cellular Component: WASH complex (GO:0071203);;	K18464|0|obr:102722011|WASH complex subunit strumpellin homolog; K18464 WASH complex subunit strumpellin (A)	[S]	Function unknown	Hereditary spastic paraplegia protein strumpellin;; Hereditary spastic paraplegia protein strumpellin	--	S	Function unknown	PREDICTED: WASH complex subunit strumpellin homolog [Oryza brachyantha]
c85238.graph_c0	up	--	--	Biological Process: mRNA splicing, via spliceosome (GO:0000398);; Cellular Component: spliceosomal complex (GO:0005681);;	K12863|1.46095e-97|sbi:SORBI_03g001570|SORBIDRAFT_03g001570, Sb03g001570; hypothetical protein; K12863 protein CWC15 (A)	[S]	Function unknown	Cwf15/Cwc15 cell cycle control protein	--	S	Function unknown	PREDICTED: protein CWC15 homolog A-like isoform X2 [Setaria italica]
c96716.graph_c1	up	--	--	--	--	--	--	--	--	S	Function unknown	PREDICTED: uncharacterized protein LOC100831718 [Brachypodium distachyon]
c96470.graph_c0	down	--	--	Cellular Component: mitochondrion (GO:0005739);;	--	--	--	--	--	S	Function unknown	hypothetical protein ZEAMMB73_410845 [Zea mays]
c97486.graph_c1	down	--	--	--	--	--	--	Domain of unknown function (DUF4408)	--	S	Function unknown	PREDICTED: uncharacterized protein LOC101776782 [Setaria italica]
c75935.graph_c0	up	--	--	Molecular Function: cysteamine dioxygenase activity (GO:0047800);; Biological Process: oxidation-reduction process (GO:0055114);;	K10712|9.44851e-132|sita:101758980|2-aminoethanethiol dioxygenase-like; K10712 cysteamine dioxygenase [EC:1.13.11.19] (A)	[S]	Function unknown	Protein of unknown function (DUF1637)	--	S	Function unknown	PREDICTED: 2-aminoethanethiol dioxygenase-like [Setaria italica]
c77437.graph_c0	up	--	--	Molecular Function: calcium ion binding (GO:0005509);;	--	--	--	--	--	T	Signal transduction mechanisms	PREDICTED: uncharacterized protein LOC101786117 [Setaria italica]
c85384.graph_c0	down	--	--	--	--	--	--	Cysteine-rich TM module stress tolerance	--	R	General function prediction only	hypothetical protein SORBIDRAFT_04g007280 [Sorghum bicolor]
c87834.graph_c0	up	--	--	Molecular Function: ATPase activator activity (GO:0001671);; Biological Process: response to stress (GO:0006950);; Biological Process: positive regulation of ATPase activity (GO:0032781);; Molecular Function: chaperone binding (GO:0051087);;	--	[S]	Function unknown	Activator of Hsp90 ATPase, N-terminal	--	S	Function unknown	Os06g0703800 [Oryza sativa Japonica Group]
c68122.graph_c0	up	--	--	--	--	--	--	Late embryogenesis abundant (LEA) group 1	--	--	--	--
c88920.graph_c0	up	[E]	Amino acid transport and metabolism	Molecular Function: nucleotide binding (GO:0000166);; Molecular Function: catalytic activity (GO:0003824);; Molecular Function: structural constituent of eye lens (GO:0005212);; Biological Process: metabolic process (GO:0008152);; Cellular Component: chloroplast (GO:0009507);; Biological Process: systemic acquired resistance (GO:0009627);; Biological Process: response to endoplasmic reticulum str…	--	[E]	Amino acid transport and metabolism	Ornithine cyclodeaminase/mu-crystallin family;; Shikimate / quinate 5-dehydrogenase	--	E	Amino acid transport and metabolism	PREDICTED: uncharacterized protein P11E10.01-like [Setaria italica]
c93761.graph_c0	up	--	--	Cellular Component: intracellular organelle (GO:0043229);;	--	--	--	linker histone H1 and H5 family	--	R	General function prediction only	PREDICTED: histone H1-like isoform X1 [Zea mays]
c91625.graph_c1	down	[R]	General function prediction only	Cellular Component: mitochondrion (GO:0005739);; Cellular Component: cytosol (GO:0005829);; Molecular Function: phosphoric diester hydrolase activity (GO:0008081);; Biological Process: metabolic process (GO:0008152);; Cellular Component: plastid (GO:0009536);; Molecular Function: metal ion binding (GO:0046872);;	--	[R]	General function prediction only	Glutamine amidotransferase class-I;; Homoserine O-succinyltransferase;; Peptidase C26;; HD domain	--	F	Nucleotide transport and metabolism	PREDICTED: putative glutamine amidotransferase-like protein C13C5.04-like [Setaria italica]
c77267.graph_c0	down	--	--	Molecular Function: methyltransferase activity (GO:0008168);; Biological Process: methylation (GO:0032259);; Biological Process: response to stimulus (GO:0050896);;	--	[E]	Amino acid transport and metabolism	--	--	E	Amino acid transport and metabolism	hypothetical protein SORBIDRAFT_09g019390 [Sorghum bicolor]
c98572.graph_c0	down	--	--	--	--	--	--	HECT-like Ubiquitin-conjugating enzyme (E2)-binding	--	S	Function unknown	PREDICTED: uncharacterized protein LOC101778154 [Setaria italica]
c100053.graph_c0	down	[O]	Posttranslational modification, protein turnover, chaperones	Molecular Function: ATP binding (GO:0005524);; Cellular Component: mitochondrion (GO:0005739);; Biological Process: protein folding (GO:0006457);; Biological Process: proteolysis (GO:0006508);; Molecular Function: peptidase activity (GO:0008233);; Cellular Component: plastid (GO:0009536);; Molecular Function: nucleoside-triphosphatase activity (GO:0017111);; Molecular Function: unfolded protein b…	K03544|8.88641e-141|sita:101775159|ATP-dependent Clp protease ATP-binding subunit clpX-like, mitochondrial-like; K03544 ATP-dependent Clp protease ATP-binding subunit ClpX (A)	[O]	Posttranslational modification, protein turnover, chaperones	AAA domain (Cdc48 subfamily);; ATPase family associated with various cellular activities (AAA);; AAA domain (dynein-related subfamily);; Magnesium chelatase, subunit ChlI;; Sigma-54 interaction domain;; Holliday junction DNA helicase ruvB N-terminus;; C-terminal, D2-small domain, of ClpB protein	--	O	Posttranslational modification, protein turnover, chaperones	PREDICTED: ATP-dependent Clp protease ATP-binding subunit clpX-like, mitochondrial-like isoform X2 [Setaria italica]
c88934.graph_c0	down	--	--	Cellular Component: mitochondrion (GO:0005739);; Cellular Component: chloroplast (GO:0009507);;	K15032|2.00178e-116|osa:4332887|Os03g0360600; K15032 mTERF domain-containing protein, mitochondrial (A)	[KR]	--	mTERF	--	K	Transcription	Os03g0360600 [Oryza sativa Japonica Group]
c98109.graph_c1	down	--	--	--	--	--	--	IQ calmodulin-binding motif	--	S	Function unknown	PREDICTED: protein IQ-DOMAIN 1-like [Setaria italica]
c96071.graph_c0	up	--	--	Cellular Component: plastid (GO:0009536);;	--	--	--	--	--	S	Function unknown	PREDICTED: uncharacterized protein LOC101778175 [Setaria italica]
c97304.graph_c2	up	--	--	Molecular Function: protein serine/threonine kinase activity (GO:0004674);; Molecular Function: protein tyrosine kinase activity (GO:0004713);; Molecular Function: ATP binding (GO:0005524);; Biological Process: protein phosphorylation (GO:0006468);;	--	[T]	Signal transduction mechanisms	Protein of unknown function (DUF1221)	--	T	Signal transduction mechanisms	PREDICTED: uncharacterized protein LOC101780302 isoform X2 [Setaria italica]
c92558.graph_c0	up	--	--	Cellular Component: cytoplasmic membrane-bounded vesicle (GO:0016023);;	--	--	--	--	--	S	Function unknown	TPA: hypothetical protein ZEAMMB73_414494, partial [Zea mays]
c65305.graph_c0	up	--	--	--	--	--	--	--	--	R	General function prediction only	retrotransposon protein, putative, Ty1-copia subclass [Oryza sativa Japonica Group]
c93232.graph_c0	down	--	--	Molecular Function: DNA binding (GO:0003677);; Molecular Function: chromatin binding (GO:0003682);;	--	--	--	--	--	S	Function unknown	hypothetical protein SORBIDRAFT_04g021120 [Sorghum bicolor]
c90601.graph_c0	down	--	--	--	--	--	--	--	--	S	Function unknown	PREDICTED: uncharacterized protein LOC101776630 [Setaria italica]
c85145.graph_c0	down	--	--	Molecular Function: structural constituent of ribosome (GO:0003735);; Cellular Component: ribosome (GO:0005840);; Biological Process: DNA-templated transcription, elongation (GO:0006354);; Biological Process: translation (GO:0006412);; Cellular Component: plastid (GO:0009536);;	K02881|4.06978e-84|zma:103627570|uncharacterized LOC103627570; K02881 large subunit ribosomal protein L18 (A)	[O]	Posttranslational modification, protein turnover, chaperones	Ribosomal L18p/L5e family	--	J	Translation, ribosomal structure and biogenesis	PREDICTED: uncharacterized protein LOC103627570 [Zea mays]
c82016.graph_c1	up	--	--	--	--	[S]	Function unknown	Armadillo/beta-catenin-like repeat	--	S	Function unknown	hypothetical protein OsI_05255 [Oryza sativa Indica Group]
c81160.graph_c0	down	--	--	Cellular Component: mitochondrion (GO:0005739);;	--	--	--	Senescence regulator	--	S	Function unknown	predicted protein [Hordeum vulgare subsp. vulgare]
c99837.graph_c0	up	--	--	Cellular Component: plasma membrane (GO:0005886);; Biological Process: N-terminal protein myristoylation (GO:0006499);;	K18726|2.17569e-144|zma:100282935|fas-associated factor 1-like protein; K18726 FAS-associated factor 2 (A)	[T]	Signal transduction mechanisms	UBA-like domain;; UBX domain	--	O	Posttranslational modification, protein turnover, chaperones	fas-associated factor 1-like protein [Zea mays]
c84341.graph_c0	down	--	--	--	--	--	--	--	--	S	Function unknown	hypothetical protein ZEAMMB73_880873 [Zea mays]
c84160.graph_c0	down	--	--	Cellular Component: mitochondrial inner membrane presequence translocase complex (GO:0005744);; Biological Process: protein transport (GO:0015031);; Molecular Function: P-P-bond-hydrolysis-driven protein transmembrane transporter activity (GO:0015450);; Cellular Component: integral component of membrane (GO:0016021);;	--	--	--	Tim17/Tim22/Tim23/Pmp24 family	--	U	Intracellular trafficking, secretion, and vesicular transport	mitochondrial import inner membrane translocase subunit Tim17 family protein [Zea mays]
c88916.graph_c0	up	--	--	--	--	--	--	--	--	S	Function unknown	PREDICTED: uncharacterized protein LOC101785288 [Setaria italica]
c90442.graph_c2	down	--	--	--	--	--	--	Grap2 and cyclin-D-interacting;; Grap2 and cyclin-D-interacting	--	S	Function unknown	PREDICTED: uncharacterized protein LOC101766055 [Setaria italica]
c90285.graph_c0	up	--	--	--	--	--	--	Stf0 sulphotransferase	--	S	Function unknown	PREDICTED: uncharacterized protein LOC102712706 [Oryza brachyantha]
c46668.graph_c0	up	--	--	--	--	--	--	--	--	S	Function unknown	hypothetical protein SORBIDRAFT_07g001090 [Sorghum bicolor]
c100444.graph_c2	down	--	--	Cellular Component: integral component of membrane (GO:0016021);;	--	--	--	--	--	S	Function unknown	PREDICTED: uncharacterized protein LOC102702156 [Oryza brachyantha]
c99244.graph_c1	down	--	--	Cellular Component: mitochondrion (GO:0005739);;	--	[O]	Posttranslational modification, protein turnover, chaperones	Clp amino terminal domain	--	O	Posttranslational modification, protein turnover, chaperones	PREDICTED: uncharacterized protein LOC101764686 isoform X2 [Setaria italica]
c74694.graph_c0	down	--	--	--	--	--	--	--	--	--	--	hypothetical protein SORBIDRAFT_08g021388 [Sorghum bicolor]
c90461.graph_c0	down	--	--	Cellular Component: plastid (GO:0009536);;	--	--	--	--	--	S	Function unknown	PREDICTED: uncharacterized protein LOC101780892 isoform X1 [Setaria italica]
c85140.graph_c0	down	--	--	--	K14488|1.68076e-39|sbi:SORBI_10g026980|SORBIDRAFT_10g026980, Sb10g026980; hypothetical protein; K14488 SAUR family protein (A)	--	--	Auxin responsive protein	--	S	Function unknown	hypothetical protein SORBIDRAFT_10g026980 [Sorghum bicolor]
c98454.graph_c1	up	--	--	--	--	--	--	Protein of unknown function (DUF581)	--	S	Function unknown	PREDICTED: uncharacterized protein LOC100839281 [Brachypodium distachyon]
c95113.graph_c0	up	[R]	General function prediction only	Biological Process: metabolic process (GO:0008152);; Molecular Function: phosphoglycolate phosphatase activity (GO:0008967);; Biological Process: response to arsenic-containing substance (GO:0046685);; Biological Process: photoperiodism, flowering (GO:0048573);;	--	[R]	General function prediction only	--	--	R	General function prediction only	hypothetical protein SORBIDRAFT_01g035020 [Sorghum bicolor]
c101380.graph_c0	up	--	--	Biological Process: RNA methylation (GO:0001510);; Molecular Function: methyltransferase activity (GO:0008168);; Cellular Component: cytoplasmic membrane-bounded vesicle (GO:0016023);; Biological Process: cell division (GO:0051301);;	--	--	--	--	--	S	Function unknown	PREDICTED: uncharacterized protein LOC101764493 [Setaria italica]
c84121.graph_c0	down	--	--	Cellular Component: cytoplasmic membrane-bounded vesicle (GO:0016023);;	--	--	--	--	--	--	--	hypothetical protein [Oryza sativa Japonica Group]
c98563.graph_c4	up	--	--	Cellular Component: signal peptidase complex (GO:0005787);; Biological Process: signal peptide processing (GO:0006465);; Molecular Function: peptidase activity (GO:0008233);; Cellular Component: integral component of membrane (GO:0016021);;	--	--	--	Microsomal signal peptidase 12 kDa subunit (SPC12)	--	S	Function unknown	PREDICTED: uncharacterized protein LOC101784524 [Setaria italica]
c69839.graph_c0	up	--	--	--	--	--	--	--	--	S	Function unknown	PREDICTED: uncharacterized protein LOC101784225 isoform X2 [Setaria italica]
c86708.graph_c0	up	--	--	--	--	--	--	--	--	S	Function unknown	PREDICTED: fibroin heavy chain-like [Setaria italica]
c93852.graph_c0	down	--	--	Molecular Function: zinc ion binding (GO:0008270);; Molecular Function: oxidoreductase activity (GO:0016491);; Biological Process: oxidation-reduction process (GO:0055114);;	--	--	--	Domain of unknown function (DUF4228)	--	S	Function unknown	Os02g0667300 [Oryza sativa Japonica Group]
c95719.graph_c0	up	--	--	Cellular Component: plastid (GO:0009536);;	--	--	--	Proline-rich nuclear receptor coactivator	--	S	Function unknown	PREDICTED: skin secretory protein xP2-like [Setaria italica]
c96360.graph_c1	down	--	--	Biological Process: double-strand break repair via homologous recombination (GO:0000724);; Molecular Function: double-stranded DNA binding (GO:0003690);; Molecular Function: single-stranded DNA binding (GO:0003697);; Cellular Component: nucleus (GO:0005634);; Cellular Component: mitochondrion (GO:0005739);; Cellular Component: plastid (GO:0009536);; Molecular Function: cobalt ion binding (GO:0050…	--	--	--	--	--	--	--	hypothetical protein OsI_04644 [Oryza sativa Indica Group]
c89432.graph_c0	down	--	--	Cellular Component: mitochondrion (GO:0005739);; Cellular Component: plastid (GO:0009536);;	--	--	--	Protein of unknown function (DUF760)	--	S	Function unknown	hypothetical protein SHCRBa_217_A17_F_90 [Saccharum hybrid cultivar R570]
c100082.graph_c0	down	--	--	Cellular Component: plastid (GO:0009536);;	--	--	--	S-layer homology domain	--	S	Function unknown	PREDICTED: uncharacterized protein LOC101781318 isoform X2 [Setaria italica]
c94243.graph_c1	down	[J]	Translation, ribosomal structure and biogenesis	Molecular Function: nucleotide binding (GO:0000166);; Molecular Function: rRNA (adenine-N6,N6-)-dimethyltransferase activity (GO:0000179);; Molecular Function: nucleic acid binding (GO:0003676);; Biological Process: response to cold (GO:0009409);; Cellular Component: plastid (GO:0009536);; Molecular Function: mRNA (2'-O-methyladenosine-N6-)-methyltransferase activity (GO:0016422);; Cellular Compo…	--	[A]	RNA processing and modification	Ribosomal RNA adenine dimethylase;; Methyltransferase domain;; Methyltransferase domain	--	A	RNA processing and modification	PREDICTED: dimethyladenosine transferase 1, mitochondrial-like isoform X3 [Setaria italica]
c89419.graph_c0	down	[R]	General function prediction only	Molecular Function: organic cyclic compound binding (GO:0097159);; Molecular Function: heterocyclic compound binding (GO:1901363);;	--	[A]	RNA processing and modification	RNA recognition motif. (a.k.a. RRM, RBD, or RNP domain);; RNA recognition motif (a.k.a. RRM, RBD, or RNP domain);; RNA recognition motif. (a.k.a. RRM, RBD, or RNP domain)	--	A	RNA processing and modification	PREDICTED: heterogeneous nuclear ribonucleoprotein Q-like [Setaria italica]
c86714.graph_c1	down	--	--	--	--	--	--	--	--	R	General function prediction only	PREDICTED: hypothetical protein isoform X2 [Zea mays]
c91233.graph_c0	up	--	--	--	--	--	--	--	--	S	Function unknown	PREDICTED: uncharacterized protein LOC101764118 [Setaria italica]
c88990.graph_c0	down	--	--	--	--	--	--	--	--	--	--	arginine/serine-rich splicing factor SC30 transcript II [Zea mays]
c98931.graph_c4	down	--	--	Molecular Function: translation initiation factor activity (GO:0003743);; Cellular Component: nucleus (GO:0005634);; Biological Process: DNA repair (GO:0006281);; Biological Process: translational initiation (GO:0006413);; Biological Process: virus induced gene silencing (GO:0009616);; Biological Process: vegetative phase change (GO:0010050);; Molecular Function: 3'-tyrosyl-DNA phosphodiesterase …	K10862|0|sita:101781827|tyrosyl-DNA phosphodiesterase 1-like; K10862 tyrosyl-DNA phosphodiesterase 1 [EC:3.1.4.-] (A)	[L]	Replication, recombination and repair	Tyrosyl-DNA phosphodiesterase;; Tyrosyl-DNA phosphodiesterase	--	L	Replication, recombination and repair	PREDICTED: tyrosyl-DNA phosphodiesterase 1-like isoform X1 [Setaria italica]
c90008.graph_c1	up	--	--	Cellular Component: plastid (GO:0009536);;	--	--	--	--	--	S	Function unknown	PREDICTED: uncharacterized protein LOC101760277 [Setaria italica]
c84194.graph_c0	down	--	--	--	--	--	--	--	--	--	--	Os01g0678900 [Oryza sativa Japonica Group]
c87733.graph_c0	down	--	--	--	--	--	--	IQ calmodulin-binding motif	--	S	Function unknown	hypothetical protein SORBIDRAFT_09g025310 [Sorghum bicolor]
c93333.graph_c0	down	--	--	Cellular Component: mitochondrion (GO:0005739);;	K05302|2.55759e-135|mus:103995674|ribosomal N-lysine methyltransferase 3; K05302 SET domain-containing protein 6 (A)	[R]	General function prediction only	SET domain	--	R	General function prediction only	PREDICTED: ribosomal N-lysine methyltransferase 3 [Musa acuminata subsp. malaccensis]
c81336.graph_c0	down	--	--	Cellular Component: cytoplasmic membrane-bounded vesicle (GO:0016023);;	--	--	--	--	--	S	Function unknown	hypothetical protein SORBIDRAFT_08g002750 [Sorghum bicolor]
c100207.graph_c1	down	--	--	--	--	--	--	--	--	S	Function unknown	PREDICTED: uncharacterized protein LOC103636424 isoform X2 [Zea mays]
c80108.graph_c0	up	--	--	--	--	--	--	--	--	S	Function unknown	PREDICTED: zinc finger protein CONSTANS-LIKE 1-like [Setaria italica]
c91635.graph_c1	up	--	--	--	--	--	--	--	--	S	Function unknown	PREDICTED: uncharacterized protein LOC101782683 isoform X2 [Setaria italica]
c100363.graph_c0	down	--	--	--	--	--	--	FAR1 DNA-binding domain	--	--	--	PREDICTED: uncharacterized protein LOC103638516 [Zea mays]
c88105.graph_c0	down	--	--	--	--	--	--	Ubiquitin-binding WIYLD domain	--	S	Function unknown	PREDICTED: uncharacterized protein LOC101762506 isoform X1 [Setaria italica]
c86431.graph_c1	up	--	--	Cellular Component: plastid (GO:0009536);;	--	[S]	Function unknown	Putative adipose-regulatory protein (Seipin)	--	S	Function unknown	PREDICTED: uncharacterized protein LOC101772089 [Setaria italica]
c96931.graph_c2	up	--	--	Molecular Function: nucleic acid binding (GO:0003676);; Molecular Function: metal ion binding (GO:0046872);;	--	--	--	--	--	R	General function prediction only	uncharacterized protein LOC100278452 [Zea mays]
c90435.graph_c0	down	--	--	Cellular Component: mitochondrion (GO:0005739);;	--	--	--	--	--	R	General function prediction only	predicted protein [Hordeum vulgare subsp. vulgare]
c89067.graph_c0	down	--	--	--	K16075|5.11138e-06|sbi:SORBI_01g030170|SORBIDRAFT_01g030170, Sb01g030170; hypothetical protein; K16075 magnesium transporter (A)	--	--	--	--	--	--	--
c97725.graph_c0	up	--	--	--	--	--	--	--	--	S	Function unknown	PREDICTED: uncharacterized protein LOC101775092 [Setaria italica]
c91238.graph_c1	down	--	--	Cellular Component: Golgi apparatus (GO:0005794);; Biological Process: biosynthetic process (GO:0009058);;	--	[M]	Cell wall/membrane/envelope biogenesis	Glycosyl transferases group 1	--	M	Cell wall/membrane/envelope biogenesis	hypothetical protein TRIUR3_13738 [Triticum urartu]
c93033.graph_c1	down	--	--	--	--	--	--	--	--	R	General function prediction only	hypothetical protein SORBIDRAFT_03g035845 [Sorghum bicolor]
c90295.graph_c0	down	--	--	--	--	--	--	Putative methyltransferase	--	R	General function prediction only	PREDICTED: methyltransferase-like protein 23-like [Setaria italica]
c78964.graph_c0	down	--	--	Cellular Component: integral component of membrane (GO:0016021);; Cellular Component: cytoplasmic membrane-bounded vesicle (GO:0016023);;	--	[T]	Signal transduction mechanisms	Lung seven transmembrane receptor	--	T	Signal transduction mechanisms	hypothetical protein F775_32544 [Aegilops tauschii]
c99485.graph_c1	down	--	--	Cellular Component: endoplasmic reticulum (GO:0005783);; Cellular Component: plasma membrane (GO:0005886);;	--	--	--	--	--	S	Function unknown	hypothetical protein SORBIDRAFT_01g028020 [Sorghum bicolor]
c65589.graph_c0	down	--	--	Cellular Component: cytoplasmic membrane-bounded vesicle (GO:0016023);;	--	--	--	Probable lipid transfer;; Protease inhibitor/seed storage/LTP family	--	R	General function prediction only	LOC100286092 precursor [Zea mays]
c88089.graph_c0	down	[QR]	--	--	--	[A]	RNA processing and modification	Putative methyltransferase	--	A	RNA processing and modification	PREDICTED: protein-lysine methyltransferase METTL21A-like [Setaria italica]
c99519.graph_c0	down	--	--	Biological Process: metabolic process (GO:0008152);;	--	--	--	Transposase-associated domain	--	--	--	hypothetical protein OsJ_26981 [Oryza sativa Japonica Group]
c99255.graph_c0	up	--	--	--	--	--	--	Plant calmodulin-binding domain	--	S	Function unknown	PREDICTED: dentin sialophosphoprotein-like [Setaria italica]
c94254.graph_c0	down	--	--	Biological Process: pseudouridine synthesis (GO:0001522);; Molecular Function: RNA binding (GO:0003723);; Biological Process: one-carbon metabolic process (GO:0006730);; Biological Process: tRNA processing (GO:0008033);; Molecular Function: pseudouridine synthase activity (GO:0009982);;	--	[J]	Translation, ribosomal structure and biogenesis	tRNA pseudouridine synthase	--	J	Translation, ribosomal structure and biogenesis	PREDICTED: uncharacterized protein LOC101778125 [Setaria italica]
c94653.graph_c0	down	--	--	--	--	--	--	F-box domain;; F-box-like	--	R	General function prediction only	hypothetical protein [Zea mays]
c92486.graph_c0	down	--	--	Cellular Component: plastid (GO:0009536);;	--	--	--	--	--	S	Function unknown	PREDICTED: uncharacterized protein LOC101768264 [Setaria italica]
c93431.graph_c0	up	--	--	--	--	--	--	Protein of unknown function (DUF1668);; Protein of unknown function (DUF1668)	--	S	Function unknown	PREDICTED: uncharacterized protein LOC101752705 [Setaria italica]
c93917.graph_c0	down	--	--	Molecular Function: DNA binding (GO:0003677);; Cellular Component: plasma membrane (GO:0005886);;	--	--	--	Remorin, C-terminal region	--	S	Function unknown	PREDICTED: uncharacterized protein LOC101765593 [Setaria italica]
c67190.graph_c0	up	--	--	Cellular Component: membrane (GO:0016020);;	--	--	--	--	--	S	Function unknown	Os10g0173000 [Oryza sativa Japonica Group]
c100334.graph_c5	up	--	--	Molecular Function: ATP binding (GO:0005524);; Cellular Component: mitochondrion (GO:0005739);; Cellular Component: endoplasmic reticulum (GO:0005783);; Biological Process: response to abscisic acid (GO:0009737);; Molecular Function: nucleoside-triphosphatase activity (GO:0017111);;	--	--	--	--	--	O	Posttranslational modification, protein turnover, chaperones	PREDICTED: uncharacterized protein LOC101763893 [Setaria italica]
c89540.graph_c0	down	--	--	--	--	[R]	General function prediction only	Protein of unknown function (DUF1685)	--	R	General function prediction only	PREDICTED: uncharacterized protein LOC101778045 [Setaria italica]
c83811.graph_c0	down	--	--	--	--	[A]	RNA processing and modification	Putative methyltransferase	--	A	RNA processing and modification	Os05g0564100 [Oryza sativa Japonica Group]
c98286.graph_c0	up	--	--	--	--	--	--	Protein of unknown function (DUF668);; Domain of unknown function (DUF3475)	--	S	Function unknown	PREDICTED: uncharacterized protein LOC101768156 [Setaria italica]
c100797.graph_c2	up	--	--	--	--	--	--	--	--	S	Function unknown	PREDICTED: uncharacterized protein LOC101768455 [Setaria italica]
c95920.graph_c0	up	--	--	Biological Process: metabolic process (GO:0008152);; Molecular Function: serine-type peptidase activity (GO:0008236);; Cellular Component: membrane (GO:0016020);; Cellular Component: cytoplasmic membrane-bounded vesicle (GO:0016023);;	--	--	--	--	--	S	Function unknown	PREDICTED: uncharacterized protein LOC101758849 isoform X1 [Setaria italica]
c79219.graph_c2	down	--	--	Cellular Component: mitochondrion (GO:0005739);; Cellular Component: plant-type cell wall (GO:0009505);; Cellular Component: membrane (GO:0016020);; Cellular Component: cytoplasmic membrane-bounded vesicle (GO:0016023);;	--	[M]	Cell wall/membrane/envelope biogenesis	Pectinacetylesterase	--	M	Cell wall/membrane/envelope biogenesis	PREDICTED: uncharacterized protein LOC100827238 isoform X1 [Brachypodium distachyon]
c98733.graph_c2	up	--	--	--	--	--	--	Protein of unknown function (DUF3755)	--	S	Function unknown	hypothetical protein [Zea mays]
c92640.graph_c0	up	--	--	--	--	--	--	--	--	S	Function unknown	PREDICTED: uncharacterized protein LOC102709387 [Oryza brachyantha]
c75859.graph_c0	down	--	--	Biological Process: maltose metabolic process (GO:0000023);; Biological Process: pentose-phosphate shunt (GO:0006098);; Biological Process: rRNA processing (GO:0006364);; Cellular Component: chloroplast thylakoid membrane (GO:0009535);; Biological Process: photosynthetic electron transport in photosystem I (GO:0009773);; Biological Process: photorespiration (GO:0009853);; Cellular Component: NAD(…	--	--	--	--	--	S	Function unknown	PREDICTED: uncharacterized protein LOC101752621 isoform X2 [Setaria italica]
c98173.graph_c0	up	--	--	Cellular Component: integral component of membrane (GO:0016021);; Biological Process: transmembrane transport (GO:0055085);;	--	--	--	Nodulin-like;; Major Facilitator Superfamily	--	R	General function prediction only	hypothetical protein SORBIDRAFT_08g023130 [Sorghum bicolor]
c98312.graph_c1	up	--	--	Molecular Function: chromatin binding (GO:0003682);;	--	--	--	Myb-like DNA-binding domain	--	K	Transcription	hypothetical protein F775_43086 [Aegilops tauschii]
c93331.graph_c7	up	--	--	Molecular Function: kinase activity (GO:0016301);;	--	--	--	--	--	T	Signal transduction mechanisms	TPA: putative protein kinase superfamily protein [Zea mays]
c90498.graph_c0	up	--	--	--	--	--	--	--	--	S	Function unknown	hypothetical protein SORBIDRAFT_10g025150 [Sorghum bicolor]
c91562.graph_c1	down	--	--	Cellular Component: cytoplasmic membrane-bounded vesicle (GO:0016023);;	--	--	--	Domain of unknown function (DUF239);; Domain of unknown function (DUF4409);; Domain of unknown function (DUF4409)	--	S	Function unknown	hypothetical protein F775_08400 [Aegilops tauschii]
c90265.graph_c0	down	--	--	--	--	--	--	--	--	S	Function unknown	PREDICTED: AT-rich interactive domain-containing protein 1A-like [Setaria italica]
c90068.graph_c0	up	[J]	Translation, ribosomal structure and biogenesis	Molecular Function: rRNA (adenine-N6,N6-)-dimethyltransferase activity (GO:0000179);; Biological Process: rRNA methylation (GO:0031167);;	K14191|1.9354e-170|sbi:SORBI_02g034350|SORBIDRAFT_02g034350, Sb02g034350; hypothetical protein; K14191 18S rRNA (adenine1779-N6/adenine1780-N6)-dimethyltransferase [EC:2.1.1.183] (A)	[A]	RNA processing and modification	Ribosomal RNA adenine dimethylase;; Methyltransferase domain;; Methyltransferase domain	--	A	RNA processing and modification	hypothetical protein SORBIDRAFT_02g034350 [Sorghum bicolor]
c96245.graph_c0	down	--	--	--	--	[L]	Replication, recombination and repair	DDE superfamily endonuclease	--	S	Function unknown	PREDICTED: uncharacterized protein LOC101786743 [Setaria italica]
c83595.graph_c0	down	--	--	Cellular Component: mitochondrion (GO:0005739);; Cellular Component: plasma membrane (GO:0005886);; Cellular Component: chloroplast thylakoid membrane (GO:0009535);; Biological Process: regulation of proton transport (GO:0010155);; Biological Process: NADH dehydrogenase complex (plastoquinone) assembly (GO:0010258);; Cellular Component: NAD(P)H dehydrogenase complex (plastoquinone) (GO:0010598);;…	--	--	--	Cyanobacterial and plant NDH-1 subunit O	--	S	Function unknown	hypothetical protein ZEAMMB73_217588 [Zea mays]
c93814.graph_c0	down	--	--	--	--	--	--	--	--	S	Function unknown	PREDICTED: uncharacterized protein LOC103643439 [Zea mays]
c99968.graph_c1	up	--	--	--	--	[KT]	--	FHA domain	--	T	Signal transduction mechanisms	PREDICTED: uncharacterized protein LOC101762089 [Setaria italica]
c93927.graph_c0	up	[J]	Translation, ribosomal structure and biogenesis	Biological Process: nuclear-transcribed mRNA catabolic process, nonsense-mediated decay (GO:0000184);; Cellular Component: cytosol (GO:0005829);; Biological Process: protein export from nucleus (GO:0006611);; Biological Process: endoplasmic reticulum organization (GO:0007029);; Cellular Component: plastid (GO:0009536);; Biological Process: plant-type secondary cell wall biogenesis (GO:0009834);;	K07562|0|zma:100194368|uncharacterized LOC100194368; K07562 nonsense-mediated mRNA decay protein 3 (A)	[J]	Translation, ribosomal structure and biogenesis	NMD3 family	--	J	Translation, ribosomal structure and biogenesis	PREDICTED: uncharacterized protein LOC100194368 isoform X1 [Zea mays]
c98186.graph_c0	up	--	--	Biological Process: response to molecule of fungal origin (GO:0002238);; Biological Process: response to stress (GO:0006950);;	--	--	--	Universal stress protein family	--	S	Function unknown	PREDICTED: uncharacterized protein C167.05-like isoform X3 [Setaria italica]
c81785.graph_c0	up	--	--	--	--	--	--	--	--	S	Function unknown	PREDICTED: uncharacterized protein LOC101767562 isoform X1 [Setaria italica]
c89583.graph_c1	down	--	--	Molecular Function: DNA binding (GO:0003677);; Biological Process: DNA repair (GO:0006281);;	--	--	--	--	--	S	Function unknown	uncharacterized protein LOC100278543 [Zea mays]
c94900.graph_c0	up	--	--	--	--	--	--	Protein of unknown function (DUF1644)	--	S	Function unknown	PREDICTED: uncharacterized protein LOC102708475 [Oryza brachyantha]
c93559.graph_c0	down	--	--	Cellular Component: intracellular membrane-bounded organelle (GO:0043231);; Cellular Component: cytoplasmic part (GO:0044444);;	--	[R]	General function prediction only	Retrotransposon gag protein	--	R	General function prediction only	Putative retroelement [Oryza sativa Japonica Group]
c100676.graph_c2	up	--	--	Cellular Component: mitochondrion (GO:0005739);; Biological Process: cellular metabolic process (GO:0044237);; Biological Process: primary metabolic process (GO:0044238);; Biological Process: response to stimulus (GO:0050896);; Biological Process: organic substance metabolic process (GO:0071704);;	--	--	--	--	--	S	Function unknown	predicted protein [Hordeum vulgare subsp. vulgare]
c99937.graph_c0	up	--	--	Biological Process: tryptophan biosynthetic process (GO:0000162);; Molecular Function: anthranilate phosphoribosyltransferase activity (GO:0004048);; Biological Process: protein glycosylation (GO:0006486);; Cellular Component: chloroplast stroma (GO:0009570);;	--	--	--	Glycosyl transferase family, helical bundle domain	--	S	Function unknown	PREDICTED: uncharacterized protein LOC101780432 isoform X1 [Setaria italica]
c87391.graph_c0	down	--	--	--	--	--	--	--	--	S	Function unknown	TPA: hypothetical protein ZEAMMB73_253671 [Zea mays]
c89154.graph_c0	down	--	--	--	--	--	--	Domain of unknown function (DUF4228)	--	S	Function unknown	PREDICTED: uncharacterized protein LOC101783137 [Setaria italica]
c79104.graph_c0	down	--	--	Biological Process: pentose-phosphate shunt (GO:0006098);; Cellular Component: chloroplast thylakoid membrane (GO:0009535);; Biological Process: chloroplast organization (GO:0009658);; Biological Process: photosynthetic electron transport in photosystem I (GO:0009773);; Biological Process: chlorophyll biosynthetic process (GO:0015995);; Biological Process: positive regulation of transcription, DN…	--	--	--	Protein of unknown function (DUF1118)	--	S	Function unknown	PREDICTED: uncharacterized protein LOC101766471 [Setaria italica]
c85941.graph_c0	down	[R]	General function prediction only	Molecular Function: serine-type endopeptidase activity (GO:0004252);; Cellular Component: mitochondrion (GO:0005739);; Biological Process: proteolysis (GO:0006508);; Cellular Component: integral component of membrane (GO:0016021);;	--	[T]	Signal transduction mechanisms	Rhomboid family	--	T	Signal transduction mechanisms	PREDICTED: rhomboid protein 1, mitochondrial-like [Setaria italica]
c95516.graph_c0	up	--	--	--	--	[R]	General function prediction only	Protein of unknown function (DUF1685)	--	R	General function prediction only	hypothetical protein ZEAMMB73_673152 [Zea mays]
c92554.graph_c1	down	--	--	--	--	--	--	--	--	R	General function prediction only	hypothetical protein [Zea mays]
c78760.graph_c0	up	--	--	Molecular Function: 4-hydroxy-tetrahydrodipicolinate reductase (GO:0008839);; Biological Process: lysine biosynthetic process via diaminopimelate (GO:0009089);; Biological Process: cell wall macromolecule catabolic process (GO:0016998);; Biological Process: oxidation-reduction process (GO:0055114);; Molecular Function: NADPH binding (GO:0070402);;	--	--	--	--	--	S	Function unknown	PREDICTED: uncharacterized protein LOC101757701 [Setaria italica]
c95855.graph_c0	up	--	--	Molecular Function: calcium ion binding (GO:0005509);;	--	--	--	--	--	R	General function prediction only	PREDICTED: uncharacterized protein LOC101761881 [Setaria italica]
c92518.graph_c0	up	--	--	Cellular Component: mitochondrion (GO:0005739);; Cellular Component: chloroplast inner membrane (GO:0009706);;	--	--	--	Domain of unknown function (DUF3411)	--	S	Function unknown	PREDICTED: uncharacterized protein LOC101756863 [Setaria italica]
c80047.graph_c1	up	--	--	Cellular Component: chloroplast thylakoid membrane (GO:0009535);;	--	--	--	--	--	S	Function unknown	tubulin alpha-6 chain [Zea mays]
c84613.graph_c0	down	[R]	General function prediction only	Molecular Function: calcium ion binding (GO:0005509);; Cellular Component: mitochondrion (GO:0005739);; Cellular Component: cytosol (GO:0005829);; Cellular Component: photosystem II oxygen evolving complex (GO:0009654);; Biological Process: photosynthesis (GO:0015979);; Cellular Component: extrinsic component of membrane (GO:0019898);;	--	[BK]	--	Macro domain	--	K	Transcription	PREDICTED: O-acetyl-ADP-ribose deacetylase MACROD2-like [Setaria italica]
c46456.graph_c0	up	--	--	--	--	--	--	--	--	S	Function unknown	hypothetical protein OsI_19274 [Oryza sativa Indica Group]
c94661.graph_c1	down	--	--	Biological Process: double fertilization forming a zygote and endosperm (GO:0009567);; Cellular Component: integral component of membrane (GO:0016021);; Biological Process: transmembrane transport (GO:0055085);;	--	[G]	Carbohydrate transport and metabolism	Major Facilitator Superfamily;; Sugar (and other) transporter	--	G	Carbohydrate transport and metabolism	hypothetical protein SORBIDRAFT_02g023360 [Sorghum bicolor]
c90203.graph_c0	up	--	--	Molecular Function: arsenite transmembrane transporter activity (GO:0015105);; Biological Process: arsenite transport (GO:0015700);; Cellular Component: integral component of membrane (GO:0016021);; Cellular Component: cytoplasmic membrane-bounded vesicle (GO:0016023);; Biological Process: transmembrane transport (GO:0055085);;	--	[P]	Inorganic ion transport and metabolism	Citrate transporter;; Arsenical pump membrane protein;; Bacterial Na+/H+ antiporter B (NhaB)	--	P	Inorganic ion transport and metabolism	arsenite transport subunit B [Zea mays]
c95047.graph_c0	down	--	--	--	--	--	--	NHL repeat	--	R	General function prediction only	PREDICTED: uncharacterized protein LOC101760956 [Setaria italica]
c91337.graph_c1	up	--	--	--	--	--	--	WRKY DNA -binding domain	--	K	Transcription	putative WRKY DNA-binding domain superfamily protein [Zea mays]
c87308.graph_c0	up	--	--	Cellular Component: endosome (GO:0005768);; Cellular Component: Golgi apparatus (GO:0005794);; Cellular Component: trans-Golgi network (GO:0005802);;	--	--	--	--	--	S	Function unknown	PREDICTED: uncharacterized protein LOC101777062 [Setaria italica]
c91730.graph_c0	down	--	--	Cellular Component: plastid (GO:0009536);; Cellular Component: membrane (GO:0016020);;	--	--	--	--	--	S	Function unknown	PREDICTED: uncharacterized protein LOC102713528 [Oryza brachyantha]
c98173.graph_c3	up	[O]	Posttranslational modification, protein turnover, chaperones	Molecular Function: ATP binding (GO:0005524);; Cellular Component: mitochondrion (GO:0005739);; Cellular Component: plastid (GO:0009536);;	--	[O]	Posttranslational modification, protein turnover, chaperones	ATPase family associated with various cellular activities (AAA);; RNA helicase;; Domain associated at C-terminal with AAA	--	O	Posttranslational modification, protein turnover, chaperones	PREDICTED: ATP-dependent zinc metalloprotease FTSH 3, mitochondrial-like isoform X1 [Setaria italica]
c101238.graph_c0	up	--	--	Cellular Component: cell wall (GO:0005618);; Biological Process: intracellular protein transport (GO:0006886);; Molecular Function: Ran GTPase binding (GO:0008536);;	--	[YU]	--	HEAT repeats;; HEAT-like repeat;; HEAT repeat;; Adaptin N terminal region;; Armadillo/beta-catenin-like repeat;; Vacuolar 14 Fab1-binding region;; HEAT repeat;; HEAT-like repeat	--	Y	Nuclear structure	PREDICTED: importin-5-like [Setaria italica]
c99065.graph_c0	up	--	--	Cellular Component: endoplasmic reticulum (GO:0005783);; Cellular Component: cytoplasmic membrane-bounded vesicle (GO:0016023);;	--	--	--	--	--	R	General function prediction only	PREDICTED: uncharacterized protein LOC101754196 [Setaria italica]
c86374.graph_c0	down	--	--	Biological Process: protein folding (GO:0006457);; Biological Process: protein transport (GO:0015031);;	--	--	--	Bacterial trigger factor protein (TF)	--	S	Function unknown	PREDICTED: uncharacterized protein LOC101760034 isoform X2 [Setaria italica]
c79033.graph_c0	up	--	--	--	--	--	--	Senescence regulator	--	S	Function unknown	PREDICTED: uncharacterized protein LOC101753132 [Setaria italica]
c84933.graph_c0	down	[C]	Energy production and conversion	Cellular Component: chloroplast (GO:0009507);; Biological Process: developmental process (GO:0032502);; Biological Process: cellular metabolic process (GO:0044237);; Biological Process: single-organism process (GO:0044699);; Molecular Function: metal ion binding (GO:0046872);;	--	--	--	Rubredoxin	--	S	Function unknown	PREDICTED: uncharacterized protein LOC101771533 [Setaria italica]
c101389.graph_c0	up	--	--	--	--	--	--	--	--	S	Function unknown	PREDICTED: uncharacterized protein LOC101777189 [Setaria italica]
c88048.graph_c0	up	--	--	--	--	--	--	--	--	R	General function prediction only	PREDICTED: uncharacterized protein LOC101763478 [Setaria italica]
c91966.graph_c0	up	[O]	Posttranslational modification, protein turnover, chaperones	Cellular Component: intracellular (GO:0005622);; Biological Process: ubiquitin-dependent protein catabolic process (GO:0006511);; Molecular Function: zinc ion binding (GO:0008270);;	--	[O]	Posttranslational modification, protein turnover, chaperones	Ubiquitin fusion degradation protein UFD1	--	O	Posttranslational modification, protein turnover, chaperones	PREDICTED: uncharacterized protein LOC101755703 [Setaria italica]
c97615.graph_c0	down	--	--	--	--	--	--	--	--	R	General function prediction only	TPA: hypothetical protein ZEAMMB73_281838 [Zea mays]
c100127.graph_c2	up	--	--	Cellular Component: mitochondrial inner membrane (GO:0005743);; Biological Process: mitochondrial transport (GO:0006839);; Cellular Component: integral component of membrane (GO:0016021);;	--	--	--	Mitochondrial carrier protein;; BRO1-like domain;; BRO1-like domain	--	C	Energy production and conversion	PREDICTED: mitochondrial carrier protein MTM1-like [Setaria italica]
c89093.graph_c0	up	--	--	Molecular Function: ATP binding (GO:0005524);; Cellular Component: plasma membrane (GO:0005886);; Biological Process: ATP catabolic process (GO:0006200);; Cellular Component: chloroplast envelope (GO:0009941);; Biological Process: auxin efflux (GO:0010315);; Molecular Function: auxin efflux transmembrane transporter activity (GO:0010329);; Biological Process: basipetal auxin transport (GO:0010540…	--	--	--	Protein of unknown function (DUF3049)	--	S	Function unknown	PREDICTED: protein FAF-like, chloroplastic-like [Setaria italica]
c70764.graph_c0	down	[G]	Carbohydrate transport and metabolism	Molecular Function: aldose 1-epimerase activity (GO:0004034);; Cellular Component: cytoplasmic membrane-bounded vesicle (GO:0016023);; Biological Process: hexose metabolic process (GO:0019318);; Molecular Function: carbohydrate binding (GO:0030246);;	K01785|1.06891e-90|zma:100191144|hypothetical protein; K01785 aldose 1-epimerase [EC:5.1.3.3] (A)	[G]	Carbohydrate transport and metabolism	Aldose 1-epimerase	--	G	Carbohydrate transport and metabolism	PREDICTED: hypothetical protein isoform X1 [Zea mays]
c81280.graph_c1	up	--	--	Cellular Component: mitochondrion (GO:0005739);; Cellular Component: plastid (GO:0009536);; Molecular Function: metal ion binding (GO:0046872);;	--	[R]	General function prediction only	--	--	S	Function unknown	Nodal modulator 3 [Aegilops tauschii]
c97942.graph_c1	down	--	--	Biological Process: metabolic process (GO:0008152);; Cellular Component: cytoplasmic membrane-bounded vesicle (GO:0016023);;	--	--	--	--	--	E	Amino acid transport and metabolism	PREDICTED: asparagine synthetase domain-containing protein 1-like isoform X1 [Setaria italica]
c100026.graph_c3	up	--	--	--	--	--	--	--	--	R	General function prediction only	PREDICTED: uncharacterized protein LOC100827244 isoform X3 [Brachypodium distachyon]
c95724.graph_c2	up	[K]	Transcription	Molecular Function: translation initiation factor activity (GO:0003743);; Cellular Component: transcription factor TFIIA complex (GO:0005672);; Biological Process: transcription initiation from RNA polymerase II promoter (GO:0006367);; Biological Process: translational initiation (GO:0006413);;	K03122|0|sita:101780652|transcription initiation factor IIA subunit 1-like; K03122 transcription initiation factor TFIIA large subunit (A)	[K]	Transcription	Transcription factor IIA, alpha/beta subunit;; Transcription factor IIA, alpha/beta subunit	--	K	Transcription	PREDICTED: LOW QUALITY PROTEIN: transcription initiation factor IIA subunit 1-like [Setaria italica]
c80077.graph_c0	up	--	--	--	--	--	--	F-box-like;; F-box domain	--	R	General function prediction only	PREDICTED: putative F-box protein At3g16210 [Brachypodium distachyon]
c86607.graph_c1	down	--	--	Cellular Component: cytoplasmic membrane-bounded vesicle (GO:0016023);;	--	[S]	Function unknown	Thioredoxin;; DSBA-like thioredoxin domain	--	S	Function unknown	PREDICTED: uncharacterized protein LOC101756973 [Setaria italica]
c91665.graph_c0	down	--	--	Molecular Function: nucleic acid binding (GO:0003676);; Biological Process: phosphatidylinositol biosynthetic process (GO:0006661);; Molecular Function: zinc ion binding (GO:0008270);;	--	--	--	Zinc-finger of C2H2 type;; U1 zinc finger;; Zinc-finger double-stranded RNA-binding	--	R	General function prediction only	hypothetical protein [Zea mays]
c88279.graph_c0	up	--	--	--	--	--	--	--	--	S	Function unknown	hypothetical protein SORBIDRAFT_09g024330 [Sorghum bicolor]
c96219.graph_c1	down	--	--	--	--	--	--	--	--	S	Function unknown	PREDICTED: uncharacterized protein LOC101773758 [Setaria italica]
c97614.graph_c1	up	--	--	Cellular Component: membrane (GO:0016020);; Cellular Component: cytoplasmic membrane-bounded vesicle (GO:0016023);;	--	--	--	Domain of unknown function (DUF4220)	--	S	Function unknown	PREDICTED: uncharacterized protein LOC101768196 isoform X2 [Setaria italica]
c85141.graph_c0	up	--	--	Biological Process: hormone-mediated signaling pathway (GO:0009755);; Biological Process: cellular response to oxygen-containing compound (GO:1901701);;	--	--	--	Domain of unknown function (DUF4228)	--	S	Function unknown	Os11g0536000 [Oryza sativa Japonica Group]
c93182.graph_c1	down	--	--	Cellular Component: chloroplast stroma (GO:0009570);;	--	--	--	--	--	S	Function unknown	hypothetical protein SORBIDRAFT_03g013720 [Sorghum bicolor]
c71862.graph_c0	up	--	--	--	--	--	--	--	--	S	Function unknown	PREDICTED: uncharacterized protein LOC101776586 [Setaria italica]
c90770.graph_c0	up	--	--	--	--	--	--	--	--	S	Function unknown	uncharacterized protein LOC100278087 [Zea mays]
c92531.graph_c0	down	--	--	--	--	[L]	Replication, recombination and repair	DDE superfamily endonuclease;; Plant transposon protein	--	L	Replication, recombination and repair	PREDICTED: putative nuclease HARBI1-like [Setaria italica]
c90247.graph_c0	down	[G]	Carbohydrate transport and metabolism	Cellular Component: plastid (GO:0009536);; Molecular Function: phosphotransferase activity, alcohol group as acceptor (GO:0016773);;	--	--	--	--	--	R	General function prediction only	Xylulose kinase [Triticum urartu]
c91956.graph_c0	down	--	--	--	--	--	--	--	--	S	Function unknown	PREDICTED: uncharacterized protein LOC101782732 [Setaria italica]
c88225.graph_c0	down	--	--	--	--	[T]	Signal transduction mechanisms	TraB family;; TraB family	--	T	Signal transduction mechanisms	hypothetical protein SORBIDRAFT_07g025200 [Sorghum bicolor]
c90735.graph_c0	down	[O]	Posttranslational modification, protein turnover, chaperones	Biological Process: proteolysis (GO:0006508);;	K01304|1.17768e-121|sita:101754587|uncharacterized LOC101754587; K01304 pyroglutamyl-peptidase [EC:3.4.19.3] (A)	[O]	Posttranslational modification, protein turnover, chaperones	Pyroglutamyl peptidase	--	O	Posttranslational modification, protein turnover, chaperones	PREDICTED: uncharacterized protein LOC101754587 [Setaria italica]
c87856.graph_c0	up	--	--	--	--	--	--	--	--	S	Function unknown	Os11g0155100 [Oryza sativa Japonica Group]
c99616.graph_c2	down	--	--	Cellular Component: plastid (GO:0009536);;	--	--	--	Methyl-CpG binding domain;; Methyl-CpG binding domain	--	S	Function unknown	PREDICTED: LOC542207 isoform X1 [Zea mays]
c93526.graph_c0	up	--	--	--	--	--	--	bHLH-MYC and R2R3-MYB transcription factors N-terminal;; bHLH-MYC and R2R3-MYB transcription factors N-terminal	--	--	--	hypothetical protein [Zea mays]
c84966.graph_c0	down	--	--	Biological Process: cytokinesis by cell plate formation (GO:0000911);; Biological Process: regulation of DNA replication (GO:0006275);; Biological Process: methylation-dependent chromatin silencing (GO:0006346);; Biological Process: regulation of flower development (GO:0009909);; Biological Process: epidermal cell fate specification (GO:0009957);; Biological Process: regulation of G2/M transition…	--	--	--	--	--	S	Function unknown	PREDICTED: uncharacterized protein LOC101752746 [Setaria italica]
c97908.graph_c0	down	--	--	--	--	[I]	Lipid transport and metabolism	START domain	--	I	Lipid transport and metabolism	PREDICTED: uncharacterized protein LOC101774356, partial [Setaria italica]
c76631.graph_c0	down	--	--	--	--	--	--	--	--	S	Function unknown	PREDICTED: uncharacterized protein LOC101784075 [Setaria italica]
c89689.graph_c0	up	--	--	--	--	--	--	Agenet domain;; Protein of unknown function (DUF3676)	--	R	General function prediction only	uncharacterized protein LOC100191174 [Zea mays]
c87224.graph_c0	down	--	--	--	--	--	--	SANTA (SANT Associated)	--	S	Function unknown	hypothetical protein SORBIDRAFT_02g022225 [Sorghum bicolor]
c72619.graph_c1	down	--	--	Cellular Component: mitochondrion (GO:0005739);; Biological Process: ubiquitin-dependent protein catabolic process (GO:0006511);; Molecular Function: electron carrier activity (GO:0009055);; Cellular Component: chloroplast (GO:0009507);; Biological Process: photorespiration (GO:0009853);; Molecular Function: iron-sulfur cluster binding (GO:0051536);; Biological Process: response to misfolded prot…	--	[C]	Energy production and conversion	--	--	C	Energy production and conversion	Os09g0514600 [Oryza sativa Japonica Group]
c85760.graph_c2	up	--	--	Molecular Function: zinc ion binding (GO:0008270);;	--	--	--	von Willebrand factor type A domain;; von Willebrand factor type A domain;; von Willebrand factor type A domain;; VWA domain containing CoxE-like protein	--	O	Posttranslational modification, protein turnover, chaperones	hypothetical protein SORBIDRAFT_01g019870 [Sorghum bicolor]
c98163.graph_c1	down	--	--	Biological Process: cellular macromolecule metabolic process (GO:0044260);; Biological Process: single-organism cellular process (GO:0044763);; Biological Process: nucleic acid metabolic process (GO:0090304);;	--	--	--	--	--	S	Function unknown	PREDICTED: uncharacterized protein LOC101770859 isoform X1 [Setaria italica]
c82311.graph_c4	up	--	--	--	--	--	--	--	--	S	Function unknown	PREDICTED: uncharacterized protein LOC101779230 [Setaria italica]
c83957.graph_c0	down	--	--	--	--	--	--	--	--	S	Function unknown	PREDICTED: coiled-coil domain-containing protein 115-like [Setaria italica]
c83310.graph_c0	up	--	--	--	--	--	--	--	--	S	Function unknown	predicted protein [Hordeum vulgare subsp. vulgare]
c84227.graph_c0	down	--	--	Cellular Component: membrane (GO:0016020);;	--	--	--	--	--	S	Function unknown	hypothetical protein SORBIDRAFT_03g013750 [Sorghum bicolor]
c92782.graph_c0	down	[R]	General function prediction only	Biological Process: metabolic process (GO:0008152);; Molecular Function: hydrolase activity (GO:0016787);;	--	[R]	General function prediction only	Haloacid dehalogenase-like hydrolase;; haloacid dehalogenase-like hydrolase;; HAD-hyrolase-like	--	R	General function prediction only	PREDICTED: haloacid dehalogenase-like hydrolase domain-containing protein 3-like isoform X1 [Setaria italica]
c83654.graph_c3	down	[K]	Transcription	Molecular Function: DNA-directed RNA polymerase activity (GO:0003899);; Molecular Function: methionine adenosyltransferase activity (GO:0004478);; Molecular Function: ATP binding (GO:0005524);; Biological Process: transcription, DNA-templated (GO:0006351);; Biological Process: S-adenosylmethionine biosynthetic process (GO:0006556);; Biological Process: fatty acid catabolic process (GO:0009062);;	K03022|4.76416e-70|sbi:SORBI_02g033110|SORBIDRAFT_02g033110, Sb02g033110; hypothetical protein; K03022 DNA-directed RNA polymerase III subunit RPC8 (A)	[K]	Transcription	RNA polymerase III subunit Rpc25	--	K	Transcription	hypothetical protein SORBIDRAFT_02g033110 [Sorghum bicolor]
c98310.graph_c1	down	--	--	--	--	--	--	--	--	R	General function prediction only	PREDICTED: uncharacterized protein LOC101783161 [Setaria italica]
c92539.graph_c0	down	--	--	Molecular Function: nucleotide binding (GO:0000166);; Molecular Function: RNA binding (GO:0003723);;	--	[R]	General function prediction only	RNA recognition motif. (a.k.a. RRM, RBD, or RNP domain);; RNA recognition motif (a.k.a. RRM, RBD, or RNP domain)	--	R	General function prediction only	PREDICTED: cell wall integrity protein scw1-like [Setaria italica]
c100099.graph_c0	down	[I]	Lipid transport and metabolism	Cellular Component: plastid (GO:0009536);; Biological Process: anatomical structure morphogenesis (GO:0009653);; Biological Process: tissue development (GO:0009888);; Biological Process: cellular component organization (GO:0016043);; Biological Process: cell differentiation (GO:0030154);; Biological Process: single-organism developmental process (GO:0044767);; Biological Process: organ developmen…	--	[I]	Lipid transport and metabolism	3-hydroxyacyl-CoA dehydrogenase, NAD binding domain	--	T	Signal transduction mechanisms	Os07g0148800 [Oryza sativa Japonica Group]
c100619.graph_c0	up	--	--	--	--	--	--	non-haem dioxygenase in morphine synthesis N-terminal	--	S	Function unknown	hypothetical protein SHCRBa_257_A20_F_30 [Saccharum hybrid cultivar R570]
c79217.graph_c0	up	--	--	Cellular Component: plastid (GO:0009536);; Molecular Function: heat shock protein binding (GO:0031072);; Molecular Function: unfolded protein binding (GO:0051082);;	--	--	--	--	--	S	Function unknown	uncharacterized protein LOC100275820 [Zea mays]
c93688.graph_c0	down	--	--	Cellular Component: plastid (GO:0009536);;	K18826|3.69066e-82|sita:101775135|calmodulin-lysine N-methyltransferase-like; K18826 calmodulin-lysine N-methyltransferase [EC:2.1.1.60] (A)	[S]	Function unknown	--	--	R	General function prediction only	PREDICTED: hypothetical protein isoform X1 [Zea mays]
c89847.graph_c0	down	--	--	Cellular Component: Cul4-RING E3 ubiquitin ligase complex (GO:0080008);;	--	[R]	General function prediction only	--	--	R	General function prediction only	PREDICTED: WD repeat-containing protein WRAP73-like [Setaria italica]
c73200.graph_c0	up	--	--	--	--	--	--	--	--	K	Transcription	PREDICTED: ethylene-responsive transcription factor RAP2-6-like [Zea mays]
c95597.graph_c0	up	[R]	General function prediction only	Cellular Component: plasma membrane (GO:0005886);; Biological Process: proteolysis (GO:0006508);; Molecular Function: peptidase activity (GO:0008233);; Biological Process: determination of bilateral symmetry (GO:0009855);; Biological Process: polarity specification of adaxial/abaxial axis (GO:0009944);; Biological Process: meristem initiation (GO:0010014);; Biological Process: regulation of meris…	--	[R]	General function prediction only	Alpha/beta hydrolase family;; Alpha/beta hydrolase family;; alpha/beta hydrolase fold;; Prolyl oligopeptidase family	--	R	General function prediction only	PREDICTED: alpha/beta hydrolase domain-containing protein 17C-like [Setaria italica]
c91196.graph_c0	up	--	--	--	--	--	--	F-box-like;; F-box domain	--	R	General function prediction only	PREDICTED: uncharacterized protein LOC101761129 [Setaria italica]
c88534.graph_c0	down	--	--	Cellular Component: cytoplasmic membrane-bounded vesicle (GO:0016023);;	--	--	--	--	--	R	General function prediction only	hypothetical protein SORBIDRAFT_01g002100 [Sorghum bicolor]
c94085.graph_c1	up	--	--	--	--	--	--	--	--	S	Function unknown	predicted protein [Hordeum vulgare subsp. vulgare]
c93841.graph_c0	up	--	--	--	--	--	--	Cotton fibre expressed protein;; Domain of unknown function (DUF4408)	--	S	Function unknown	PREDICTED: uncharacterized protein LOC105047980 [Elaeis guineensis]
c49866.graph_c0	up	--	--	--	--	--	--	--	--	S	Function unknown	hypothetical protein OsI_01932 [Oryza sativa Indica Group]
c86089.graph_c0	up	--	--	--	--	--	--	--	--	S	Function unknown	PREDICTED: uncharacterized protein LOC100823668 [Brachypodium distachyon]
c94921.graph_c1	up	--	--	Cellular Component: Golgi apparatus (GO:0005794);; Cellular Component: plastid (GO:0009536);; Cellular Component: integral component of membrane (GO:0016021);; Cellular Component: cytoplasmic membrane-bounded vesicle (GO:0016023);;	--	[S]	Function unknown	Lung seven transmembrane receptor	--	S	Function unknown	hypothetical protein SORBIDRAFT_02g039170 [Sorghum bicolor]
c63265.graph_c0	down	--	--	--	--	--	--	--	--	S	Function unknown	PREDICTED: F-box/ankyrin repeat protein SKIP35-like isoform X2 [Setaria italica]
c89327.graph_c0	up	[R]	General function prediction only	Molecular Function: metal ion binding (GO:0046872);;	--	--	--	von Willebrand factor type A domain;; von Willebrand factor type A domain;; von Willebrand factor type A domain;; VWA domain containing CoxE-like protein;; Ring finger domain;; VWA / Hh protein intein-like;; Zinc finger, C3HC4 type (RING finger)	--	O	Posttranslational modification, protein turnover, chaperones	PREDICTED: uncharacterized protein LOC101777447 isoform X2 [Setaria italica]
c98065.graph_c0	up	--	--	Molecular Function: catalytic activity (GO:0003824);; Biological Process: metabolic process (GO:0008152);; Cellular Component: chloroplast (GO:0009507);; Cellular Component: membrane (GO:0016020);;	--	--	--	--	--	S	Function unknown	hypothetical protein SORBIDRAFT_06g013760 [Sorghum bicolor]
c99624.graph_c0	down	--	--	--	--	--	--	PWWP domain	--	S	Function unknown	PREDICTED: uncharacterized protein LOC101778303 isoform X2 [Setaria italica]
c76186.graph_c0	down	--	--	--	--	--	--	--	--	S	Function unknown	hypothetical protein OsJ_28825 [Oryza sativa Japonica Group]
c93630.graph_c0	up	[G]	Carbohydrate transport and metabolism	Molecular Function: hydrolase activity, hydrolyzing O-glycosyl compounds (GO:0004553);; Cellular Component: cytoplasmic membrane-bounded vesicle (GO:0016023);; Biological Process: xylan catabolic process (GO:0045493);;	--	--	--	Glycosyl hydrolase family 10	--	R	General function prediction only	PREDICTED: uncharacterized protein LOC101779072 [Setaria italica]
c92742.graph_c0	up	--	--	--	--	--	--	Cotton fibre expressed protein;; Domain of unknown function (DUF4408)	--	S	Function unknown	PREDICTED: uncharacterized protein LOC101755211 [Setaria italica]
c94480.graph_c0	up	--	--	Cellular Component: membrane (GO:0016020);;	--	[T]	Signal transduction mechanisms	Rhomboid family	--	T	Signal transduction mechanisms	rhomboid protein Hedne11758 [Hedera nepalensis]
c88913.graph_c0	up	[G]	Carbohydrate transport and metabolism	Biological Process: metabolic process (GO:0008152);; Cellular Component: plastid (GO:0009536);; Molecular Function: lyase activity (GO:0016829);;	--	--	--	KDPG and KHG aldolase	--	S	Function unknown	PREDICTED: uncharacterized protein LOC101767516 [Setaria italica]
c99522.graph_c1	down	[K]	Transcription	Molecular Function: phosphoprotein phosphatase activity (GO:0004721);; Cellular Component: nucleus (GO:0005634);; Cellular Component: mitochondrion (GO:0005739);; Biological Process: mRNA processing (GO:0006397);; Biological Process: protein dephosphorylation (GO:0006470);; Cellular Component: chloroplast (GO:0009507);;	K15544|2.86175e-70|sbi:SORBI_08g004310|SORBIDRAFT_08g004310, Sb08g004310; hypothetical protein; K15544 RNA polymerase II subunit A C-terminal domain phosphatase SSU72 [EC:3.1.3.16] (A)	[K]	Transcription	Ssu72-like protein;; Ssu72-like protein	--	K	Transcription	hypothetical protein SORBIDRAFT_08g004310 [Sorghum bicolor]
c101265.graph_c0	up	--	--	--	--	[L]	Replication, recombination and repair	Myb/SANT-like DNA-binding domain	--	S	Function unknown	PREDICTED: uncharacterized protein LOC103651381 isoform X7 [Zea mays]
c82049.graph_c0	down	--	--	Cellular Component: mitochondrion (GO:0005739);; Cellular Component: chloroplast stroma (GO:0009570);;	--	--	--	--	--	R	General function prediction only	PREDICTED: uncharacterized protein LOC101753521 [Setaria italica]
c86660.graph_c0	up	--	--	--	--	--	--	--	--	S	Function unknown	PREDICTED: uncharacterized protein LOC101769400 isoform X1 [Setaria italica]
c87021.graph_c0	up	--	--	Biological Process: response to stress (GO:0006950);; Cellular Component: plastid (GO:0009536);;	--	[S]	Function unknown	Ras-induced vulval development antagonist	--	S	Function unknown	PREDICTED: NF-kappa-B-activating protein-like [Oryza brachyantha]
c70373.graph_c0	down	--	--	--	--	--	--	--	--	S	Function unknown	hypothetical protein [Zea mays]
c86524.graph_c0	down	--	--	Cellular Component: cytoplasmic membrane-bounded vesicle (GO:0016023);;	--	--	--	Embryo-specific protein 3, (ATS3)	--	R	General function prediction only	PREDICTED: uncharacterized protein LOC101755642 [Setaria italica]
c92267.graph_c1	down	--	--	--	--	--	--	F-box associated domain	--	R	General function prediction only	hypothetical protein SORBIDRAFT_02g005890 [Sorghum bicolor]
c96028.graph_c0	up	--	--	--	--	--	--	DUF761-associated sequence motif	--	S	Function unknown	TPA: hypothetical protein ZEAMMB73_527273 [Zea mays]
c85633.graph_c1	up	--	--	Cellular Component: peroxisome (GO:0005777);;	--	--	--	NADH-ubiquinone reductase complex 1 MLRQ subunit	--	S	Function unknown	PREDICTED: uncharacterized protein LOC101785845 [Setaria italica]
c75554.graph_c0	up	--	--	Biological Process: embryo development (GO:0009790);;	--	--	--	Late embryogenesis abundant (LEA) group 1	--	--	--	PREDICTED: 11 kDa late embryogenesis abundant protein-like [Zea mays]
c91554.graph_c3	up	--	--	--	--	--	--	--	--	S	Function unknown	predicted protein [Hordeum vulgare subsp. vulgare]
c74690.graph_c0	up	--	--	--	--	--	--	--	--	S	Function unknown	hypothetical protein SORBIDRAFT_04g023760 [Sorghum bicolor]
c87894.graph_c0	down	--	--	Biological Process: response to stress (GO:0006950);;	--	--	--	Universal stress protein family	--	S	Function unknown	PREDICTED: uncharacterized protein LOC101773626 [Setaria italica]
c85154.graph_c0	down	--	--	--	--	--	--	--	--	S	Function unknown	hypothetical protein SORBIDRAFT_10g024360 [Sorghum bicolor]
c101141.graph_c1	up	--	--	Biological Process: mRNA processing (GO:0006397);; Cellular Component: chloroplast (GO:0009507);;	K12828|1.53631e-120|sita:101780839|splicing factor 3B subunit 1-like; K12828 splicing factor 3B subunit 1 (A)	[A]	RNA processing and modification	Splicing factor 3B subunit 1	--	A	RNA processing and modification	PREDICTED: splicing factor 3B subunit 1-like isoform X1 [Setaria italica]
c91329.graph_c0	up	--	--	Molecular Function: nucleotide binding (GO:0000166);; Molecular Function: nucleic acid binding (GO:0003676);; Cellular Component: cytoplasmic membrane-bounded vesicle (GO:0016023);;	--	--	--	Ataxin-2 C-terminal region	--	R	General function prediction only	PREDICTED: sex-lethal homolog [Setaria italica]
c98630.graph_c0	down	--	--	Molecular Function: DNA binding (GO:0003677);;	--	--	--	--	--	O	Posttranslational modification, protein turnover, chaperones	PREDICTED: protein transport protein sec31-like [Brachypodium distachyon]
c81979.graph_c0	up	--	--	--	--	--	--	--	--	S	Function unknown	PREDICTED: uncharacterized protein LOC101765128 [Setaria italica]
c43300.graph_c0	down	--	--	Biological Process: DNA replication (GO:0006260);; Biological Process: DNA methylation (GO:0006306);; Biological Process: cell proliferation (GO:0008283);; Biological Process: histone H3-K9 methylation (GO:0051567);;	--	--	--	--	--	S	Function unknown	PREDICTED: uncharacterized protein LOC100832538 [Brachypodium distachyon]
c96255.graph_c0	down	[MG]	--	Molecular Function: nucleotide binding (GO:0000166);; Molecular Function: catalytic activity (GO:0003824);; Cellular Component: chloroplast (GO:0009507);; Biological Process: cellular metabolic process (GO:0044237);; Molecular Function: coenzyme binding (GO:0050662);;	--	[G]	Carbohydrate transport and metabolism	--	--	G	Carbohydrate transport and metabolism	Os01g0261500 [Oryza sativa Japonica Group]
c98164.graph_c0	down	--	--	Biological Process: regulation of transcription, DNA-templated (GO:0006355);; Biological Process: protein targeting to mitochondrion (GO:0006626);; Cellular Component: H4/H2A histone acetyltransferase complex (GO:0043189);;	--	--	--	--	--	S	Function unknown	PREDICTED: uncharacterized protein LOC105058218 isoform X1 [Elaeis guineensis]
c93948.graph_c0	up	--	--	Molecular Function: DNA binding (GO:0003677);; Cellular Component: nucleoplasm (GO:0005654);; Biological Process: carpel development (GO:0048440);; Biological Process: anther development (GO:0048653);;	--	--	--	Domain of unknown function (DUF296)	--	S	Function unknown	PREDICTED: putative DNA-binding protein ESCAROLA [Brachypodium distachyon]
c89509.graph_c0	down	--	--	Molecular Function: transferase activity, transferring acyl groups other than amino-acyl groups (GO:0016747);;	--	--	--	--	--	S	Function unknown	PREDICTED: uncharacterized acetyltransferase At3g50280-like [Setaria italica]
c88141.graph_c0	down	--	--	Cellular Component: chloroplast thylakoid lumen (GO:0009543);;	--	--	--	--	--	S	Function unknown	PREDICTED: protein disulfide-isomerase LQY1 isoform X1 [Zea mays]
c97772.graph_c3	up	[S]	Function unknown	Cellular Component: plastid (GO:0009536);; Cellular Component: membrane (GO:0016020);;	--	--	--	SNARE associated Golgi protein	--	S	Function unknown	PREDICTED: Golgi apparatus membrane protein TVP38-like [Setaria italica]
c85248.graph_c3	up	--	--	Molecular Function: DNA binding (GO:0003677);; Cellular Component: mitochondrion (GO:0005739);; Biological Process: DNA repair (GO:0006281);; Biological Process: DNA recombination (GO:0006310);; Molecular Function: zinc ion binding (GO:0008270);; Cellular Component: plastid (GO:0009536);; Biological Process: DNA integration (GO:0015074);;	--	[R]	General function prediction only	--	--	R	General function prediction only	Os03g0680566 [Oryza sativa Japonica Group]
c89816.graph_c0	down	--	--	--	--	--	--	Protein of unknown function (DUF581)	--	S	Function unknown	unknown [Cynodon dactylon]
c92174.graph_c0	down	--	--	--	--	--	--	--	--	S	Function unknown	hypothetical protein SORBIDRAFT_07g019500 [Sorghum bicolor]
c89047.graph_c0	up	--	--	Biological Process: regulation of GTPase activity (GO:0043087);;	--	[U]	Intracellular trafficking, secretion, and vesicular transport	Rab3 GTPase-activating protein regulatory subunit N-terminus;; Rab3 GTPase-activating protein regulatory subunit N-terminus	--	U	Intracellular trafficking, secretion, and vesicular transport	PREDICTED: hypothetical protein isoform X1 [Zea mays]
c85205.graph_c0	down	--	--	Cellular Component: mitochondrion (GO:0005739);;	--	--	--	Protein of unknown function (DUF493)	--	S	Function unknown	hypothetical protein SORBIDRAFT_06g013740 [Sorghum bicolor]
c94864.graph_c0	up	--	--	Molecular Function: sequence-specific DNA binding transcription factor activity (GO:0003700);; Biological Process: regulation of transcription, DNA-templated (GO:0006355);; Molecular Function: sequence-specific DNA binding (GO:0043565);; Biological Process: cellular response to zinc ion (GO:0071294);;	--	--	--	Basic region leucine zipper;; bZIP transcription factor	--	K	Transcription	PREDICTED: uncharacterized protein LOC101762708 isoform X1 [Setaria italica]
c90998.graph_c0	up	--	--	Cellular Component: mitochondrion (GO:0005739);; Cellular Component: chloroplast thylakoid membrane (GO:0009535);;	--	--	--	--	--	S	Function unknown	Os02g0307800 [Oryza sativa Japonica Group]
c101324.graph_c1	up	--	--	Molecular Function: ATP binding (GO:0005524);; Cellular Component: nucleus (GO:0005634);; Biological Process: gluconeogenesis (GO:0006094);; Biological Process: ATP catabolic process (GO:0006200);; Biological Process: regulation of transcription, DNA-templated (GO:0006355);; Biological Process: protein complex assembly (GO:0006461);; Biological Process: cytoskeleton organization (GO:0007010);; Mo…	K14572|0|zma:103630487|midasin; K14572 midasin (A)	[R]	General function prediction only	AAA domain (dynein-related subfamily);; ATPase family associated with various cellular activities (AAA);; ATPase family associated with various cellular activities (AAA);; AAA domain;; AAA domain;; AAA ATPase domain;; Sigma-54 interaction domain;; AAA domain;; AAA domain;; AAA domain;; Type II/IV secretion system protein;; ABC transporter;; Sigma-54 interaction domain;; Part of AAA domain;; Molyb…	--	R	General function prediction only	PREDICTED: LOW QUALITY PROTEIN: midasin [Brachypodium distachyon]
c97227.graph_c0	down	--	--	--	--	--	--	Protein of unknown function (DUF4005)	--	S	Function unknown	hypothetical protein SORBIDRAFT_09g026070 [Sorghum bicolor]
c96471.graph_c3	down	--	--	Cellular Component: integral component of membrane (GO:0016021);; Biological Process: transmembrane transport (GO:0055085);;	K15121|4.79038e-68|sita:101759827|mitochondrial substrate carrier family protein J-like; K15121 solute carrier family 25, member 44 (A)	[C]	Energy production and conversion	--	--	C	Energy production and conversion	PREDICTED: LOW QUALITY PROTEIN: mitochondrial substrate carrier family protein J-like [Setaria italica]
c92055.graph_c0	down	--	--	Cellular Component: plastid (GO:0009536);;	--	--	--	SANTA (SANT Associated)	--	S	Function unknown	predicted protein [Hordeum vulgare subsp. vulgare]
c83647.graph_c0	down	--	--	Cellular Component: mitochondrion (GO:0005739);; Cellular Component: cytoplasmic membrane-bounded vesicle (GO:0016023);; Molecular Function: carboxylic ester hydrolase activity (GO:0052689);;	--	[I]	Lipid transport and metabolism	--	--	I	Lipid transport and metabolism	PREDICTED: lipase-like isoform X2 [Setaria italica]
c100520.graph_c0	down	--	--	Cellular Component: plasma membrane (GO:0005886);; Biological Process: transport (GO:0006810);; Cellular Component: integral component of membrane (GO:0016021);;	--	--	--	Protein of unknown function (DUF1399)	--	S	Function unknown	PREDICTED: uncharacterized protein LOC101776628 isoform X1 [Setaria italica]
c100600.graph_c1	down	--	--	Cellular Component: mitochondrion (GO:0005739);; Biological Process: nucleobase-containing compound metabolic process (GO:0006139);; Molecular Function: transferase activity, transferring phosphorus-containing groups (GO:0016772);; Biological Process: cellular macromolecule metabolic process (GO:0044260);; Molecular Function: organic cyclic compound binding (GO:0097159);; Molecular Function: hete…	--	--	--	--	--	R	General function prediction only	putative polyprotein [Oryza sativa Japonica Group]
c91118.graph_c1	up	[R]	General function prediction only	Molecular Function: catalytic activity (GO:0003824);; Biological Process: metabolic process (GO:0008152);;	--	[I]	Lipid transport and metabolism	Alpha/beta hydrolase family;; Alpha/beta hydrolase family;; alpha/beta hydrolase fold	--	I	Lipid transport and metabolism	PREDICTED: bifunctional epoxide hydrolase 2-like [Setaria italica]
c93797.graph_c2	down	--	--	Molecular Function: nucleic acid binding (GO:0003676);; Molecular Function: sequence-specific DNA binding transcription factor activity (GO:0003700);; Biological Process: regulation of transcription, DNA-templated (GO:0006355);; Molecular Function: zinc ion binding (GO:0008270);; Cellular Component: chloroplast (GO:0009507);;	--	--	--	NYN domain;; Zinc finger, C2H2 type	--	R	General function prediction only	hypothetical protein SORBIDRAFT_10g004570 [Sorghum bicolor]
c92304.graph_c1	up	--	--	--	--	--	--	F-box associated domain	--	R	General function prediction only	PREDICTED: uncharacterized protein LOC101776770 [Setaria italica]
c100170.graph_c0	up	[R]	General function prediction only	Cellular Component: plasma membrane (GO:0005886);; Molecular Function: zinc ion binding (GO:0008270);;	--	--	--	von Willebrand factor type A domain;; VWA / Hh protein intein-like;; von Willebrand factor type A domain;; von Willebrand factor type A domain;; Ring finger domain;; VWA domain containing CoxE-like protein;; RING-H2 zinc finger;; Zinc finger, C3HC4 type (RING finger);; Anaphase-promoting complex subunit 11 RING-H2 finger	--	O	Posttranslational modification, protein turnover, chaperones	PREDICTED: uncharacterized protein LOC101777756 [Setaria italica]
c101164.graph_c0	down	--	--	Molecular Function: nucleic acid binding (GO:0003676);; Cellular Component: cytoplasmic membrane-bounded vesicle (GO:0016023);;	--	--	--	MULE transposase domain;; Transposase, Mutator family	--	--	--	putative mutator-like transposase [Oryza sativa Japonica Group]
c43290.graph_c0	down	--	--	Molecular Function: calmodulin binding (GO:0005516);; Cellular Component: plastid (GO:0009536);; Biological Process: auxin-activated signaling pathway (GO:0009734);;	--	--	--	Auxin responsive protein	--	S	Function unknown	PREDICTED: uncharacterized protein LOC101752559 [Setaria italica]
c82830.graph_c0	down	--	--	Cellular Component: mitochondrial inner membrane (GO:0005743);; Cellular Component: integral component of membrane (GO:0016021);; Biological Process: transmembrane transport (GO:0055085);;	K15121|7.14129e-19|sita:101759458|solute carrier family 25 member 44-like; K15121 solute carrier family 25, member 44 (A)	[C]	Energy production and conversion	Mitochondrial carrier protein	--	C	Energy production and conversion	PREDICTED: solute carrier family 25 member 44-like [Setaria italica]
c87479.graph_c0	up	--	--	--	--	--	--	--	--	S	Function unknown	Os11g0533400 [Oryza sativa Japonica Group]
c95186.graph_c2	up	--	--	--	K14411|7.00521e-07|osa:4348867|Os10g0470900; K14411 RNA-binding protein Musashi (A)	--	--	--	--	A	RNA processing and modification	Os10g0470900 [Oryza sativa Japonica Group]
c88336.graph_c0	down	--	--	Molecular Function: binding (GO:0005488);;	--	--	--	--	--	--	--	hypothetical protein OsJ_14636 [Oryza sativa Japonica Group]
c81526.graph_c0	up	--	--	Cellular Component: mitochondrial inner membrane (GO:0005743);; Cellular Component: integral component of membrane (GO:0016021);; Biological Process: transmembrane transport (GO:0055085);;	--	[C]	Energy production and conversion	Mitochondrial carrier protein	--	C	Energy production and conversion	hypothetical protein SORBIDRAFT_03g032590 [Sorghum bicolor]
c95989.graph_c0	up	--	--	--	--	--	--	bZIP transcription factor	--	K	Transcription	putative bZIP transcription factor superfamily protein [Zea mays]
c99678.graph_c0	down	--	--	Cellular Component: plastid (GO:0009536);;	--	[D]	Cell cycle control, cell division, chromosome partitioning	Nucleotidyltransferase domain	--	L	Replication, recombination and repair	PREDICTED: terminal uridylyltransferase 4-like [Setaria italica]
c94470.graph_c0	down	--	--	--	--	--	--	--	--	--	--	hypothetical protein SORBIDRAFT_04g021320 [Sorghum bicolor]
c96970.graph_c0	up	--	--	Biological Process: metabolic process (GO:0008152);; Molecular Function: hydrolase activity (GO:0016787);;	--	[R]	General function prediction only	--	--	R	General function prediction only	hypothetical protein F775_27766 [Aegilops tauschii]
c91622.graph_c1	up	--	--	--	--	--	--	--	--	S	Function unknown	PREDICTED: ethylene-responsive transcription factor CRF3-like [Setaria italica]
c70336.graph_c0	up	--	--	--	--	--	--	--	--	R	General function prediction only	PREDICTED: uncharacterized protein LOC100822987 [Brachypodium distachyon]
c81492.graph_c0	down	--	--	--	--	--	--	--	--	S	Function unknown	PREDICTED: uncharacterized protein LOC100501429 [Zea mays]
c79606.graph_c0	down	--	--	Cellular Component: mitochondrion (GO:0005739);; Biological Process: ubiquitin-dependent protein catabolic process (GO:0006511);; Molecular Function: electron carrier activity (GO:0009055);; Cellular Component: chloroplast (GO:0009507);; Biological Process: photorespiration (GO:0009853);; Molecular Function: iron-sulfur cluster binding (GO:0051536);; Biological Process: response to misfolded prot…	--	[C]	Energy production and conversion	--	--	C	Energy production and conversion	PREDICTED: adrenodoxin-like protein, mitochondrial-like [Setaria italica]
c84887.graph_c0	down	--	--	Biological Process: aromatic amino acid family biosynthetic process (GO:0009073);; Cellular Component: plastid (GO:0009536);; Biological Process: photosystem II assembly (GO:0010207);; Biological Process: iron-sulfur cluster assembly (GO:0016226);; Biological Process: positive regulation of transcription, DNA-templated (GO:0045893);;	--	--	--	Protein of unknown function (DUF3143)	--	S	Function unknown	PREDICTED: uncharacterized protein LOC101755785 [Setaria italica]
c85742.graph_c0	down	--	--	--	--	--	--	--	--	S	Function unknown	hypothetical protein [Zea mays]
c83896.graph_c0	up	--	--	--	K07466|1.65042e-11|sita:101755189|uncharacterized LOC101755189; K07466 replication factor A1 (A)	--	--	--	--	--	--	PREDICTED: uncharacterized protein LOC101755189 [Setaria italica]
c43014.graph_c0	up	--	--	--	--	--	--	VQ motif	--	--	--	--
c56981.graph_c0	down	--	--	Cellular Component: plastid (GO:0009536);; Biological Process: photosystem II assembly (GO:0010207);;	--	--	--	Protein of unknown function (DUF3727)	--	S	Function unknown	PREDICTED: uncharacterized protein LOC101783462 isoform X4 [Setaria italica]
c97691.graph_c0	up	--	--	Cellular Component: plasma membrane (GO:0005886);; Biological Process: proteolysis (GO:0006508);; Molecular Function: peptidase activity (GO:0008233);; Cellular Component: cytoplasmic membrane-bounded vesicle (GO:0016023);;	--	--	--	--	--	R	General function prediction only	Os01g0811200 [Oryza sativa Japonica Group]
c95013.graph_c0	down	[F]	Nucleotide transport and metabolism	Molecular Function: IMP cyclohydrolase activity (GO:0003937);; Molecular Function: phosphoribosylaminoimidazolecarboxamide formyltransferase activity (GO:0004643);; Biological Process: purine nucleotide biosynthetic process (GO:0006164);; Biological Process: pyrimidine ribonucleotide biosynthetic process (GO:0009220);; Biological Process: response to cold (GO:0009409);; Cellular Component: chloro…	K00602|0|zma:103645947|bifunctional purine biosynthesis protein purH-like; K00602 phosphoribosylaminoimidazolecarboxamide formyltransferase / IMP cyclohydrolase [EC:2.1.2.3 3.5.4.10] (A)	[F]	Nucleotide transport and metabolism	AICARFT/IMPCHase bienzyme;; MGS-like domain;; AICARFT/IMPCHase bienzyme	--	F	Nucleotide transport and metabolism	PREDICTED: bifunctional purine biosynthesis protein purH-like [Zea mays]
c98651.graph_c0	up	--	--	--	--	--	--	Leucine Rich repeats (2 copies);; Leucine rich repeat;; Leucine Rich Repeat	--	S	Function unknown	PREDICTED: microtubule-associated protein futsch-like [Setaria italica]
c89358.graph_c0	up	--	--	--	--	--	--	Protein of unknown function (DUF1645)	--	S	Function unknown	uncharacterized protein LOC100277000 [Zea mays]
c55116.graph_c0	down	--	--	Cellular Component: cytoplasmic membrane-bounded vesicle (GO:0016023);;	--	--	--	Protein of unknown function (DUF3339)	--	S	Function unknown	hypothetical protein [Zea mays]
c80534.graph_c1	up	--	--	Cellular Component: mitochondrion (GO:0005739);; Cellular Component: membrane (GO:0016020);;	--	--	--	--	--	S	Function unknown	PREDICTED: uncharacterized protein LOC100835381 [Brachypodium distachyon]
c83725.graph_c0	down	--	--	--	K00083|4.96072e-08|sita:101774546|cinnamyl alcohol dehydrogenase 7-like; K00083 cinnamyl-alcohol dehydrogenase [EC:1.1.1.195] (A)	--	--	--	--	Q	Secondary metabolites biosynthesis, transport and catabolism	hypothetical protein [Zea mays]
c99957.graph_c0	down	--	--	Molecular Function: zinc ion binding (GO:0008270);;	--	--	--	Transmembrane Fragile-X-F protein;; Zinc finger, C3HC4 type (RING finger);; Transmembrane Fragile-X-F protein	--	O	Posttranslational modification, protein turnover, chaperones	PREDICTED: uncharacterized protein LOC101767658 isoform X2 [Setaria italica]
c89271.graph_c1	down	[C]	Energy production and conversion	Molecular Function: D-arabinono-1,4-lactone oxidase activity (GO:0003885);; Cellular Component: cell wall (GO:0005618);; Molecular Function: UDP-N-acetylmuramate dehydrogenase activity (GO:0008762);; Cellular Component: membrane (GO:0016020);; Cellular Component: cytoplasmic membrane-bounded vesicle (GO:0016023);; Molecular Function: flavin adenine dinucleotide binding (GO:0050660);; Biological P…	--	[V]	Defense mechanisms	FAD binding domain;; D-arabinono-1,4-lactone oxidase	--	V	Defense mechanisms	PREDICTED: uncharacterized protein LOC100831264 [Brachypodium distachyon]
c88159.graph_c0	up	[QR]	--	Cellular Component: mitochondrion (GO:0005739);; Molecular Function: methyltransferase activity (GO:0008168);; Biological Process: toxin catabolic process (GO:0009407);; Biological Process: response to cyclopentenone (GO:0010583);; Biological Process: methylation (GO:0032259);; Biological Process: response to cadmium ion (GO:0046686);;	--	[R]	General function prediction only	--	--	R	General function prediction only	PREDICTED: putative methyltransferase DDB_G0268948 [Brachypodium distachyon]
c87666.graph_c0	up	--	--	Cellular Component: membrane (GO:0016020);;	--	--	--	--	--	S	Function unknown	PREDICTED: uncharacterized protein LOC101767039 [Setaria italica]
c85638.graph_c0	up	--	--	Biological Process: transport (GO:0006810);;	--	--	--	TspO/MBR family	--	T	Signal transduction mechanisms	PREDICTED: translocator protein homolog [Setaria italica]
c89344.graph_c0	down	--	--	--	--	--	--	Arabidopsis protein of unknown function	--	S	Function unknown	hypothetical protein SORBIDRAFT_02g031890 [Sorghum bicolor]
c87407.graph_c0	up	--	--	Molecular Function: heat shock protein binding (GO:0031072);; Molecular Function: unfolded protein binding (GO:0051082);;	--	--	--	--	--	R	General function prediction only	PREDICTED: uncharacterized protein LOC101773820 [Setaria italica]
c95696.graph_c0	down	--	--	--	--	--	--	--	--	S	Function unknown	PREDICTED: uncharacterized protein LOC101759692 isoform X2 [Setaria italica]
c81242.graph_c1	up	--	--	Molecular Function: amine transmembrane transporter activity (GO:0005275);; Biological Process: amino acid transport (GO:0006865);; Cellular Component: integral component of membrane (GO:0016021);; Cellular Component: cytoplasmic membrane-bounded vesicle (GO:0016023);;	K14207|0|sita:101774531|probable sodium-coupled neutral amino acid transporter 6-like; K14207 solute carrier family 38 (sodium-coupled neutral amino acid transporter), member 2 (A)	[E]	Amino acid transport and metabolism	Transmembrane amino acid transporter protein;; Tryptophan/tyrosine permease family	--	E	Amino acid transport and metabolism	PREDICTED: probable sodium-coupled neutral amino acid transporter 6-like [Setaria italica]
c80653.graph_c0	up	--	--	Molecular Function: sequence-specific DNA binding transcription factor activity (GO:0003700);; Cellular Component: nucleus (GO:0005634);; Biological Process: regulation of transcription, DNA-templated (GO:0006355);; Cellular Component: plastid (GO:0009536);; Molecular Function: sequence-specific DNA binding (GO:0043565);; Molecular Function: protein dimerization activity (GO:0046983);;	--	--	--	bZIP transcription factor	--	S	Function unknown	PREDICTED: transcriptional activator TAF-1-like [Setaria italica]
c93687.graph_c0	down	--	--	Cellular Component: cytoplasmic membrane-bounded vesicle (GO:0016023);;	--	--	--	--	--	S	Function unknown	hypothetical protein SORBIDRAFT_03g006540 [Sorghum bicolor]
c86174.graph_c0	up	--	--	Cellular Component: mitochondrion (GO:0005739);;	--	--	--	--	--	S	Function unknown	PREDICTED: YTH domain-containing protein 1-like isoform X1 [Setaria italica]
c100223.graph_c1	down	--	--	Molecular Function: binding (GO:0005488);;	--	--	--	--	--	S	Function unknown	hypothetical protein SORBIDRAFT_02g036700 [Sorghum bicolor]
c97427.graph_c1	down	--	--	Molecular Function: acetylglucosaminyltransferase activity (GO:0008375);; Cellular Component: membrane (GO:0016020);; Cellular Component: cytoplasmic membrane-bounded vesicle (GO:0016023);;	--	--	--	Core-2/I-Branching enzyme	--	S	Function unknown	hypothetical protein F775_31331 [Aegilops tauschii]
c85507.graph_c0	down	--	--	--	--	--	--	FAE1/Type III polyketide synthase-like protein	--	--	--	--
c96618.graph_c0	up	--	--	Cellular Component: plastid (GO:0009536);;	--	--	--	Plant protein of unknown function (DUF868)	--	S	Function unknown	hypothetical protein SORBIDRAFT_07g021540 [Sorghum bicolor]
c96037.graph_c1	up	--	--	Cellular Component: plasma membrane (GO:0005886);; Cellular Component: chloroplast (GO:0009507);;	--	[L]	Replication, recombination and repair	--	--	L	Replication, recombination and repair	PREDICTED: putative nuclease HARBI1-like [Setaria italica]
c99630.graph_c3	down	--	--	--	--	--	--	Zinc knuckle	--	R	General function prediction only	hypothetical protein SORBIDRAFT_02g020920 [Sorghum bicolor]
c78941.graph_c0	down	--	--	--	--	--	--	Domain of unknown function (DUF4408);; Cotton fibre expressed protein	--	S	Function unknown	PREDICTED: uncharacterized protein LOC101780779 [Setaria italica]
c86977.graph_c0	up	--	--	Cellular Component: cytoplasmic membrane-bounded vesicle (GO:0016023);;	--	--	--	Late embryogenesis abundant protein	--	R	General function prediction only	embryonic protein DC-8 precursor [Zea mays]
c100281.graph_c4	down	--	--	--	--	--	--	--	--	S	Function unknown	predicted protein [Hordeum vulgare subsp. vulgare]
c92283.graph_c0	up	--	--	--	--	[R]	General function prediction only	zinc-binding in reverse transcriptase	--	R	General function prediction only	hypothetical protein SORBIDRAFT_10g007695 [Sorghum bicolor]
c100726.graph_c2	up	--	--	Biological Process: fatty acid beta-oxidation (GO:0006635);; Cellular Component: cytoplasmic membrane-bounded vesicle (GO:0016023);; Biological Process: protein import into peroxisome matrix (GO:0016558);;	--	--	--	Protein of unknown function, DUF538	--	R	General function prediction only	PREDICTED: uncharacterized protein LOC101760843 [Setaria italica]
c83499.graph_c1	down	--	--	Cellular Component: mitochondrion (GO:0005739);; Molecular Function: transferase activity (GO:0016740);;	--	[S]	Function unknown	Protein of unknown function (DUF563)	--	S	Function unknown	PREDICTED: uncharacterized protein LOC101783129 [Setaria italica]
c43139.graph_c0	down	--	--	--	--	--	--	--	--	S	Function unknown	hypothetical protein SORBIDRAFT_06g025230 [Sorghum bicolor]
c71967.graph_c0	up	--	--	--	--	--	--	--	--	S	Function unknown	hypothetical protein SORBIDRAFT_10g022747 [Sorghum bicolor]
c91137.graph_c0	down	--	--	--	--	--	--	--	--	--	--	hypothetical protein OsI_31302 [Oryza sativa Indica Group]
c94361.graph_c1	down	--	--	--	--	--	--	Domain of unknown function (DUF3511)	--	S	Function unknown	PREDICTED: nucleosome-remodeling factor subunit BPTF-like [Setaria italica]
c89913.graph_c0	down	[J]	Translation, ribosomal structure and biogenesis	Biological Process: RNA methylation (GO:0001510);; Molecular Function: RNA binding (GO:0003723);; Cellular Component: mitochondrion (GO:0005739);; Biological Process: RNA processing (GO:0006396);; Molecular Function: tRNA (guanosine-2'-O-)-methyltransferase activity (GO:0009020);; Cellular Component: plastid (GO:0009536);;	--	[A]	RNA processing and modification	SpoU rRNA Methylase family	--	A	RNA processing and modification	PREDICTED: uncharacterized protein LOC101759672 isoform X1 [Setaria italica]
c96026.graph_c0	down	--	--	--	--	[R]	General function prediction only	--	--	R	General function prediction only	PREDICTED: putative ribonuclease H protein At1g65750-like [Setaria italica]
c96801.graph_c0	down	--	--	--	--	--	--	--	--	S	Function unknown	PREDICTED: uncharacterized protein LOC101759329 [Setaria italica]
c100173.graph_c1	up	--	--	--	--	--	--	--	--	--	--	Threonyl-tRNA synthetase, mitochondrial [Triticum urartu]
c88083.graph_c0	up	--	--	--	--	--	--	--	--	R	General function prediction only	hypothetical protein [Zea mays]
c85208.graph_c0	down	--	--	--	--	--	--	GRF zinc finger	--	--	--	PREDICTED: uncharacterized protein LOC103632752 [Zea mays]
c99102.graph_c1	down	--	--	--	--	--	--	--	--	O	Posttranslational modification, protein turnover, chaperones	PREDICTED: serine/arginine repetitive matrix protein 2-like isoform X2 [Setaria italica]
c81142.graph_c1	up	--	--	--	--	--	--	--	--	R	General function prediction only	PREDICTED: uncharacterized protein LOC101771844 [Setaria italica]
c77044.graph_c0	down	--	--	Cellular Component: mitochondrion (GO:0005739);; Cellular Component: plastid (GO:0009536);;	--	--	--	--	--	S	Function unknown	uncharacterized protein LOC100274820 [Zea mays]
c98913.graph_c0	up	--	--	Molecular Function: calcium ion binding (GO:0005509);; Cellular Component: integral component of membrane (GO:0016021);; Biological Process: transmembrane transport (GO:0055085);;	--	--	--	Sodium/calcium exchanger protein;; EF-hand domain pair	--	P	Inorganic ion transport and metabolism	Os01g0212400 [Oryza sativa Japonica Group]
c93243.graph_c0	down	--	--	--	K11793|0|zma:100193513|hypothetical protein; K11793 cereblon (A)	[R]	General function prediction only	ATP-dependent protease La (LON) domain	--	R	General function prediction only	hypothetical protein [Zea mays]
c91521.graph_c0	up	--	--	Molecular Function: metal ion binding (GO:0046872);;	K14816|0|sbi:SORBI_10g028300|SORBIDRAFT_10g028300, Sb10g028300; hypothetical protein; K14816 pre-60S factor REI1 (A)	[R]	General function prediction only	C2H2 type zinc-finger (2 copies);; Zinc-finger double-stranded RNA-binding;; Zinc-finger of C2H2 type	--	R	General function prediction only	hypothetical protein SORBIDRAFT_10g028300 [Sorghum bicolor]
c89306.graph_c0	up	--	--	Cellular Component: cytoplasmic membrane-bounded vesicle (GO:0016023);;	--	--	--	Protein of unknown function, DUF538	--	R	General function prediction only	TPA: hypothetical protein ZEAMMB73_117696 [Zea mays]
c81209.graph_c0	up	[K]	Transcription	Biological Process: RNA splicing, via endonucleolytic cleavage and ligation (GO:0000394);; Molecular Function: translation initiation factor activity (GO:0003743);; Molecular Function: ATP binding (GO:0005524);; Cellular Component: transcription factor TFIIF complex (GO:0005674);; Cellular Component: mitochondrion (GO:0005739);; Biological Process: transcription initiation from RNA polymerase II …	K03139|7.73525e-128|sita:101769095|transcription initiation factor IIF subunit beta-like; K03139 transcription initiation factor TFIIF subunit beta [EC:3.6.4.12] (A)	[K]	Transcription	Transcription initiation factor IIF, beta subunit	--	K	Transcription	PREDICTED: transcription initiation factor IIF subunit beta-like [Setaria italica]
c85762.graph_c0	down	--	--	Molecular Function: calcium ion binding (GO:0005509);; Cellular Component: cytosol (GO:0005829);;	--	--	--	EF hand;; EF-hand domain;; EF hand;; EF-hand domain pair;; EF-hand domain pair	--	T	Signal transduction mechanisms	uncharacterized protein LOC100191804 [Zea mays]
c89354.graph_c0	down	--	--	--	--	--	--	Protein of unknown function (DUF4050)	--	S	Function unknown	hypothetical protein SORBIDRAFT_03g004410 [Sorghum bicolor]
c89157.graph_c0	down	--	--	--	--	--	--	--	--	S	Function unknown	hypothetical protein TRIUR3_20232 [Triticum urartu]
c100415.graph_c1	up	--	--	Cellular Component: signal recognition particle, endoplasmic reticulum targeting (GO:0005786);; Biological Process: SRP-dependent cotranslational protein targeting to membrane (GO:0006614);; Molecular Function: 7S RNA binding (GO:0008312);; Cellular Component: cytoplasmic membrane-bounded vesicle (GO:0016023);;	K03108|0|sita:101777521|signal recognition particle subunit SRP72-like; K03108 signal recognition particle subunit SRP72 (A)	[U]	Intracellular trafficking, secretion, and vesicular transport	SRP72 RNA-binding domain	--	U	Intracellular trafficking, secretion, and vesicular transport	PREDICTED: signal recognition particle subunit SRP72-like [Setaria italica]
c88999.graph_c0	up	--	--	--	--	--	--	--	--	S	Function unknown	PREDICTED: uncharacterized protein LOC103632552 [Zea mays]
c83499.graph_c0	down	--	--	Cellular Component: mitochondrion (GO:0005739);; Molecular Function: transferase activity, transferring glycosyl groups (GO:0016757);;	--	[S]	Function unknown	--	--	S	Function unknown	PREDICTED: uncharacterized protein LOC101761394 [Setaria italica]
c94416.graph_c0	down	--	--	Cellular Component: membrane (GO:0016020);;	K15119|5.42686e-08|sbi:SORBI_07g019430|SORBIDRAFT_07g019430, Sb07g019430; hypothetical protein; K15119 solute carrier family 25, member 39/40 (A)	--	--	--	--	C	Energy production and conversion	hypothetical protein SORBIDRAFT_07g019430 [Sorghum bicolor]
c100134.graph_c0	up	--	--	Cellular Component: plasma membrane (GO:0005886);;	--	--	--	--	--	S	Function unknown	PREDICTED: uncharacterized protein LOC101764782 [Setaria italica]
c92537.graph_c1	down	[S]	Function unknown	Cellular Component: plastid (GO:0009536);;	--	--	--	Protein of unknown function (DUF1517)	--	S	Function unknown	PREDICTED: vitellogenin-1-like [Setaria italica]
c92239.graph_c0	down	--	--	--	--	--	--	C1-like domain	--	S	Function unknown	PREDICTED: uncharacterized protein LOC101753353 [Setaria italica]
c69169.graph_c0	down	[B]	Chromatin structure and dynamics	--	--	[K]	Transcription	SWIB/MDM2 domain	--	K	Transcription	SWIb domain-containing protein [Zea mays]
c86274.graph_c0	up	--	--	--	--	--	--	--	--	S	Function unknown	predicted protein [Hordeum vulgare subsp. vulgare]
c88241.graph_c0	up	--	--	--	--	--	--	--	--	S	Function unknown	PREDICTED: uncharacterized protein LOC101772359 [Setaria italica]
c87333.graph_c2	up	--	--	--	--	--	--	--	--	S	Function unknown	PREDICTED: ethylene-responsive transcription factor 11-like [Setaria italica]
c75804.graph_c0	down	--	--	--	--	--	--	--	--	--	--	PREDICTED: uncharacterized protein LOC101779456 [Setaria italica]
c94909.graph_c1	down	[GEPR]	--	Molecular Function: DNA binding (GO:0003677);; Molecular Function: RNA binding (GO:0003723);; Molecular Function: transporter activity (GO:0005215);; Cellular Component: integral component of membrane (GO:0016021);; Cellular Component: cytoplasmic membrane-bounded vesicle (GO:0016023);; Biological Process: RNA metabolic process (GO:0016070);; Biological Process: transmembrane transport (GO:005508…	--	[R]	General function prediction only	Major Facilitator Superfamily;; MFS/sugar transport protein;; Sugar (and other) transporter	--	R	General function prediction only	PREDICTED: hippocampus abundant transcript-like protein 1-like [Setaria italica]
c85250.graph_c0	up	--	--	Cellular Component: membrane (GO:0016020);; Cellular Component: cytoplasmic membrane-bounded vesicle (GO:0016023);;	--	--	--	Protein of unknown function (DUF1218)	--	S	Function unknown	predicted protein [Hordeum vulgare subsp. vulgare]
c89294.graph_c0	down	--	--	Molecular Function: alcohol O-acetyltransferase activity (GO:0004026);; Biological Process: alcohol metabolic process (GO:0006066);;	--	--	--	Condensation domain;; Alcohol acetyltransferase	--	S	Function unknown	hypothetical protein SORBIDRAFT_03g040670 [Sorghum bicolor]
c78120.graph_c0	up	--	--	Biological Process: response to oxidative stress (GO:0006979);; Biological Process: anaerobic respiration (GO:0009061);;	--	--	--	--	--	S	Function unknown	uncharacterized protein LOC100278780 [Zea mays]
c86199.graph_c0	down	--	--	Cellular Component: cytoplasmic membrane-bounded vesicle (GO:0016023);;	--	--	--	Pollen proteins Ole e I like	--	R	General function prediction only	PREDICTED: extensin-2-like [Setaria italica]
c87611.graph_c0	down	--	--	Cellular Component: nucleus (GO:0005634);; Biological Process: protein import into nucleus (GO:0006606);; Molecular Function: protein transporter activity (GO:0008565);; Cellular Component: chloroplast thylakoid membrane (GO:0009535);; Biological Process: chlorophyll catabolic process (GO:0015996);;	--	--	--	SnoaL-like domain;; Nuclear transport factor 2 (NTF2) domain;; SnoaL-like polyketide cyclase	--	R	General function prediction only	hypothetical protein [Zea mays]
c95963.graph_c0	up	--	--	--	--	--	--	Remorin, C-terminal region	--	--	--	--
c90494.graph_c0	up	--	--	Biological Process: nuclear-transcribed mRNA catabolic process (GO:0000956);; Molecular Function: DNA binding (GO:0003677);; Molecular Function: RNA binding (GO:0003723);; Biological Process: protein N-linked glycosylation (GO:0006487);;	--	--	--	Agenet domain;; BAH domain	--	R	General function prediction only	PREDICTED: uncharacterized protein LOC102707787 [Oryza brachyantha]
c94744.graph_c1	up	--	--	--	--	--	--	Ribosome biogenesis protein SLX9	--	S	Function unknown	hypothetical protein SORBIDRAFT_08g009810 [Sorghum bicolor]
c77043.graph_c1	up	--	--	--	--	--	--	--	--	S	Function unknown	unknown [Zea mays]
c87044.graph_c0	down	--	--	--	--	--	--	Protein of unknown function (DUF581)	--	S	Function unknown	hypothetical protein [Zea mays]
c93393.graph_c1	down	[PR]	--	Cellular Component: chloroplast thylakoid membrane (GO:0009535);; Cellular Component: chloroplast envelope (GO:0009941);; Molecular Function: oxidoreductase activity (GO:0016491);; Molecular Function: 2 iron, 2 sulfur cluster binding (GO:0051537);; Biological Process: oxidation-reduction process (GO:0055114);;	--	--	--	Rieske-like [2Fe-2S] domain	--	S	Function unknown	PREDICTED: uncharacterized protein LOC101780631 isoform X1 [Setaria italica]
c77043.graph_c2	up	--	--	--	--	--	--	Protein of unknown function (DUF3070)	--	--	--	PREDICTED: uncharacterized protein LOC102711003 [Oryza brachyantha]
c95433.graph_c0	down	--	--	Biological Process: response to oxidative stress (GO:0006979);;	--	--	--	--	--	S	Function unknown	PREDICTED: serine/arginine repetitive matrix protein 2-like [Setaria italica]
c98401.graph_c0	up	--	--	--	--	--	--	Ring finger domain;; RING-H2 zinc finger	--	O	Posttranslational modification, protein turnover, chaperones	PREDICTED: uncharacterized protein LOC101761669 [Setaria italica]
c84654.graph_c0	down	--	--	Biological Process: gamete generation (GO:0007276);; Biological Process: microsporogenesis (GO:0009556);; Molecular Function: anaphase-promoting complex binding (GO:0010997);; Biological Process: regulation of DNA endoreduplication (GO:0032875);; Biological Process: positive regulation of protein catabolic process (GO:0045732);; Biological Process: negative regulation of organ growth (GO:0046621)…	--	--	--	--	--	S	Function unknown	PREDICTED: uncharacterized protein LOC101768921 isoform X1 [Setaria italica]
c95284.graph_c0	down	--	--	Cellular Component: membrane (GO:0016020);; Molecular Function: kinase activity (GO:0016301);; Biological Process: phosphorylation (GO:0016310);;	--	[T]	Signal transduction mechanisms	Organic solute transporter Ostalpha;; Organic solute transporter Ostalpha;; Organic solute transporter Ostalpha	--	T	Signal transduction mechanisms	PREDICTED: transmembrane protein 184 homolog DDB_G0279555-like isoform X2 [Zea mays]
c85453.graph_c0	down	--	--	--	--	--	--	--	--	O	Posttranslational modification, protein turnover, chaperones	--
c97801.graph_c0	down	--	--	Cellular Component: mitochondrion (GO:0005739);;	--	--	--	Zein-binding	--	S	Function unknown	PREDICTED: kinesin-like protein KIF15-like [Setaria italica]
c98616.graph_c0	down	--	--	--	--	--	--	--	--	S	Function unknown	predicted protein [Hordeum vulgare subsp. vulgare]
c101099.graph_c0	up	--	--	Cellular Component: vacuole (GO:0005773);; Cellular Component: membrane (GO:0016020);;	--	--	--	--	--	R	General function prediction only	PREDICTED: uncharacterized protein LOC101780552 [Setaria italica]
c88799.graph_c0	up	--	--	--	--	--	--	--	--	S	Function unknown	hypothetical protein SORBIDRAFT_01g041360 [Sorghum bicolor]
c92688.graph_c0	up	--	--	Cellular Component: mitochondrion (GO:0005739);; Cellular Component: plasma membrane (GO:0005886);; Biological Process: response to cold (GO:0009409);; Biological Process: response to water deprivation (GO:0009414);; Biological Process: response to high light intensity (GO:0009644);; Biological Process: response to salt stress (GO:0009651);;	--	--	--	Senescence-associated protein	--	S	Function unknown	hypothetical protein [Zea mays]
c84439.graph_c3	up	--	--	--	--	--	--	--	--	S	Function unknown	hypothetical protein SORBIDRAFT_02g036890 [Sorghum bicolor]
c90575.graph_c0	up	--	--	--	--	--	--	--	--	S	Function unknown	Os07g0669600 [Oryza sativa Japonica Group]
c87570.graph_c0	up	--	--	Biological Process: metabolic process (GO:0008152);; Molecular Function: transferase activity, transferring hexosyl groups (GO:0016758);;	--	--	--	--	--	G	Carbohydrate transport and metabolism	PREDICTED: anthocyanidin 5,3-O-glucosyltransferase-like [Setaria italica]
c94982.graph_c2	up	--	--	Molecular Function: sequence-specific DNA binding transcription factor activity (GO:0003700);; Cellular Component: nucleus (GO:0005634);; Biological Process: regulation of transcription, DNA-templated (GO:0006355);;	K09286|3.5912e-29|sita:101778978|ethylene-responsive transcription factor 5-like; K09286 EREBP-like factor (A)	--	--	AP2 domain	--	R	General function prediction only	PREDICTED: ethylene-responsive transcription factor 5-like [Setaria italica]
c100092.graph_c0	up	--	--	Molecular Function: nucleic acid binding (GO:0003676);;	--	--	--	--	--	S	Function unknown	PREDICTED: uncharacterized protein LOC101781117 [Setaria italica]
c74464.graph_c0	down	--	--	Cellular Component: plastid (GO:0009536);;	--	--	--	Protein of unknown function (DUF3571)	--	S	Function unknown	PREDICTED: uncharacterized protein LOC101779891 [Setaria italica]
c83013.graph_c0	down	--	--	--	--	--	--	DVL family	--	S	Function unknown	PREDICTED: uncharacterized protein LOC101773101 [Setaria italica]
c88244.graph_c0	up	--	--	--	--	--	--	Protein of unknown function (DUF1645)	--	S	Function unknown	Protein of unknown function DUF1645 [Saccharum hybrid cultivar R570]
c101014.graph_c0	up	[YU]	--	Molecular Function: nucleic acid binding (GO:0003676);; Cellular Component: nucleus (GO:0005634);; Biological Process: intracellular protein transport (GO:0006886);; Molecular Function: zinc ion binding (GO:0008270);; Molecular Function: Ran GTPase binding (GO:0008536);; Biological Process: embryo sac development (GO:0009553);; Biological Process: pollen development (GO:0009555);; Biological Proc…	K14290|0|sbi:SORBI_01g000490|SORBIDRAFT_01g000490, Sb01g000490; hypothetical protein; K14290 exportin-1 (A)	[YU]	--	CRM1 C terminal;; Exportin 1-like protein;; Importin-beta N-terminal domain	--	Y	Nuclear structure	hypothetical protein SORBIDRAFT_01g000490 [Sorghum bicolor]
c93158.graph_c0	up	--	--	Biological Process: DNA replication initiation (GO:0006270);; Biological Process: premeiotic DNA replication (GO:0006279);; Biological Process: DNA methylation (GO:0006306);; Biological Process: cell proliferation (GO:0008283);; Biological Process: gametophyte development (GO:0048229);; Biological Process: histone H3-K9 methylation (GO:0051567);;	K06628|0|sita:101756431|cell division control protein 45 homolog; K06628 cell division control protein 45 (A)	[L]	Replication, recombination and repair	CDC45-like protein	--	L	Replication, recombination and repair	PREDICTED: cell division control protein 45 homolog [Setaria italica]
c81225.graph_c0	up	--	--	Cellular Component: chloroplast (GO:0009507);;	--	--	--	TPR repeat;; Tetratricopeptide repeat;; Tetratricopeptide repeat;; Tetratricopeptide repeat;; Tetratricopeptide repeat	--	S	Function unknown	TPR domain protein [Zea mays]
c96769.graph_c1	down	[R]	General function prediction only	Molecular Function: ATP binding (GO:0005524);; Cellular Component: microtubule (GO:0005874);; Biological Process: regulation of mitotic cell cycle (GO:0007346);; Biological Process: embryo development ending in seed dormancy (GO:0009793);; Biological Process: cell division (GO:0051301);;	K06883|0|sita:101776930|GPN-loop GTPase 2-like; K06883 (A)	[R]	General function prediction only	Conserved hypothetical ATP binding protein	--	R	General function prediction only	PREDICTED: GPN-loop GTPase 2-like isoform X1 [Setaria italica]
c96752.graph_c0	up	--	--	--	--	--	--	--	--	S	Function unknown	PREDICTED: triadin-like [Setaria italica]
c93775.graph_c0	down	--	--	Cellular Component: mitochondrion (GO:0005739);; Molecular Function: oxidoreductase activity (GO:0016491);; Biological Process: oxidation-reduction process (GO:0055114);;	--	[Q]	Secondary metabolites biosynthesis, transport and catabolism	--	--	Q	Secondary metabolites biosynthesis, transport and catabolism	PREDICTED: retinol dehydrogenase 13-like [Setaria italica]
c98970.graph_c0	up	--	--	Molecular Function: chromatin binding (GO:0003682);; Molecular Function: sequence-specific DNA binding transcription factor activity (GO:0003700);; Biological Process: regulation of transcription, DNA-templated (GO:0006355);;	--	[K]	Transcription	Myb/SANT-like DNA-binding domain	--	K	Transcription	PREDICTED: uncharacterized protein LOC101766022 [Setaria italica]
c96865.graph_c0	up	--	--	--	--	[Z]	Cytoskeleton	Regulator of Vps4 activity in the MVB pathway	--	Z	Cytoskeleton	uncharacterized protein LOC103641204 [Zea mays]
c86201.graph_c0	down	--	--	Cellular Component: plastid (GO:0009536);;	--	--	--	--	--	S	Function unknown	PREDICTED: uncharacterized protein LOC101783477 [Setaria italica]
c98257.graph_c0	down	[E]	Amino acid transport and metabolism	Molecular Function: acid phosphatase activity (GO:0003993);; Biological Process: metabolic process (GO:0008152);; Cellular Component: plastid (GO:0009536);; Molecular Function: pyridoxal phosphate binding (GO:0030170);; Molecular Function: metal ion binding (GO:0046872);;	--	--	--	Orn/Lys/Arg decarboxylase, major domain;; Orn/Lys/Arg decarboxylase, C-terminal domain;; Aminotransferase class I and II;; DegT/DnrJ/EryC1/StrS aminotransferase family;; Beta-eliminating lyase	--	E	Amino acid transport and metabolism	PREDICTED: uncharacterized protein LOC101756633 [Setaria italica]
c98299.graph_c0	down	--	--	Molecular Function: structural constituent of ribosome (GO:0003735);; Cellular Component: mitochondrion (GO:0005739);; Biological Process: DNA-templated transcription, elongation (GO:0006354);; Biological Process: translation (GO:0006412);; Cellular Component: large ribosomal subunit (GO:0015934);;	K02935|2.27404e-68|zma:100192505|cl9093_1; LOC100192505; K02935 large subunit ribosomal protein L7/L12 (A)	[J]	Translation, ribosomal structure and biogenesis	Ribosomal protein L7/L12 C-terminal domain	--	J	Translation, ribosomal structure and biogenesis	unknown [Zea mays]
c93401.graph_c0	up	--	--	Cellular Component: mitochondrion (GO:0005739);;	--	--	--	--	--	S	Function unknown	PREDICTED: uncharacterized protein LOC101757329 [Setaria italica]
c82154.graph_c2	up	--	--	--	--	--	--	--	--	S	Function unknown	PREDICTED: uncharacterized protein LOC103651368 [Zea mays]
c94293.graph_c0	up	--	--	--	--	--	--	--	--	K	Transcription	PREDICTED: NAC domain-containing protein 77-like [Setaria italica]
c97031.graph_c0	down	--	--	Cellular Component: plastid (GO:0009536);;	--	--	--	BRO1-like domain	--	R	General function prediction only	PREDICTED: uncharacterized protein LOC101778984 isoform X13 [Setaria italica]
c93262.graph_c0	up	--	--	Cellular Component: glycosylphosphatidylinositol-N-acetylglucosaminyltransferase (GPI-GnT) complex (GO:0000506);; Biological Process: GPI anchor biosynthetic process (GO:0006506);; Biological Process: pollen germination (GO:0009846);; Biological Process: pollen tube growth (GO:0009860);; Cellular Component: integral component of membrane (GO:0016021);; Biological Process: sterol biosynthetic proc…	K03859|6.01274e-157|sita:101773964|putative phosphatidylinositol N-acetylglucosaminyltransferase subunit C-like; K03859 phosphatidylinositol glycan, class C (A)	[I]	Lipid transport and metabolism	Phosphatidylinositol N-acetylglucosaminyltransferase	--	I	Lipid transport and metabolism	PREDICTED: putative phosphatidylinositol N-acetylglucosaminyltransferase subunit C-like isoform X1 [Setaria italica]
c72086.graph_c0	down	--	--	--	--	--	--	Domain of unknown function (DUF4535)	--	S	Function unknown	hypothetical protein [Zea mays]
c84729.graph_c0	up	--	--	--	--	--	--	Protein of unknown function (DUF629);; Tetratricopeptide repeat	--	R	General function prediction only	PREDICTED: uncharacterized protein LOC101765117 [Setaria italica]
c97446.graph_c0	down	--	--	--	--	--	--	BTB/POZ domain	--	R	General function prediction only	PREDICTED: uncharacterized protein LOC101769242 [Setaria italica]
c87746.graph_c0	down	--	--	Cellular Component: cytoplasmic membrane-bounded vesicle (GO:0016023);;	--	--	--	Plant invertase/pectin methylesterase inhibitor	--	R	General function prediction only	hypothetical protein SORBIDRAFT_04g021920 [Sorghum bicolor]
c85449.graph_c0	down	--	--	--	--	--	--	--	--	S	Function unknown	predicted protein [Hordeum vulgare subsp. vulgare]
c90339.graph_c0	up	--	--	--	K02882|6.96816e-36|sita:101770807|60S ribosomal protein L18a-like; K02882 large subunit ribosomal protein L18Ae (A)	--	--	--	--	S	Function unknown	PREDICTED: 60S ribosomal protein L18a-like [Setaria italica]
c98885.graph_c0	up	--	--	Cellular Component: mitochondrion (GO:0005739);; Cellular Component: membrane (GO:0016020);; Cellular Component: cytoplasmic membrane-bounded vesicle (GO:0016023);; Molecular Function: kinase activity (GO:0016301);; Biological Process: phosphorylation (GO:0016310);;	--	[T]	Signal transduction mechanisms	Organic solute transporter Ostalpha;; Organic solute transporter Ostalpha;; Organic solute transporter Ostalpha	--	T	Signal transduction mechanisms	hypothetical protein SORBIDRAFT_09g029970 [Sorghum bicolor]
c93664.graph_c0	up	--	--	Molecular Function: chromatin binding (GO:0003682);; Cellular Component: vacuole (GO:0005773);; Cellular Component: plastid (GO:0009536);;	--	--	--	Myb/SANT-like DNA-binding domain	--	K	Transcription	putative homeodomain-like transcription factor superfamily protein [Zea mays]
c72507.graph_c0	down	--	--	Cellular Component: mitochondrion (GO:0005739);; Cellular Component: chloroplast thylakoid membrane (GO:0009535);; Biological Process: mRNA modification (GO:0016556);;	--	--	--	--	--	S	Function unknown	PREDICTED: uncharacterized protein LOC101757179 [Setaria italica]
c94887.graph_c2	down	--	--	--	--	--	--	--	--	S	Function unknown	PREDICTED: uncharacterized protein LOC101752710 isoform X1 [Setaria italica]
c94463.graph_c0	up	--	--	Molecular Function: nucleic acid binding (GO:0003676);; Molecular Function: protein dimerization activity (GO:0046983);;	--	--	--	Domain of unknown function (DUF4371);; hAT family C-terminal dimerisation region	--	S	Function unknown	hypothetical protein SORBIDRAFT_08g012780 [Sorghum bicolor]
c73109.graph_c0	down	--	--	Cellular Component: cytoplasmic membrane-bounded vesicle (GO:0016023);;	--	--	--	Protein of unknown function (DUF3339)	--	S	Function unknown	PREDICTED: uncharacterized protein LOC101766876 [Setaria italica]
c96556.graph_c1	down	[R]	General function prediction only	Molecular Function: nucleotide binding (GO:0000166);; Biological Process: mRNA splicing, via spliceosome (GO:0000398);; Biological Process: RNA methylation (GO:0001510);; Biological Process: protein maturation (GO:0051604);; Cellular Component: Cul4-RING E3 ubiquitin ligase complex (GO:0080008);;	--	[R]	General function prediction only	WD domain, G-beta repeat	--	R	General function prediction only	PREDICTED: WD repeat-containing protein 89 homolog [Setaria italica]
c90862.graph_c2	down	--	--	Cellular Component: mitochondrial respiratory chain complex I (GO:0005747);;	--	--	--	--	--	S	Function unknown	hypothetical protein [Zea mays]
c89156.graph_c1	down	--	--	Molecular Function: binding (GO:0005488);; Cellular Component: plastid (GO:0009536);;	K16189|1.16245e-26|sita:101775649|transcription factor PIF4-like; K16189 phytochrome-interacting factor 4 (A)	--	--	--	--	R	General function prediction only	putative HLH DNA-binding domain superfamily protein [Zea mays]
c97991.graph_c1	up	--	--	Molecular Function: transferase activity, transferring glycosyl groups (GO:0016757);;	--	--	--	Plant phosphoribosyltransferase C-terminal	--	R	General function prediction only	uncharacterized protein LOC100502336 [Zea mays]
c86384.graph_c0	up	--	--	Biological Process: response to abscisic acid (GO:0009737);;	--	--	--	Protein of unknown function (DUF1264)	--	S	Function unknown	PREDICTED: uncharacterized protein LOC101776375 [Setaria italica]
c95523.graph_c0	down	--	--	Cellular Component: plastid (GO:0009536);;	--	--	--	Protein of unknown function (DUF3754)	--	S	Function unknown	PREDICTED: uncharacterized protein LOC101764585 [Setaria italica]
c67880.graph_c0	up	--	--	--	--	--	--	--	--	S	Function unknown	PREDICTED: uncharacterized protein LOC101775633 [Setaria italica]
c79057.graph_c0	down	--	--	Biological Process: DNA replication (GO:0006260);; Cellular Component: plastid (GO:0009536);; Biological Process: histone lysine methylation (GO:0034968);; Biological Process: regulation of biological process (GO:0050789);;	--	--	--	--	--	S	Function unknown	PREDICTED: uncharacterized protein LOC101776907 [Setaria italica]
c97080.graph_c0	down	[GER]	--	Cellular Component: mitochondrion (GO:0005739);; Biological Process: transport (GO:0006810);; Cellular Component: integral component of membrane (GO:0016021);;	K15287|1.43855e-82|obr:102714098|solute carrier family 35 member F1-like; K15287 solute carrier family 35, member F1/2 (A)	[S]	Function unknown	Eukaryotic protein of unknown function (DUF914);; Eukaryotic protein of unknown function (DUF914);; Eukaryotic protein of unknown function (DUF914);; Eukaryotic protein of unknown function (DUF914);; UAA transporter family	--	S	Function unknown	PREDICTED: solute carrier family 35 member F1-like [Oryza brachyantha]
c83889.graph_c1	down	--	--	Cellular Component: membrane (GO:0016020);;	--	[S]	Function unknown	--	--	S	Function unknown	unknown [Zea mays]
c97932.graph_c1	up	--	--	Cellular Component: plastid (GO:0009536);;	K15082|1.71374e-114|sita:101779780|uncharacterized LOC101779780; K15082 DNA repair protein RAD7 (A)	[R]	General function prediction only	Leucine Rich repeat	--	R	General function prediction only	PREDICTED: uncharacterized protein LOC101779780 [Setaria italica]
c86947.graph_c0	down	--	--	--	--	[C]	Energy production and conversion	--	--	S	Function unknown	hypothetical protein SORBIDRAFT_03g025510 [Sorghum bicolor]
c87506.graph_c0	up	--	--	--	--	--	--	--	--	S	Function unknown	hypothetical protein ZEAMMB73_448990 [Zea mays]
c82397.graph_c0	up	--	--	--	--	--	--	--	--	S	Function unknown	PREDICTED: uncharacterized protein LOC101786526 [Setaria italica]
c96692.graph_c1	up	--	--	--	--	--	--	--	--	S	Function unknown	hypothetical protein [Zea mays]
c93476.graph_c0	up	--	--	--	--	[S]	Function unknown	E2F-associated phosphoprotein	--	S	Function unknown	hypothetical protein SORBIDRAFT_04g026960 [Sorghum bicolor]
c91311.graph_c0	down	--	--	Cellular Component: plastid (GO:0009536);;	--	[S]	Function unknown	Fcf2 pre-rRNA processing	--	S	Function unknown	hypothetical protein SORBIDRAFT_04g029010 [Sorghum bicolor]
c90158.graph_c0	down	--	--	--	--	--	--	--	--	S	Function unknown	uncharacterized protein LOC100502296 [Zea mays]
c98850.graph_c0	down	--	--	--	--	--	--	--	--	S	Function unknown	PREDICTED: uncharacterized protein LOC101765677 [Setaria italica]
c89446.graph_c2	down	--	--	Molecular Function: structural constituent of ribosome (GO:0003735);; Cellular Component: ribosome (GO:0005840);; Biological Process: translation (GO:0006412);;	--	--	--	Ribosomal protein L31	--	S	Function unknown	PREDICTED: uncharacterized protein LOC101772516 [Setaria italica]
c83647.graph_c1	down	--	--	Molecular Function: triglyceride lipase activity (GO:0004806);; Cellular Component: mitochondrion (GO:0005739);; Biological Process: lipid metabolic process (GO:0006629);; Cellular Component: cytoplasmic membrane-bounded vesicle (GO:0016023);; Molecular Function: retinyl-palmitate esterase activity (GO:0050253);;	--	[I]	Lipid transport and metabolism	Lipase (class 3)	--	I	Lipid transport and metabolism	uncharacterized protein LOC100192918 precursor [Zea mays]
c95225.graph_c0	down	--	--	Molecular Function: binding (GO:0005488);;	K17894|3.78169e-18|sita:101775857|GATA transcription factor 8-like; K17894 GATA-binding protein 2 (A)	--	--	--	--	K	Transcription	PREDICTED: GATA transcription factor 8-like isoform X1 [Setaria italica]
c91612.graph_c1	up	--	--	Molecular Function: nucleic acid binding (GO:0003676);;	--	[R]	General function prediction only	gag-polypeptide of LTR copia-type;; gag-polypeptide of LTR copia-type;; Zinc knuckle	--	R	General function prediction only	Os10g0399500 [Oryza sativa Japonica Group]
c69306.graph_c0	down	--	--	--	--	--	--	Protein of unknown function (DUF1677)	--	S	Function unknown	PREDICTED: uncharacterized protein LOC101780923 [Setaria italica]
c74358.graph_c0	up	--	--	--	--	--	--	Metallothionein	--	--	--	--
c91134.graph_c1	down	[G]	Carbohydrate transport and metabolism	Biological Process: maltose metabolic process (GO:0000023);; Molecular Function: phosphoacetylglucosamine mutase activity (GO:0004610);; Cellular Component: cytosol (GO:0005829);; Cellular Component: chloroplast stroma (GO:0009570);; Biological Process: starch biosynthetic process (GO:0019252);; Biological Process: cellular response to water deprivation (GO:0042631);;	--	[G]	Carbohydrate transport and metabolism	Phosphoglucomutase/phosphomannomutase, alpha/beta/alpha domain II;; Phosphoglucomutase/phosphomannomutase, alpha/beta/alpha domain III	--	G	Carbohydrate transport and metabolism	PREDICTED: uncharacterized protein LOC101782278 [Setaria italica]
c67214.graph_c1	up	--	--	--	--	--	--	--	--	S	Function unknown	PREDICTED: uncharacterized protein LOC101757962 [Setaria italica]
c86420.graph_c0	down	--	--	--	--	--	--	--	--	S	Function unknown	PREDICTED: uncharacterized protein LOC101772955 [Setaria italica]
c70764.graph_c1	down	[G]	Carbohydrate transport and metabolism	Molecular Function: aldose 1-epimerase activity (GO:0004034);; Cellular Component: cytoplasmic membrane-bounded vesicle (GO:0016023);; Biological Process: hexose metabolic process (GO:0019318);; Molecular Function: carbohydrate binding (GO:0030246);;	K01785|4.45338e-117|sita:101771807|aldose 1-epimerase-like; K01785 aldose 1-epimerase [EC:5.1.3.3] (A)	[G]	Carbohydrate transport and metabolism	Aldose 1-epimerase	--	G	Carbohydrate transport and metabolism	PREDICTED: aldose 1-epimerase-like [Setaria italica]
c99142.graph_c1	down	--	--	--	--	[R]	General function prediction only	Zinc knuckle	--	R	General function prediction only	unknown [Zea mays]
c101334.graph_c0	down	--	--	Molecular Function: binding (GO:0005488);; Cellular Component: photosystem II (GO:0009523);; Cellular Component: chloroplast thylakoid (GO:0009534);;	K02717|1.30267e-09|zma:100273117|oxygen-evolving enhancer protein 2, chloroplastic; K02717 photosystem II oxygen-evolving enhancer protein 2 (A)	--	--	--	--	R	General function prediction only	PREDICTED: oxygen-evolving enhancer protein 2, chloroplastic [Zea mays]
c79790.graph_c0	up	[S]	Function unknown	Cellular Component: mitochondrion (GO:0005739);; Molecular Function: succinate dehydrogenase (ubiquinone) activity (GO:0008177);; Biological Process: fatty acid catabolic process (GO:0009062);; Biological Process: primary root development (GO:0080022);;	--	[S]	Function unknown	Flavinator of succinate dehydrogenase	--	S	Function unknown	PREDICTED: uncharacterized protein LOC101756720 [Setaria italica]
c101292.graph_c1	up	--	--	--	--	--	--	Plant protein of unknown function (DUF946)	--	S	Function unknown	PREDICTED: uncharacterized protein LOC101775810 [Setaria italica]
c100482.graph_c0	down	--	--	--	--	--	--	--	--	S	Function unknown	PREDICTED: myosin-10-like isoform X1 [Setaria italica]
c70579.graph_c0	down	--	--	--	--	--	--	--	--	S	Function unknown	uncharacterized protein LOC100278665 [Zea mays]
c84706.graph_c0	up	--	--	--	--	--	--	--	--	K	Transcription	putative AP2/EREBP transcription factor superfamily protein [Zea mays]
c82345.graph_c0	down	--	--	Biological Process: biosynthetic process (GO:0009058);; Cellular Component: chloroplast envelope (GO:0009941);; Molecular Function: transferase activity (GO:0016740);;	--	--	--	Cytidylyltransferase	--	R	General function prediction only	Os01g0691500 [Oryza sativa Japonica Group]
c91293.graph_c1	up	--	--	--	--	--	--	--	--	S	Function unknown	PREDICTED: eukaryotic translation initiation factor 5B-like [Setaria italica]
c85350.graph_c1	down	--	--	Molecular Function: actin binding (GO:0003779);; Biological Process: fatty acid catabolic process (GO:0009062);; Cellular Component: actin cytoskeleton (GO:0015629);; Biological Process: actin cytoskeleton organization (GO:0030036);;	--	--	--	--	--	S	Function unknown	hypothetical protein OsI_19120 [Oryza sativa Indica Group]
c89769.graph_c0	down	[O]	Posttranslational modification, protein turnover, chaperones	Molecular Function: metalloendopeptidase activity (GO:0004222);; Biological Process: proteolysis (GO:0006508);; Cellular Component: plastid (GO:0009536);; Cellular Component: membrane (GO:0016020);;	--	--	--	Peptidase family M48	--	R	General function prediction only	PREDICTED: uncharacterized protein LOC101758266 [Setaria italica]
c90356.graph_c3	up	--	--	--	--	--	--	--	--	S	Function unknown	PREDICTED: GDSL esterase/lipase At4g10955-like [Setaria italica]
c94674.graph_c0	down	[G]	Carbohydrate transport and metabolism	Molecular Function: xylulokinase activity (GO:0004856);; Cellular Component: cytosol (GO:0005829);; Biological Process: xylulose metabolic process (GO:0005997);; Biological Process: phosphorylation (GO:0016310);;	K00854|0|sbi:SORBI_02g040810|SORBIDRAFT_02g040810, Sb02g040810; hypothetical protein; K00854 xylulokinase [EC:2.7.1.17] (A)	[G]	Carbohydrate transport and metabolism	FGGY family of carbohydrate kinases, N-terminal domain;; FGGY family of carbohydrate kinases, C-terminal domain	--	G	Carbohydrate transport and metabolism	hypothetical protein SORBIDRAFT_02g040810 [Sorghum bicolor]
[truncated: 3,387 more rows]
