# Supplementary material for: Responses of Manila Grass (Zoysia matrella) to chilling stress: From transcriptomics to physiology
Source: PLoS One. 2020 Jul 20;15(7):e0235972. doi: 10.1371/journal.pone.0235972 (PMC7371177; doi:10.1371/journal.pone.0235972)
Supplement: S3 Table — (XLSX) [file pone.0235972.s003.xlsx]

## Sheet: primers
Primers sequence used for qRT-PCR
Unigene ID	Forward primer	Reward primer
c96574.graph_c9	GACCAAGTTCCGGGAGACG	CAGAGTCGGCGAAGTTGAG
c85421.graph_c0	CATGGATTTCGACCAGTCCT	TCAATAGCTCCAGAGCGTGA
c85421.graph_c1	ACAGATTCGACTTCGGGATG	TAGCTCCAGAGCCTGACCTC
c86189.graph_c0	GGGCTGTTAATGACGAGGTG	GTCCATGTCTCCGAACCAGT
c86189.graph_c1	ACACTTCACTCGACGCATCA	GCGTCTCCTTGAACTTGGTC
c101456.graph_c0	GAAAACATGGGAGGCATCAG	TCAGTGTGCTTCTGGTGGTC
c74176.graph_c1	CTAGGGATAGGGTTGCCGTA	CAGCTACGACAGGAAGACAGC
c85261.graph_c0	GGAAGAAGGGAATGAAGGAA	AGGTGCCGGTAGTACCAGTT
c88396.graph_c1	GAAGCACGAGGTCAAGAAGG	TCTCGTCGATCACCTCCTCT
c99476_C2	GCAATCAACTCAAGCCGTCA	TTTGTCACGGAGCATACCCT
c92215.graph_c0	GTCCATGATCTTCTTCGGCG	CACCCGCTGTTCTTGAACTC
c93791.graph_c2	CATGGGGTGGCTAGAGTACA	TTCACGCGGAACAACTGGT
c95389.graph_c1	GTGACTACTTCTCCGCCGT	CGACCTTGAAGAAGCCGAAG
c93791.graph_c0	TGACCAACAGCCTCAAGTCT	CCCCACGTGAACTCCTTGTA
c90155.graph_c0	GCCTTGACTCCTCTCTTGTT	CAATGCCATCCTGAACAGTG
