# Supplementary material for: Responses of Manila Grass (Zoysia matrella) to chilling stress: From transcriptomics to physiology
Source: PLoS One. 2020 Jul 20;15(7):e0235972. doi: 10.1371/journal.pone.0235972 (PMC7371177; doi:10.1371/journal.pone.0235972)
Supplement: S4 Table — (XLSX) [file pone.0235972.s004.xlsx]

## Sheet: Sheet1
S4 Table Enriched GO terms between 2h_CT and CK
#Gene_Ontology_term	Cluter_frequency	Genome_frequency	P-value
Biological Process: regulation of transcription, DNA-templated (GO:0006355);	13 out of 102 12.7450980392157%	988 out of 18904 5.22640710960643%	0.00250697
Biological Process: carbohydrate metabolic process (GO:0005975);	9 out of 102 8.82352941176471%	392 out of 18904 2.07363520947948%	0.000271013
Biological Process: auxin-activated signaling pathway (GO:0009734);	6 out of 102 5.88235294117647%	133 out of 18904 0.703554803216251%	8.38965e-05
Biological Process: defense response (GO:0006952);	5 out of 102 4.90196078431373%	268 out of 18904 1.41768937790944%	0.0150873
Biological Process: response to cold (GO:0009409);	5 out of 102 4.90196078431373%	362 out of 18904 1.91493863732543%	0.0463618
Biological Process: L-phenylalanine catabolic process (GO:0006559);	4 out of 102 3.92156862745098%	20 out of 18904 0.105797714769361%	3.62174e-06
Biological Process: cinnamic acid biosynthetic process (GO:0009800);	4 out of 102 3.92156862745098%	14 out of 18904 0.0740584003385527%	7.67135e-07
Biological Process: transcription, DNA-templated (GO:0006351);	4 out of 102 3.92156862745098%	166 out of 18904 0.878121032585696%	0.0125239
Biological Process: response to oxidative stress (GO:0006979);	4 out of 102 3.92156862745098%	248 out of 18904 1.31189166314008%	0.0453774
Biological Process: abscisic acid catabolic process (GO:0046345);	2 out of 102 1.96078431372549%	5 out of 18904 0.0264494286923402%	0.000285257
Biological Process: gibberellin metabolic process (GO:0009685);	2 out of 102 1.96078431372549%	8 out of 18904 0.0423190859077444%	0.00079031
Biological Process: response to carbohydrate (GO:0009743);	2 out of 102 1.96078431372549%	10 out of 18904 0.0528988573846805%	0.00126122
Biological Process: cold acclimation (GO:0009631);	2 out of 102 1.96078431372549%	20 out of 18904 0.105797714769361%	0.00514122
Biological Process: ethylene-activated signaling pathway (GO:0009873);	2 out of 102 1.96078431372549%	27 out of 18904 0.142826914938637%	0.00926766
Biological Process: defense response to fungus, incompatible interaction (GO:0009817);	2 out of 102 1.96078431372549%	42 out of 18904 0.222175201015658%	0.021575
Biological Process: response to bacterium (GO:0009617);	2 out of 102 1.96078431372549%	52 out of 18904 0.275074058400339%	0.0320943
Biological Process: pollen tube reception (GO:0010483);	1 out of 102 0.980392156862745%	1 out of 18904 0.00528988573846805%	0.00539568
Biological Process: response to anoxia (GO:0034059);	1 out of 102 0.980392156862745%	1 out of 18904 0.00528988573846805%	0.00539568
Biological Process: positive regulation of telomerase activity (GO:0051973);	1 out of 102 0.980392156862745%	1 out of 18904 0.00528988573846805%	0.00539568
Biological Process: regulation of response to stress (GO:0080134);	1 out of 102 0.980392156862745%	2 out of 18904 0.0105797714769361%	0.0107625
Biological Process: cellular response to hypoxia (GO:0071456);	1 out of 102 0.980392156862745%	2 out of 18904 0.0105797714769361%	0.0107625
Biological Process: response to molecule of oomycetes origin (GO:0002240);	1 out of 102 0.980392156862745%	3 out of 18904 0.0158696572154041%	0.0161007
Biological Process: valyl-tRNA aminoacylation (GO:0006438);	1 out of 102 0.980392156862745%	3 out of 18904 0.0158696572154041%	0.0161007
Biological Process: regulation of 1-aminocyclopropane-1-carboxylate metabolic process (GO:0010602);	1 out of 102 0.980392156862745%	3 out of 18904 0.0158696572154041%	0.0161007
Biological Process: phytochromobilin biosynthetic process (GO:0010024);	1 out of 102 0.980392156862745%	3 out of 18904 0.0158696572154041%	0.0161007
Biological Process: chloroplast-nucleus signaling pathway (GO:0010019);	1 out of 102 0.980392156862745%	4 out of 18904 0.0211595429538722%	0.0214104
Biological Process: regulation of ethylene-activated signaling pathway (GO:0010104);	1 out of 102 0.980392156862745%	4 out of 18904 0.0211595429538722%	0.0214104
Biological Process: aerenchyma formation (GO:0010618);	1 out of 102 0.980392156862745%	5 out of 18904 0.0264494286923402%	0.0266916
Biological Process: cellulose microfibril organization (GO:0010215);	1 out of 102 0.980392156862745%	8 out of 18904 0.0423190859077444%	0.0423667
Biological Process: root hair cell development (GO:0080147);	1 out of 102 0.980392156862745%	8 out of 18904 0.0423190859077444%	0.0423667
Cellular Component: cytoplasmic membrane-bounded vesicle (GO:0016023);	38 out of 126 30.1587301587302%	3770 out of 19076 19.7630530509541%	0.00343436
Cellular Component: nucleus (GO:0005634);	21 out of 126 16.6666666666667%	2186 out of 19076 11.4594254560705%	0.0498558
Cellular Component: cytoplasm (GO:0005737);	10 out of 126 7.93650793650794%	617 out of 19076 3.23443069825959%	0.00783055
Cellular Component: extracellular region (GO:0005576);	6 out of 126 4.76190476190476%	264 out of 19076 1.3839379324806%	0.00821965
Cellular Component: anchored component of plasma membrane (GO:0046658);	3 out of 126 2.38095238095238%	73 out of 19076 0.38267980708744%	0.0125073
Molecular Function: DNA binding (GO:0003677);	16 out of 113 14.1592920353982%	1780 out of 19704 9.03369874137231%	0.0473416
Molecular Function: metal ion binding (GO:0046872);	15 out of 113 13.2743362831858%	1215 out of 19704 6.16626065773447%	0.00398058
Molecular Function: sequence-specific DNA binding transcription factor activity (GO:0003700);	14 out of 113 12.3893805309735%	567 out of 19704 2.87758830694275%	4.56139e-06
Molecular Function: transferase activity, transferring acyl groups other than amino-acyl groups (GO:0016747);	4 out of 113 3.53982300884956%	124 out of 19704 0.629313844904588%	0.00567652
Molecular Function: heme binding (GO:0020037);	9 out of 113 7.9646017699115%	479 out of 19704 2.43097848152659%	0.00176108
Molecular Function: calcium ion binding (GO:0005509);	8 out of 113 7.07964601769912%	353 out of 19704 1.79151441331709%	0.000980804
Molecular Function: calmodulin binding (GO:0005516);	7 out of 113 6.19469026548673%	141 out of 19704 0.715590742996346%	1.69888e-05
Molecular Function: peroxidase activity (GO:0004601);	6 out of 113 5.30973451327434%	189 out of 19704 0.959196102314251%	0.000777337
Molecular Function: hydrolase activity, hydrolyzing O-glycosyl compounds (GO:0004553);	5 out of 113 4.42477876106195%	197 out of 19704 0.999796995533902%	0.00557884
Molecular Function: phenylalanine ammonia-lyase activity (GO:0045548);	4 out of 113 3.53982300884956%	14 out of 19704 0.071051563134389%	9.8199e-07
Molecular Function: licheninase activity (GO:0042972);	2 out of 113 1.76991150442478%	3 out of 19704 0.0152253349573691%	9.74309e-05
Molecular Function: (+)-abscisic acid 8'-hydroxylase activity (GO:0010295);	2 out of 113 1.76991150442478%	6 out of 19704 0.0304506699147381%	0.000481691
Molecular Function: phytochromobilin:ferredoxin oxidoreductase activity (GO:0050619);	1 out of 113 0.884955752212389%	1 out of 19704 0.00507511165245635%	0.00573488
Molecular Function: valine-tRNA ligase activity (GO:0004832);	1 out of 113 0.884955752212389%	3 out of 19704 0.0152253349573691%	0.017107
Molecular Function: agmatine N4-coumaroyltransferase activity (GO:0047634);	1 out of 113 0.884955752212389%	4 out of 19704 0.0203004466098254%	0.0227446
Molecular Function: alpha-L-fucosidase activity (GO:0004560);	1 out of 113 0.884955752212389%	6 out of 19704 0.0304506699147381%	0.0339239
Molecular Function: carboxylic ester hydrolase activity (GO:0052689);	1 out of 113 0.884955752212389%	7 out of 19704 0.0355257815671945%	0.0394659
