# Supplementary material for: Responses of Manila Grass (Zoysia matrella) to chilling stress: From transcriptomics to physiology
Source: PLoS One. 2020 Jul 20;15(7):e0235972. doi: 10.1371/journal.pone.0235972 (PMC7371177; doi:10.1371/journal.pone.0235972)
Supplement: S5 Table — (XLSX) [file pone.0235972.s005.xlsx]

## Sheet: Sheet1
S5 Table Enriched KEGG pathways between 2h_CT and CK
#Kegg_pathway	ko_id	Cluter_frequency	Genome_frequency	P-value
Phenylalanine metabolism	ko00360	10 out of 30 33.3333333333333%	202 out of 6886 2.93348823700261%	6.80786e-09
Phenylpropanoid biosynthesis	ko00940	11 out of 30 36.6666666666667%	276 out of 6886 4.00813244263724%	9.75215e-09
Carotenoid biosynthesis	ko00906	2 out of 30 6.66666666666667%	44 out of 6886 0.638977635782748%	0.0154971
Plant hormone signal transduction	ko04075	4 out of 30 13.3333333333333%	310 out of 6886 4.50188788846936%	0.0438834
