# Supplementary material for: Responses of Manila Grass (Zoysia matrella) to chilling stress: From transcriptomics to physiology
Source: PLoS One. 2020 Jul 20;15(7):e0235972. doi: 10.1371/journal.pone.0235972 (PMC7371177; doi:10.1371/journal.pone.0235972)
Supplement: S6 Table — (XLSX) [file pone.0235972.s006.xlsx]

## Sheet: Sheet1
S6 Table Enriched GO terms between 72h_CT and CK
#Gene_Ontology_term	Cluter_frequency	Genome_frequency	P-value
Biological Process: response to stress (GO:0006950);	68 out of 2810 2.41992882562278%	242 out of 18904 1.28015234870927%	7.43455e-08
Biological Process: response to red light (GO:0010114);	28 out of 2810 0.99644128113879%	91 out of 18904 0.481379602200592%	8.87666e-05
Biological Process: cellular response to water deprivation (GO:0042631);	17 out of 2810 0.604982206405694%	44 out of 18904 0.232754972492594%	9.86859e-05
Biological Process: protein dephosphorylation (GO:0006470);	25 out of 2810 0.889679715302491%	78 out of 18904 0.412611087600508%	0.000100168
Biological Process: mRNA modification (GO:0016556);	22 out of 2810 0.782918149466192%	67 out of 18904 0.354422344477359%	0.000172958
Biological Process: response to karrikin (GO:0080167);	41 out of 2810 1.45907473309609%	162 out of 18904 0.856961489631824%	0.00033438
Biological Process: vitamin E biosynthetic process (GO:0010189);	10 out of 2810 0.355871886120996%	21 out of 18904 0.111087600507829%	0.000377312
Biological Process: proline transport (GO:0015824);	10 out of 2810 0.355871886120996%	21 out of 18904 0.111087600507829%	0.000377312
Biological Process: carbohydrate transport (GO:0008643);	22 out of 2810 0.782918149466192%	71 out of 18904 0.375581887431231%	0.000436425
Biological Process: oligopeptide transport (GO:0006857);	19 out of 2810 0.676156583629893%	60 out of 18904 0.317393144308083%	0.00077868
Biological Process: response to fructose (GO:0009750);	23 out of 2810 0.818505338078292%	79 out of 18904 0.417900973338976%	0.000868832
Biological Process: response to far red light (GO:0010218);	24 out of 2810 0.854092526690391%	84 out of 18904 0.444350402031316%	0.000910641
Biological Process: response to cold (GO:0009409);	76 out of 2810 2.70462633451957%	362 out of 18904 1.91493863732543%	0.000962599
Biological Process: transmembrane transport (GO:0055085);	108 out of 2810 3.84341637010676%	547 out of 18904 2.89356749894202%	0.00101199
Biological Process: photosystem II assembly (GO:0010207);	30 out of 2810 1.06761565836299%	114 out of 18904 0.603046974185358%	0.00101267
Biological Process: triterpenoid biosynthetic process (GO:0016104);	5 out of 2810 0.177935943060498%	7 out of 18904 0.0370292001692763%	0.00116743
Biological Process: coenzyme A metabolic process (GO:0015936);	5 out of 2810 0.177935943060498%	7 out of 18904 0.0370292001692763%	0.00116743
Biological Process: cytokinin biosynthetic process (GO:0009691);	9 out of 2810 0.320284697508897%	20 out of 18904 0.105797714769361%	0.0012351
Biological Process: rRNA processing (GO:0006364);	49 out of 2810 1.74377224199288%	216 out of 18904 1.1426153195091%	0.00137729
Biological Process: response to high light intensity (GO:0009644);	33 out of 2810 1.17437722419929%	133 out of 18904 0.703554803216251%	0.00172734
Biological Process: very long-chain fatty acid metabolic process (GO:0000038);	13 out of 2810 0.462633451957295%	37 out of 18904 0.195725772323318%	0.00179853
Biological Process: hexose metabolic process (GO:0019318);	4 out of 2810 0.142348754448399%	5 out of 18904 0.0264494286923402%	0.00214723
Biological Process: de-etiolation (GO:0009704);	10 out of 2810 0.355871886120996%	26 out of 18904 0.137537029200169%	0.00279633
Biological Process: detoxification of nitrogen compound (GO:0051410);	3 out of 2810 0.106761565836299%	3 out of 18904 0.0158696572154041%	0.00328143
Biological Process: para-aminobenzoic acid metabolic process (GO:0046482);	9 out of 2810 0.320284697508897%	23 out of 18904 0.121667371984765%	0.00394804
Biological Process: response to glucose (GO:0009749);	19 out of 2810 0.676156583629893%	69 out of 18904 0.365002115954295%	0.00467494
Biological Process: response to ethylene (GO:0009723);	24 out of 2810 0.854092526690391%	94 out of 18904 0.497249259415997%	0.00468131
Biological Process: regulation of proton transport (GO:0010155);	16 out of 2810 0.569395017793594%	55 out of 18904 0.290943715615743%	0.00508748
Biological Process: abscisic acid-activated signaling pathway (GO:0009738);	23 out of 2810 0.818505338078292%	90 out of 18904 0.476089716462124%	0.0054856
Biological Process: GPI anchor biosynthetic process (GO:0006506);	8 out of 2810 0.284697508896797%	20 out of 18904 0.105797714769361%	0.00557086
Biological Process: response to growth hormone (GO:0060416);	8 out of 2810 0.284697508896797%	20 out of 18904 0.105797714769361%	0.00557086
Biological Process: L-serine biosynthetic process (GO:0006564);	4 out of 2810 0.142348754448399%	6 out of 18904 0.0317393144308083%	0.00568086
Biological Process: photosynthesis (GO:0015979);	29 out of 2810 1.03202846975089%	122 out of 18904 0.645366060093102%	0.00609078
Biological Process: photosynthesis, light harvesting (GO:0009765);	11 out of 2810 0.391459074733096%	33 out of 18904 0.174566229369446%	0.00627832
Biological Process: chloroplast organization (GO:0009658);	24 out of 2810 0.854092526690391%	97 out of 18904 0.513118916631401%	0.0071127
Biological Process: divalent metal ion transport (GO:0070838);	12 out of 2810 0.427046263345196%	38 out of 18904 0.201015658061786%	0.0071358
Biological Process: sterol biosynthetic process (GO:0016126);	20 out of 2810 0.711743772241993%	77 out of 18904 0.40732120186204%	0.00762837
Biological Process: response to blue light (GO:0009637);	22 out of 2810 0.782918149466192%	88 out of 18904 0.465509944985188%	0.00854602
Biological Process: response to light stimulus (GO:0009416);	32 out of 2810 1.13879003558719%	143 out of 18904 0.756453660600931%	0.0104389
Biological Process: response to oxygen-containing compound (GO:1901700);	8 out of 2810 0.284697508896797%	22 out of 18904 0.116377486246297%	0.0107457
Biological Process: floral organ abscission (GO:0010227);	6 out of 2810 0.213523131672598%	14 out of 18904 0.0740584003385527%	0.0110022
Biological Process: D-gluconate metabolic process (GO:0019521);	3 out of 2810 0.106761565836299%	4 out of 18904 0.0211595429538722%	0.0116637
Biological Process: acetate metabolic process (GO:0006083);	3 out of 2810 0.106761565836299%	4 out of 18904 0.0211595429538722%	0.0116637
Biological Process: chloroplast-nucleus signaling pathway (GO:0010019);	3 out of 2810 0.106761565836299%	4 out of 18904 0.0211595429538722%	0.0116637
Biological Process: malate transmembrane transport (GO:0071423);	4 out of 2810 0.142348754448399%	7 out of 18904 0.0370292001692763%	0.0116988
Biological Process: gibberellin catabolic process (GO:0045487);	4 out of 2810 0.142348754448399%	7 out of 18904 0.0370292001692763%	0.0116988
Biological Process: response to stimulus (GO:0050896);	24 out of 2810 0.854092526690391%	101 out of 18904 0.534278459585273%	0.0118768
Biological Process: regulation of transcription, DNA-templated (GO:0006355);	172 out of 2810 6.12099644128114%	988 out of 18904 5.22640710960643%	0.0129839
Biological Process: fatty acid catabolic process (GO:0009062);	8 out of 2810 0.284697508896797%	23 out of 18904 0.121667371984765%	0.0143712
Biological Process: fatty acid elongation (GO:0030497);	5 out of 2810 0.177935943060498%	11 out of 18904 0.0581887431231485%	0.0152705
Biological Process: cellular cation homeostasis (GO:0030003);	12 out of 2810 0.427046263345196%	42 out of 18904 0.222175201015658%	0.0165263
Biological Process: tRNA metabolic process (GO:0006399);	9 out of 2810 0.320284697508897%	28 out of 18904 0.148116800677105%	0.0166741
Biological Process: pentose-phosphate shunt (GO:0006098);	40 out of 2810 1.42348754448399%	193 out of 18904 1.02094794752433%	0.0168563
Biological Process: metabolic process (GO:0008152);	141 out of 2810 5.01779359430605%	803 out of 18904 4.24777824798984%	0.017558
Biological Process: response to heat (GO:0009408);	43 out of 2810 1.53024911032028%	211 out of 18904 1.11616589081676%	0.0179896
Biological Process: cell differentiation (GO:0030154);	18 out of 2810 0.640569395017794%	73 out of 18904 0.386161658908168%	0.0187653
Biological Process: response to sucrose (GO:0009744);	31 out of 2810 1.10320284697509%	144 out of 18904 0.761743546339399%	0.0197575
Biological Process: gibberellin metabolic process (GO:0009685);	4 out of 2810 0.142348754448399%	8 out of 18904 0.0423190859077444%	0.0206663
Biological Process: salicylic acid metabolic process (GO:0009696);	4 out of 2810 0.142348754448399%	8 out of 18904 0.0423190859077444%	0.0206663
Biological Process: benzoate metabolic process (GO:0018874);	4 out of 2810 0.142348754448399%	8 out of 18904 0.0423190859077444%	0.0206663
Biological Process: guanosine tetraphosphate metabolic process (GO:0015969);	4 out of 2810 0.142348754448399%	8 out of 18904 0.0423190859077444%	0.0206663
Biological Process: circumnutation (GO:0010031);	2 out of 2810 0.0711743772241993%	2 out of 18904 0.0105797714769361%	0.0220889
Biological Process: pathogen-associated molecular pattern dependent induction by symbiont of host innate immune response (GO:0052033);	2 out of 2810 0.0711743772241993%	2 out of 18904 0.0105797714769361%	0.0220889
Biological Process: response to singlet oxygen (GO:0000304);	2 out of 2810 0.0711743772241993%	2 out of 18904 0.0105797714769361%	0.0220889
Biological Process: 5-carbamoylmethyluridine metabolic process (GO:0080178);	2 out of 2810 0.0711743772241993%	2 out of 18904 0.0105797714769361%	0.0220889
Biological Process: phosphatidylserine biosynthetic process (GO:0006659);	2 out of 2810 0.0711743772241993%	2 out of 18904 0.0105797714769361%	0.0220889
Biological Process: regulation of abscisic acid-activated signaling pathway (GO:0009787);	2 out of 2810 0.0711743772241993%	2 out of 18904 0.0105797714769361%	0.0220889
Biological Process: cyanide metabolic process (GO:0019499);	2 out of 2810 0.0711743772241993%	2 out of 18904 0.0105797714769361%	0.0220889
Biological Process: translational termination (GO:0006415);	5 out of 2810 0.177935943060498%	12 out of 18904 0.0634786288616166%	0.0230232
Biological Process: response to UV-B (GO:0010224);	15 out of 2810 0.533807829181495%	59 out of 18904 0.312103258569615%	0.0232569
Biological Process: induced systemic resistance (GO:0009682);	3 out of 2810 0.106761565836299%	5 out of 18904 0.0264494286923402%	0.0259385
Biological Process: negative regulation of apoptotic process (GO:0043066);	3 out of 2810 0.106761565836299%	5 out of 18904 0.0264494286923402%	0.0259385
Biological Process: plastoquinone biosynthetic process (GO:0010236);	3 out of 2810 0.106761565836299%	5 out of 18904 0.0264494286923402%	0.0259385
Biological Process: isopentenyl diphosphate biosynthetic process, methylerythritol 4-phosphate pathway (GO:0019288);	43 out of 2810 1.53024911032028%	216 out of 18904 1.1426153195091%	0.0260286
Biological Process: iron-sulfur cluster assembly (GO:0016226);	21 out of 2810 0.747330960854093%	93 out of 18904 0.491959373677529%	0.0304092
Biological Process: ammonia assimilation cycle (GO:0019676);	4 out of 2810 0.142348754448399%	9 out of 18904 0.0476089716462124%	0.0328837
Biological Process: photosystem II repair (GO:0010206);	4 out of 2810 0.142348754448399%	9 out of 18904 0.0476089716462124%	0.0328837
Biological Process: nitrogen fixation (GO:0009399);	4 out of 2810 0.142348754448399%	9 out of 18904 0.0476089716462124%	0.0328837
Biological Process: cellular response to abscisic acid stimulus (GO:0071215);	5 out of 2810 0.177935943060498%	13 out of 18904 0.0687685146000846%	0.0329256
Biological Process: chlorophyll catabolic process (GO:0015996);	12 out of 2810 0.427046263345196%	46 out of 18904 0.24333474396953%	0.0331109
Biological Process: response to water deprivation (GO:0009414);	42 out of 2810 1.49466192170819%	214 out of 18904 1.13203554803216%	0.0340089
Biological Process: fatty acid biosynthetic process (GO:0006633);	29 out of 2810 1.03202846975089%	139 out of 18904 0.735294117647059%	0.0345405
Biological Process: nitrate transport (GO:0015706);	13 out of 2810 0.462633451957295%	52 out of 18904 0.275074058400339%	0.0377179
Biological Process: response to abscisic acid (GO:0009737);	51 out of 2810 1.81494661921708%	270 out of 18904 1.42826914938637%	0.0401917
Biological Process: oxidation-reduction process (GO:0055114);	238 out of 2810 8.46975088967972%	1446 out of 18904 7.6491747778248%	0.0426461
Biological Process: methylglyoxal catabolic process to D-lactate (GO:0019243);	18 out of 2810 0.640569395017794%	80 out of 18904 0.423190859077444%	0.0441134
Biological Process: negative regulation of peptidase activity (GO:0010466);	5 out of 2810 0.177935943060498%	14 out of 18904 0.0740584003385527%	0.0451053
Biological Process: L-asparagine biosynthetic process (GO:0070981);	3 out of 2810 0.106761565836299%	6 out of 18904 0.0317393144308083%	0.0461961
Biological Process: copper ion transmembrane transport (GO:0035434);	3 out of 2810 0.106761565836299%	6 out of 18904 0.0317393144308083%	0.0461961
Biological Process: cellular amino acid catabolic process (GO:0009063);	3 out of 2810 0.106761565836299%	6 out of 18904 0.0317393144308083%	0.0461961
Biological Process: tubulin complex assembly (GO:0007021);	3 out of 2810 0.106761565836299%	6 out of 18904 0.0317393144308083%	0.0461961
Biological Process: response to wounding (GO:0009611);	40 out of 2810 1.42348754448399%	207 out of 18904 1.09500634786289%	0.0467272
Cellular Component: integral component of membrane (GO:0016021);	418 out of 2915 14.3396226415094%	2307 out of 19076 12.0937303417907%	4.17e-05
Cellular Component: chloroplast thylakoid membrane (GO:0009535);	76 out of 2915 2.60720411663808%	345 out of 19076 1.80855525267352%	0.000505131
Cellular Component: chloroplast thylakoid lumen (GO:0009543);	19 out of 2915 0.65180102915952%	59 out of 19076 0.309289159152862%	0.000872532
Cellular Component: plastid (GO:0009536);	476 out of 2915 16.3293310463122%	2806 out of 19076 14.7095827217446%	0.00430158
Cellular Component: chloroplastic endopeptidase Clp complex (GO:0009840);	5 out of 2915 0.171526586620926%	10 out of 19076 0.0524218913818411%	0.0106722
Cellular Component: photosystem II oxygen evolving complex (GO:0009654);	12 out of 2915 0.411663807890223%	39 out of 19076 0.20444537638918%	0.0110978
Cellular Component: integral component of plasma membrane (GO:0005887);	10 out of 2915 0.343053173241852%	32 out of 19076 0.167750052421891%	0.0175929
Cellular Component: mitochondrion (GO:0005739);	610 out of 2915 20.926243567753%	3718 out of 19076 19.4904592157685%	0.018357
Cellular Component: lysosome (GO:0005764);	2 out of 2915 0.0686106346483705%	2 out of 19076 0.0104843782763682%	0.0233441
Cellular Component: fatty acid elongase complex (GO:0009923);	2 out of 2915 0.0686106346483705%	2 out of 19076 0.0104843782763682%	0.0233441
Cellular Component: integral component of chloroplast inner membrane (GO:0031357);	2 out of 2915 0.0686106346483705%	2 out of 19076 0.0104843782763682%	0.0233441
Molecular Function: protein serine/threonine phosphatase activity (GO:0004722);	29 out of 2838 1.02184637068358%	86 out of 19704 0.436459602111246%	5.17864e-06
Molecular Function: sequence-specific DNA binding transcription factor activity (GO:0003700);	112 out of 2838 3.94644115574348%	567 out of 19704 2.87758830694275%	0.000250859
Molecular Function: adenyl nucleotide binding (GO:0030554);	17 out of 2838 0.599013389711064%	49 out of 19704 0.248680470970361%	0.000305849
Molecular Function: chlorophyllase activity (GO:0047746);	4 out of 2838 0.140944326990839%	4 out of 19704 0.0203004466098254%	0.000429582
Molecular Function: fatty acid elongase activity (GO:0009922);	7 out of 2838 0.246652572233968%	13 out of 19704 0.0659764514819326%	0.000983823
Molecular Function: aldose 1-epimerase activity (GO:0004034);	5 out of 2838 0.176180408738548%	7 out of 19704 0.0355257815671945%	0.00100588
Molecular Function: hydroxymethylglutaryl-CoA reductase activity (GO:0042282);	5 out of 2838 0.176180408738548%	7 out of 19704 0.0355257815671945%	0.00100588
Molecular Function: glutathione transferase activity (GO:0004364);	17 out of 2838 0.599013389711064%	55 out of 19704 0.279131140885099%	0.00136803
Molecular Function: protochlorophyllide reductase activity (GO:0016630);	4 out of 2838 0.140944326990839%	5 out of 19704 0.0253755582622818%	0.00190071
Molecular Function: hydroxymethylglutaryl-CoA reductase (NADPH) activity (GO:0004420);	5 out of 2838 0.176180408738548%	8 out of 19704 0.0406008932196508%	0.00236338
Molecular Function: heat shock protein binding (GO:0031072);	20 out of 2838 0.704721634954193%	73 out of 19704 0.370483150629314%	0.00277015
Molecular Function: substrate-specific transmembrane transporter activity (GO:0022891);	10 out of 2838 0.352360817477097%	28 out of 19704 0.142103126268778%	0.00413714
Molecular Function: quercetin 4'-O-glucosyltransferase activity (GO:0080046);	9 out of 2838 0.317124735729387%	24 out of 19704 0.121802679658953%	0.00443522
Molecular Function: beta-amylase activity (GO:0016161);	5 out of 2838 0.176180408738548%	9 out of 19704 0.0456760048721072%	0.00468786
Molecular Function: protein disulfide oxidoreductase activity (GO:0015035);	23 out of 2838 0.810429880197322%	94 out of 19704 0.477060495330897%	0.00655081
Molecular Function: hydrolase activity, hydrolyzing N-glycosyl compounds (GO:0016799);	5 out of 2838 0.176180408738548%	10 out of 19704 0.0507511165245635%	0.00827008
Molecular Function: translation release factor activity, codon specific (GO:0016149);	5 out of 2838 0.176180408738548%	10 out of 19704 0.0507511165245635%	0.00827008
Molecular Function: sugar transmembrane transporter activity (GO:0051119);	6 out of 2838 0.211416490486258%	14 out of 19704 0.071051563134389%	0.00943193
Molecular Function: NADPH dehydrogenase activity (GO:0003959);	3 out of 2838 0.105708245243129%	4 out of 19704 0.0203004466098254%	0.0106523
Molecular Function: 3'-tyrosyl-DNA phosphodiesterase activity (GO:0017005);	3 out of 2838 0.105708245243129%	4 out of 19704 0.0203004466098254%	0.0106523
Molecular Function: quercetin 7-O-glucosyltransferase activity (GO:0080044);	8 out of 2838 0.281888653981677%	23 out of 19704 0.116727568006496%	0.0119543
Molecular Function: sequence-specific DNA binding (GO:0043565);	57 out of 2838 2.00845665961945%	296 out of 19704 1.50223304912708%	0.0125183
Molecular Function: alpha-amylase activity (GO:0004556);	6 out of 2838 0.211416490486258%	15 out of 19704 0.0761266747868453%	0.0138316
Molecular Function: oxidoreductase activity, acting on paired donors, with incorporation or reduction of molecular oxygen, 2-oxoglutarate as one donor, and incorporation of one atom each of oxygen into both donors (GO:0016706);	20 out of 2838 0.704721634954193%	84 out of 19704 0.426309378806334%	0.0145189
Molecular Function: chlorophyll binding (GO:0016168);	10 out of 2838 0.352360817477097%	33 out of 19704 0.16747868453106%	0.0148265
Molecular Function: trans-zeatin O-beta-D-glucosyltransferase activity (GO:0050403);	7 out of 2838 0.246652572233968%	20 out of 19704 0.101502233049127%	0.0177419
Molecular Function: O-acyltransferase activity (GO:0008374);	4 out of 2838 0.140944326990839%	8 out of 19704 0.0406008932196508%	0.0185183
Molecular Function: benzoic acid glucosyltransferase activity (GO:0052641);	4 out of 2838 0.140944326990839%	8 out of 19704 0.0406008932196508%	0.0185183
Molecular Function: aminoacyl-tRNA hydrolase activity (GO:0004045);	4 out of 2838 0.140944326990839%	8 out of 19704 0.0406008932196508%	0.0185183
Molecular Function: UDP-glucose:4-aminobenzoate acylglucosyltransferase activity (GO:0080002);	4 out of 2838 0.140944326990839%	8 out of 19704 0.0406008932196508%	0.0185183
Molecular Function: salicylic acid glucosyltransferase (ester-forming) activity (GO:0052639);	4 out of 2838 0.140944326990839%	8 out of 19704 0.0406008932196508%	0.0185183
Molecular Function: primary amine oxidase activity (GO:0008131);	4 out of 2838 0.140944326990839%	8 out of 19704 0.0406008932196508%	0.0185183
Molecular Function: 3-beta-hydroxy-delta5-steroid dehydrogenase activity (GO:0003854);	4 out of 2838 0.140944326990839%	8 out of 19704 0.0406008932196508%	0.0185183
Molecular Function: salicylic acid glucosyltransferase (glucoside-forming) activity (GO:0052640);	4 out of 2838 0.140944326990839%	8 out of 19704 0.0406008932196508%	0.0185183
Molecular Function: acetate-CoA ligase activity (GO:0003987);	4 out of 2838 0.140944326990839%	8 out of 19704 0.0406008932196508%	0.0185183
Molecular Function: ATP-dependent peptidase activity (GO:0004176);	6 out of 2838 0.211416490486258%	16 out of 19704 0.0812017864393017%	0.0194819
Molecular Function: indole-3-acetonitrile nitrilase activity (GO:0080061);	2 out of 2838 0.0704721634954193%	2 out of 19704 0.0101502233049127%	0.0207389
Molecular Function: 3-cyanoalanine hydratase activity (GO:0047558);	2 out of 2838 0.0704721634954193%	2 out of 19704 0.0101502233049127%	0.0207389
Molecular Function: nucleoside transmembrane transporter activity, against a concentration gradient (GO:0010174);	2 out of 2838 0.0704721634954193%	2 out of 19704 0.0101502233049127%	0.0207389
Molecular Function: glutathione S-conjugate-exporting ATPase activity (GO:0015431);	2 out of 2838 0.0704721634954193%	2 out of 19704 0.0101502233049127%	0.0207389
Molecular Function: C-8 sterol isomerase activity (GO:0000247);	2 out of 2838 0.0704721634954193%	2 out of 19704 0.0101502233049127%	0.0207389
Molecular Function: chlorophyll catabolite transmembrane transporter activity (GO:0010290);	2 out of 2838 0.0704721634954193%	2 out of 19704 0.0101502233049127%	0.0207389
Molecular Function: mannose-6-phosphate isomerase activity (GO:0004476);	2 out of 2838 0.0704721634954193%	2 out of 19704 0.0101502233049127%	0.0207389
Molecular Function: fatty acid alpha-hydroxylase activity (GO:0080132);	2 out of 2838 0.0704721634954193%	2 out of 19704 0.0101502233049127%	0.0207389
Molecular Function: indole-3-acetonitrile nitrile hydratase activity (GO:0080109);	2 out of 2838 0.0704721634954193%	2 out of 19704 0.0101502233049127%	0.0207389
Molecular Function: galactinol-raffinose galactosyltransferase activity (GO:0047268);	2 out of 2838 0.0704721634954193%	2 out of 19704 0.0101502233049127%	0.0207389
Molecular Function: acyl-[acyl-carrier-protein] hydrolase activity (GO:0016297);	3 out of 2838 0.105708245243129%	5 out of 19704 0.0253755582622818%	0.0237796
Molecular Function: GTP diphosphokinase activity (GO:0008728);	3 out of 2838 0.105708245243129%	5 out of 19704 0.0253755582622818%	0.0237796
Molecular Function: phosphatidylinositol N-acetylglucosaminyltransferase activity (GO:0017176);	3 out of 2838 0.105708245243129%	5 out of 19704 0.0253755582622818%	0.0237796
Molecular Function: malate transmembrane transporter activity (GO:0015140);	3 out of 2838 0.105708245243129%	5 out of 19704 0.0253755582622818%	0.0237796
Molecular Function: protein binding involved in protein folding (GO:0044183);	3 out of 2838 0.105708245243129%	5 out of 19704 0.0253755582622818%	0.0237796
Molecular Function: amino acid binding (GO:0016597);	10 out of 2838 0.352360817477097%	36 out of 19704 0.182704019488429%	0.0272156
Molecular Function: cis-zeatin O-beta-D-glucosyltransferase activity (GO:0050502);	7 out of 2838 0.246652572233968%	22 out of 19704 0.11165245635404%	0.0301362
Molecular Function: quercetin 3-O-glucosyltransferase activity (GO:0080043);	7 out of 2838 0.246652572233968%	22 out of 19704 0.11165245635404%	0.0301362
Molecular Function: oxidoreductase activity (GO:0016491);	70 out of 2838 2.46652572233968%	392 out of 19704 1.98944376776289%	0.031697
Molecular Function: iron-sulfur cluster binding (GO:0051536);	14 out of 2838 0.493305144467935%	59 out of 19704 0.299431587494925%	0.0378833
Molecular Function: trehalose-phosphatase activity (GO:0004805);	5 out of 2838 0.176180408738548%	14 out of 19704 0.071051563134389%	0.0400108
Molecular Function: hydrolase activity (GO:0016787);	67 out of 2838 2.36081747709655%	378 out of 19704 1.9183922046285%	0.0400254
Molecular Function: triglyceride lipase activity (GO:0004806);	12 out of 2838 0.422832980972516%	49 out of 19704 0.248680470970361%	0.0419811
Molecular Function: galactokinase activity (GO:0004335);	3 out of 2838 0.105708245243129%	6 out of 19704 0.0304506699147381%	0.0425097
Molecular Function: phospholipase A2 activity (GO:0004623);	3 out of 2838 0.105708245243129%	6 out of 19704 0.0304506699147381%	0.0425097
Molecular Function: blue light photoreceptor activity (GO:0009882);	3 out of 2838 0.105708245243129%	6 out of 19704 0.0304506699147381%	0.0425097
Molecular Function: abscisic acid binding (GO:0010427);	3 out of 2838 0.105708245243129%	6 out of 19704 0.0304506699147381%	0.0425097
Molecular Function: 3-oxo-5-alpha-steroid 4-dehydrogenase activity (GO:0003865);	3 out of 2838 0.105708245243129%	6 out of 19704 0.0304506699147381%	0.0425097
Molecular Function: N-acetyltransferase activity (GO:0008080);	9 out of 2838 0.317124735729387%	34 out of 19704 0.172553796183516%	0.046965
Molecular Function: transferase activity, transferring glycosyl groups (GO:0016757);	35 out of 2838 1.23326286116984%	184 out of 19704 0.933820544051969%	0.0496315
