# Supplementary material for: Responses of Manila Grass (Zoysia matrella) to chilling stress: From transcriptomics to physiology
Source: PLoS One. 2020 Jul 20;15(7):e0235972. doi: 10.1371/journal.pone.0235972 (PMC7371177; doi:10.1371/journal.pone.0235972)
Supplement: S7 Table — (XLSX) [file pone.0235972.s007.xlsx]

## Sheet: Sheet1
S7 Table. Enriched KEGG pathways between 72h_CT and CK
#Kegg_pathway	ko_id	Cluter_frequency	Genome_frequency	P-value
Carotenoid biosynthesis	ko00906	14 out of 901 1.55382907880133%	44 out of 6886 0.638977635782748%	0.000998332
Plant hormone signal transduction	ko04075	59 out of 901 6.54827968923418%	310 out of 6886 4.50188788846936%	0.00156795
Galactose metabolism	ko00052	23 out of 901 2.5527192008879%	94 out of 6886 1.36508858553587%	0.00185113
Glycosylphosphatidylinositol(GPI)-anchor biosynthesis	ko00563	9 out of 901 0.99889012208657%	24 out of 6886 0.348533255881499%	0.00224635
Porphyrin and chlorophyll metabolism	ko00860	17 out of 901 1.88679245283019%	63 out of 6886 0.914899796688934%	0.00233813
Ubiquinone and other terpenoid-quinone biosynthesis	ko00130	17 out of 901 1.88679245283019%	63 out of 6886 0.914899796688934%	0.00233813
Photosynthesis	ko00195	21 out of 901 2.330743618202%	85 out of 6886 1.23438861458031%	0.00252856
Diterpenoid biosynthesis	ko00904	7 out of 901 0.776914539400666%	17 out of 6886 0.246877722916062%	0.00378606
Sphingolipid metabolism	ko00600	10 out of 901 1.10987791342952%	35 out of 6886 0.508277664827186%	0.0117994
Monoterpenoid biosynthesis	ko00902	6 out of 901 0.665926748057714%	16 out of 6886 0.232355503920999%	0.0123266
Phenylalanine, tyrosine and tryptophan biosynthesis	ko00400	18 out of 901 1.99778024417314%	82 out of 6886 1.19082195759512%	0.0174286
Tropane, piperidine and pyridine alkaloid biosynthesis	ko00960	10 out of 901 1.10987791342952%	37 out of 6886 0.537322102817311%	0.0175778
Fatty acid elongation	ko00062	14 out of 901 1.55382907880133%	61 out of 6886 0.885855358698809%	0.023474
Photosynthesis - antenna proteins	ko00196	9 out of 901 0.99889012208657%	34 out of 6886 0.493755445832123%	0.0270634
Glutathione metabolism	ko00480	30 out of 901 3.32963374028857%	169 out of 6886 2.45425501016555%	0.0481995
Sulfur metabolism	ko00920	12 out of 901 1.33185349611543%	55 out of 6886 0.798722044728435%	0.0489328
