# Supplementary material for: Responses of Manila Grass (Zoysia matrella) to chilling stress: From transcriptomics to physiology
Source: PLoS One. 2020 Jul 20;15(7):e0235972. doi: 10.1371/journal.pone.0235972 (PMC7371177; doi:10.1371/journal.pone.0235972)
Supplement: S8 Table — (XLSX) [file pone.0235972.s008.xlsx]

## Sheet: Sheet1
S8 Table. DEGs related to calcium signaling
Cold time point	ID	logFC in HigSeq2000 platform	logFC in HihSeq X10 platform	Pfam_annotation	Swissprot_annotation	eggNOG_class_annotation	nr_annotation
2h	c100504.graph_c0	3.28046	3.11586	EF hand;; EF-hand domain pair;; EF hand;; EF-hand domain pair;; EF-hand domain;; Secreted protein acidic and rich in cysteine Ca binding region;; EF hand;; EF-hand domain;; EF hand;; EF-hand domain pair;; EF-hand domain pair;; Ferredoxin-dependent bilin reductase;; Ferredoxin-dependent bilin reductase	Probable calcium-binding protein CML10 GN=B1147A04.18 OS=Oryza sativa subsp. japonica (Rice) PE=2 SV=1	General function prediction only	PREDICTED: phytochromobilin:ferredoxin oxidoreductase, chloroplastic-like [Setaria italica]
	c79087.graph_c1	2.61937	2.22996	EF hand;; EF-hand domain;; EF-hand domain pair;; EF hand;; EF-hand domain pair;; Secreted protein acidic and rich in cysteine Ca binding region	Probable calcium-binding protein CML16 OS=Oryza sativa subsp. japonica (Rice) PE=2 SV=1	Signal transduction mechanisms	Os01g0135700 [Oryza sativa Japonica Group]
	c86745.graph_c0	2.30159	2.74872	EF hand;; EF-hand domain;; EF hand	--	Signal transduction mechanisms	PREDICTED: probable calcium-binding protein CML10-like [Setaria italica]
	c95948.graph_c0	2.4695	2.17061	Protein kinase domain;; Protein tyrosine kinase;; NAF domain;; Kinase-like	CBL-interacting protein kinase 16 GN=P0701F11.5-1 OS=Oryza sativa subsp. japonica (Rice) PE=2 SV=1	Signal transduction mechanisms	unknown [Zea mays]
	c91286.graph_c0	2.46272	2.19788	Protein kinase domain;; Protein tyrosine kinase;; NAF domain;; Kinase-like	CBL-interacting protein kinase 7 OS=Oryza sativa subsp. japonica (Rice) PE=2 SV=1	Signal transduction mechanisms	CBL-interacting protein kinase 04 [Sorghum bicolor]
	c82363.graph_c0	-3.5733	-2.15237	EF hand;; EF-hand domain;; EF hand	--	Signal transduction mechanisms	hypothetical protein SORBIDRAFT_02g039433 [Sorghum bicolor]
	c79584.graph_c0	-3.7728	-1.73447	EF hand;; EF hand;; EF-hand domain;; EF-hand domain pair;; EF-hand domain pair	--	Signal transduction mechanisms	PREDICTED: uncharacterized protein LOC101775212 [Setaria italica]
72h	c91001.graph_c0	10.9977	9.74095	E1-E2 ATPase;; Cation transporting ATPase, C-terminus;; haloacid dehalogenase-like hydrolase;; haloacid dehalogenase-like hydrolase;; Putative hydrolase of sodium-potassium ATPase alpha subunit;; Cation transporter/ATPase, N-terminus	Putative calcium-transporting ATPase 13, plasma membrane-type GN=ACA13 OS=Arabidopsis thaliana (Mouse-ear cress) PE=3 SV=1	Inorganic ion transport and metabolism	hypothetical protein SORBIDRAFT_01g021870 [Sorghum bicolor]
	c100660.graph_c0	4.99525	3.66901	Cation transporting ATPase, C-terminus;; haloacid dehalogenase-like hydrolase;; Putative hydrolase of sodium-potassium ATPase alpha subunit;; haloacid dehalogenase-like hydrolase;; Ca2+-ATPase N terminal autoinhibitory domain;; Cation transporter/ATPase, N-terminus;; E1-E2 ATPase	Calcium-transporting ATPase 8, plasma membrane-type GN=ACA8 OS=Arabidopsis thaliana (Mouse-ear cress) PE=1 SV=1	Inorganic ion transport and metabolism	PREDICTED: calcium-transporting ATPase 8, plasma membrane-type-like isoform X2 [Setaria italica]
	c87168.graph_c0	2.81819	3.73592	E1-E2 ATPase;; haloacid dehalogenase-like hydrolase;; Cation transporting ATPase, C-terminus;; Ca2+-ATPase N terminal autoinhibitory domain;; haloacid dehalogenase-like hydrolase;; Putative hydrolase of sodium-potassium ATPase alpha subunit;; Cation transporter/ATPase, N-terminus;; haloacid dehalogenase-like hydrolase;; Cation transporting ATPase, C-terminus	Calcium-transporting ATPase 1, plasma membrane-type OS=Oryza sativa subsp. japonica (Rice) PE=2 SV=1	Inorganic ion transport and metabolism	PREDICTED: calcium-transporting ATPase 1, plasma membrane-type-like [Setaria italica]
	c91845.graph_c0	2.16363	2.08002	Armadillo/beta-catenin-like repeat	--	Function unknown	hypothetical protein SORBIDRAFT_02g037700 [Sorghum bicolor]
	c91845.graph_c1	1.92836	1.34842	Armadillo/beta-catenin-like repeat	U-box domain-containing protein 2 GN=PUB2 OS=Arabidopsis thaliana (Mouse-ear cress) PE=2 SV=1	Function unknown	hypothetical protein SORBIDRAFT_02g037700 [Sorghum bicolor]
	c98913.graph_c0	2.59736	2.68428	Sodium/calcium exchanger protein;; EF-hand domain pair	--	Inorganic ion transport and metabolism	Os01g0212400 [Oryza sativa Japonica Group]
	c91171.graph_c0	-1.95679	-1.11472	Sodium/calcium exchanger protein	Cation/calcium exchanger 5 GN=F7G19.17 OS=Arabidopsis thaliana (Mouse-ear cress) PE=2 SV=1	Inorganic ion transport and metabolism	PREDICTED: cation/calcium exchanger 5-like isoform X1 [Setaria italica]
	c79087.graph_c1	4.52658	5.22933	EF hand;; EF-hand domain;; EF-hand domain pair;; EF hand;; EF-hand domain pair;; Secreted protein acidic and rich in cysteine Ca binding region	Probable calcium-binding protein CML16 OS=Oryza sativa subsp. japonica (Rice) PE=2 SV=1	Signal transduction mechanisms	Os01g0135700 [Oryza sativa Japonica Group]
	c93864.graph_c0	3.80161	2.66896	EF hand;; EF-hand domain;; EF-hand domain pair;; EF hand;; EF-hand domain pair;; Cytoskeletal-regulatory complex EF hand	Probable calcium-binding protein CML21 GN=CML21 OS=Oryza sativa subsp. japonica (Rice) PE=2 SV=2	Signal transduction mechanisms	PREDICTED: probable calcium-binding protein CML21-like [Setaria italica]
	c91599.graph_c1	3.48986	2.12069	EF-hand domain;; EF-hand domain pair;; EF hand;; EF-hand domain pair;; EF hand	Probable calcium-binding protein CML49 GN=CML49 OS=Arabidopsis thaliana (Mouse-ear cress) PE=2 SV=1	Signal transduction mechanisms	EF hand family protein, expressed [Oryza sativa Japonica Group]
	c90213.graph_c0	3.11628	1.99453	EF hand;; EF-hand domain pair;; EF-hand domain;; EF-hand domain pair;; EF hand;; EF-hand domain;; EF hand;; EF-hand domain pair;; EF hand	Probable calcium-binding protein CML8 GN=CML8 OS=Oryza sativa subsp. japonica (Rice) PE=2 SV=1	Signal transduction mechanisms	PREDICTED: probable calcium-binding protein CML8-like isoform X4 [Setaria italica]
	c83292.graph_c0	3.04753	1.55228	EF hand;; EF-hand domain pair;; EF-hand domain;; EF hand;; EF-hand domain pair;; Cytoskeletal-regulatory complex EF hand;; Secreted protein acidic and rich in cysteine Ca binding region	Probable calcium-binding protein CML22 OS=Oryza sativa subsp. japonica (Rice) PE=3 SV=1	Signal transduction mechanisms	PREDICTED: probable calcium-binding protein CML22-like [Setaria italica]
	c83431.graph_c0	2.83058	1.77977	EF hand;; EF-hand domain;; EF-hand domain pair;; EF hand	Probable calcium-binding protein CML49 GN=CML49 OS=Arabidopsis thaliana (Mouse-ear cress) PE=2 SV=1	Signal transduction mechanisms	PREDICTED: probable calcium-binding protein CML50-like [Setaria italica]
	c87977.graph_c0	2.45901	2.74941	EF-hand domain pair;; EF hand;; EF hand;; EF-hand domain pair;; EF-hand domain	Probable calcium-binding protein CML25/26 OS=Oryza sativa subsp. japonica (Rice) PE=3 SV=1	Signal transduction mechanisms	putative calcium-binding protein CML25/26 [Triticum urartu]
	c99022.graph_c1	1.70765	1.48482	Ring finger domain;; Zinc finger, C3HC4 type (RING finger);; EF-hand domain pair;; EF hand;; EF-hand domain pair;; EF hand;; EF-hand domain	Probable calcium-binding protein CML31 GN=B1139B11.15 OS=Oryza sativa subsp. japonica (Rice) PE=2 SV=1	Posttranslational modification, protein turnover, chaperones	PREDICTED: uncharacterized protein LOC101754108 [Setaria italica]
	c100504.graph_c0	1.66843	1.86675	EF hand;; EF-hand domain pair;; EF hand;; EF-hand domain pair;; EF-hand domain;; Secreted protein acidic and rich in cysteine Ca binding region;; EF hand;; EF-hand domain;; EF hand;; EF-hand domain pair;; EF-hand domain pair;; Ferredoxin-dependent bilin reductase;; Ferredoxin-dependent bilin reductase	Probable calcium-binding protein CML10 GN=B1147A04.18 OS=Oryza sativa subsp. japonica (Rice) PE=2 SV=1	General function prediction only	PREDICTED: phytochromobilin:ferredoxin oxidoreductase, chloroplastic-like [Setaria italica]
	c77614.graph_c0	-3.52404	-3.0719	EF hand;; EF-hand domain pair;; EF hand;; EF-hand domain;; EF-hand domain pair	Probable calcium-binding protein CML12 GN=P0681B11.28 OS=Oryza sativa subsp. japonica (Rice) PE=2 SV=1	Signal transduction mechanisms	hypothetical protein SORBIDRAFT_03g027170 [Sorghum bicolor]
	c86389.graph_c1	5.08019	3.38471	Protein kinase domain;; Protein tyrosine kinase;; Kinase-like	CBL-interacting protein kinase 22 GN=OSJNBa0049D13.5 OS=Oryza sativa subsp. japonica (Rice) PE=2 SV=1	Signal transduction mechanisms	hypothetical protein SORBIDRAFT_09g014000 [Sorghum bicolor]
	c86389.graph_c0	5.04261	2.42897	--	CBL-interacting protein kinase 22 GN=OSJNBa0049D13.5 OS=Oryza sativa subsp. japonica (Rice) PE=2 SV=1	Signal transduction mechanisms	PREDICTED: CBL-interacting protein kinase 22-like [Setaria italica]
	c89405.graph_c0	4.91188	4.16426	Protein kinase domain;; NAF domain;; Protein tyrosine kinase	CBL-interacting protein kinase 19 GN=P0022D06.5 OS=Oryza sativa subsp. japonica (Rice) PE=1 SV=1	Signal transduction mechanisms	hypothetical protein SORBIDRAFT_09g025420 [Sorghum bicolor]
	c99627.graph_c1	4.87884	5.73017	Protein kinase domain;; Protein tyrosine kinase;; NAF domain;; Kinase-like	CBL-interacting protein kinase 2 OS=Oryza sativa subsp. japonica (Rice) PE=2 SV=1	Signal transduction mechanisms	PREDICTED: CBL-interacting protein kinase 2-like isoform X1 [Setaria italica]
	c91403.graph_c1	4.41717	5.89697	Protein kinase domain;; Protein tyrosine kinase;; NAF domain;; Kinase-like;; Phosphotransferase enzyme family	CBL-interacting protein kinase 6 OS=Oryza sativa subsp. japonica (Rice) PE=2 SV=1	Signal transduction mechanisms	PREDICTED: CBL-interacting protein kinase 6-like [Setaria italica]
	c88846.graph_c0	4.28708	4.09859	Protein kinase domain;; Protein tyrosine kinase;; Kinase-like	CBL-interacting protein kinase 21 GN=OJ1136_D11.123 OS=Oryza sativa subsp. japonica (Rice) PE=2 SV=2	Signal transduction mechanisms	PREDICTED: CBL-interacting protein kinase 21-like [Setaria italica]
	c99627.graph_c0	4.21671	4.12158	NAF domain;; Protein kinase domain	CBL-interacting protein kinase 2 OS=Oryza sativa subsp. japonica (Rice) PE=2 SV=1	Signal transduction mechanisms	CBL-interacting protein kinase [Saccharum hybrid cultivar R570]
	c100441.graph_c0	3.78762	2.92704	Protein kinase domain;; Protein tyrosine kinase;; NAF domain;; Kinase-like;; Protein kinase domain	CBL-interacting protein kinase 24 OS=Oryza sativa subsp. japonica (Rice) PE=1 SV=1	Signal transduction mechanisms	hypothetical protein SORBIDRAFT_10g023680 [Sorghum bicolor]
	c97759.graph_c1	3.24972	3.2874	Protein kinase domain;; Protein tyrosine kinase;; NAF domain;; Kinase-like;; Protein kinase domain	CBL-interacting protein kinase 23 GN=OJ1027_G06.32 OS=Oryza sativa subsp. japonica (Rice) PE=2 SV=1	Signal transduction mechanisms	CBL-interacting protein kinase 23 [Oryza sativa Japonica Group]
	c91286.graph_c0	3.05851	2.44837	Protein kinase domain;; Protein tyrosine kinase;; NAF domain;; Kinase-like	CBL-interacting protein kinase 7 OS=Oryza sativa subsp. japonica (Rice) PE=2 SV=1	Signal transduction mechanisms	CBL-interacting protein kinase 04 [Sorghum bicolor]
	c95948.graph_c0	2.72675	1.92259	Protein kinase domain;; Protein tyrosine kinase;; NAF domain;; Kinase-like	CBL-interacting protein kinase 16 GN=P0701F11.5-1 OS=Oryza sativa subsp. japonica (Rice) PE=2 SV=1	Signal transduction mechanisms	unknown [Zea mays]
	c78562.graph_c0	2.69779	4.00309	--	CBL-interacting protein kinase 23 GN=OJ1027_G06.32 OS=Oryza sativa subsp. japonica (Rice) PE=2 SV=1	Signal transduction mechanisms	TPA: putative CBL-interacting protein kinase family protein [Zea mays]
	c82298.graph_c0	1.69408	2.48715	--	CBL-interacting protein kinase 7 OS=Oryza sativa subsp. japonica (Rice) PE=2 SV=1	Signal transduction mechanisms	CBL-interacting protein kinase 04 [Sorghum bicolor]
	c91946.graph_c0	1.68446	3.67607	Protein kinase domain;; Protein tyrosine kinase;; NAF domain;; Kinase-like	CBL-interacting protein kinase 31 OS=Oryza sativa subsp. japonica (Rice) PE=1 SV=1	Signal transduction mechanisms	CIPK-like protein 1 [Zea mays]
	c96254.graph_c0	-2.31438	-2.28253	Protein kinase domain;; Protein tyrosine kinase;; NAF domain;; Kinase-like	CBL-interacting protein kinase 10 GN=CIPK10 OS=Oryza sativa subsp. japonica (Rice) PE=2 SV=1	Signal transduction mechanisms	PREDICTED: CBL-interacting protein kinase 10-like isoform X1 [Setaria italica]
	c85189.graph_c0	-3.84912	-3.04151	NAF domain	CBL-interacting protein kinase 4 GN=CIPK4 OS=Oryza sativa subsp. japonica (Rice) PE=2 SV=2	Signal transduction mechanisms	PREDICTED: CBL-interacting protein kinase 4-like [Setaria italica]
	c86745.graph_c1	4.17016	5.57373	EF hand;; EF hand;; EF-hand domain pair;; EF-hand domain pair;; EF-hand domain	Calmodulin-like protein 1 (Precursor) OS=Oryza sativa subsp. japonica (Rice) PE=2 SV=1	Signal transduction mechanisms	predicted protein [Hordeum vulgare subsp. vulgare]
	c94159.graph_c0	1.98607	1.51066	EF-hand domain pair;; EF hand;; EF-hand domain pair	Calmodulin-like protein 4 GN=OSJNBb0036F07.4 OS=Oryza sativa subsp. japonica (Rice) PE=2 SV=1	Chromatin structure and dynamics	Os03g0743500 [Oryza sativa Japonica Group]
	c96461.graph_c0	2.39027	1.11961	EF hand;; EF-hand domain pair;; EF-hand domain pair;; EF hand;; EF-hand domain;; Cytoskeletal-regulatory complex EF hand;; Secreted protein acidic and rich in cysteine Ca binding region;; Protein kinase domain	Calcium-dependent protein kinase 8 GN=F7K24.200 OS=Arabidopsis thaliana (Mouse-ear cress) PE=1 SV=1	Signal transduction mechanisms	hypothetical protein SORBIDRAFT_01g004150 [Sorghum bicolor]
	c91222.graph_c0	2.31341	1.8615	Protein kinase domain	Calcium-dependent protein kinase 13 GN=CPK13 OS=Arabidopsis thaliana (Mouse-ear cress) PE=1 SV=2	Signal transduction mechanisms	hypothetical protein SORBIDRAFT_09g022960 [Sorghum bicolor]
	c100716.graph_c2	1.81703	2.36358	Protein kinase domain;; Protein tyrosine kinase;; Lipopolysaccharide kinase (Kdo/WaaP) family;; EF hand;; EF-hand domain pair;; EF-hand domain;; EF-hand domain pair;; EF hand	Calcium-dependent protein kinase isoform 11 OS=Oryza sativa subsp. japonica (Rice) PE=2 SV=2	Signal transduction mechanisms	PREDICTED: LOW QUALITY PROTEIN: calcium-dependent protein kinase isoform 11-like [Setaria italica]
	c100664.graph_c2	-1.67392	-3.03493	Protein kinase domain	Calcium-dependent protein kinase 17 GN=CPK17 OS=Arabidopsis thaliana (Mouse-ear cress) PE=2 SV=1	Signal transduction mechanisms	PREDICTED: calcium-dependent protein kinase 17-like [Setaria italica]
	c86506.graph_c0	1.86196	2.46947	--	Calcineurin B-like protein 10 OS=Oryza sativa subsp. japonica (Rice) PE=2 SV=1	Signal transduction mechanisms	calcineurin B-like protein 06 [Sorghum bicolor]
	c86506.graph_c1	1.7944	1.59432	EF-hand domain;; EF-hand domain pair;; EF hand;; EF hand	Calcineurin B-like protein 10 OS=Oryza sativa subsp. japonica (Rice) PE=2 SV=1	Signal transduction mechanisms	hypothetical protein OsI_03476 [Oryza sativa Indica Group]
	c92016.graph_c0	-2.07285	-1.21518	EF hand;; EF hand	Calcineurin B-like protein 3 OS=Oryza sativa subsp. japonica (Rice) PE=1 SV=1	Signal transduction mechanisms	PREDICTED: calcineurin B-like protein 2-like isoform X1 [Setaria italica]
	c86171.graph_c2	-2.48602	-1.90578	EF hand;; EF-hand domain pair;; EF-hand domain pair;; EF-hand domain	Calcineurin B-like protein 3 OS=Oryza sativa subsp. japonica (Rice) PE=1 SV=1	Signal transduction mechanisms	PREDICTED: calcineurin B-like protein 3-like [Oryza brachyantha]
	c77437.graph_c1	4.80244	6.27744	--	--	Signal transduction mechanisms	hypothetical protein TRIUR3_05532 [Triticum urartu]
	c86745.graph_c0	4.14063	5.4915	EF hand;; EF-hand domain;; EF hand	--	Signal transduction mechanisms	PREDICTED: probable calcium-binding protein CML10-like [Setaria italica]
	c77437.graph_c0	4.10081	4.83219	--	--	Signal transduction mechanisms	PREDICTED: uncharacterized protein LOC101786117 [Setaria italica]
	c98810.graph_c0	3.33995	2.22646	Lipase (class 3);; Lipase 3 N-terminal region	--	Signal transduction mechanisms	PREDICTED: uncharacterized protein LOC101778788 [Setaria italica]
	c100797.graph_c1	1.775	1.3753	Protein kinase domain;; Protein tyrosine kinase;; Lipopolysaccharide kinase (Kdo/WaaP) family	Calcium/calmodulin-dependent serine/threonine-protein kinase 1 GN=CAMK1 OS=Oryza sativa subsp. japonica (Rice) PE=1 SV=1	Signal transduction mechanisms	hypothetical protein SORBIDRAFT_01g034520 [Sorghum bicolor]
	c85762.graph_c0	-2.30937	-1.15442	EF hand;; EF-hand domain;; EF hand;; EF-hand domain pair;; EF-hand domain pair	--	Signal transduction mechanisms	uncharacterized protein LOC100191804 [Zea mays]
	c79584.graph_c0	-3.5161	-2.64142	EF hand;; EF hand;; EF-hand domain;; EF-hand domain pair;; EF-hand domain pair	--	Signal transduction mechanisms	PREDICTED: uncharacterized protein LOC101775212 [Setaria italica]
	c82363.graph_c0	-4.18734	-4.02403	EF hand;; EF-hand domain;; EF hand	--	Signal transduction mechanisms	hypothetical protein SORBIDRAFT_02g039433 [Sorghum bicolor]
	c81227.graph_c0	-4.97691	-2.93829	Calcineurin-like phosphoesterase	Uncharacterized protein At1g18480 GN=At1g18480 OS=Arabidopsis thaliana (Mouse-ear cress) PE=2 SV=1	Signal transduction mechanisms	PREDICTED: uncharacterized protein At1g18480-like [Setaria italica]
	c92178.graph_c0	-5.58399	-3.4158	Tetratricopeptide repeat;; TPR repeat;; Tetratricopeptide repeat;; Tetratricopeptide repeat;; Tetratricopeptide repeat;; Tetratricopeptide repeat;; Tetratricopeptide repeat;; Tetratricopeptide repeat;; Tetratricopeptide repeat	Probable UDP-N-acetylglucosamine--peptide N-acetylglucosaminyltransferase SPINDLY GN=SPY OS=Arabidopsis thaliana (Mouse-ear cress) PE=1 SV=1	Signal transduction mechanisms	PREDICTED: uncharacterized protein LOC101760798 [Setaria italica]
