# Supplementary material for: Responses of Manila Grass (Zoysia matrella) to chilling stress: From transcriptomics to physiology
Source: PLoS One. 2020 Jul 20;15(7):e0235972. doi: 10.1371/journal.pone.0235972 (PMC7371177; doi:10.1371/journal.pone.0235972)
Supplement: S9 Table — (XLSX) [file pone.0235972.s009.xlsx]

## Sheet: Sheet1
Table S9 The representative cold responding transcription factor families
Cold time point	Transcription factor family	Unigene ID	logFC in HigSeq 2000 platform	logFC in HigSeq X10 platform	Pfam_annotation	Swissprot_annotation	eggNOG_class_annotation	nr_annotation
2h	AP2	c96574.graph_c9	4.44199	4.90926	AP2 domain	Dehydration-responsive element-binding protein 1A GN=DREB1A OS=Oryza sativa subsp. indica (Rice) PE=3 SV=1	Transcription	PREDICTED: dehydration-responsive element-binding protein 1A-like [Setaria italica]
		c85421.graph_c1	3.9274	6.83995	AP2 domain	Dehydration-responsive element-binding protein 1A GN=OSJNOa273B05.11 OS=Oryza sativa subsp. japonica (Rice) PE=2 SV=1	Transcription	PREDICTED: dehydration-responsive element-binding protein 1B-like [Setaria italica]
		c86189.graph_c0	3.61916	4.71986	AP2 domain	Dehydration-responsive element-binding protein 1G OS=Oryza sativa subsp. japonica (Rice) PE=2 SV=1	Transcription	Os02g0677300 [Oryza sativa Japonica Group]
		c86189.graph_c1	3.3355	5.71455	--	Dehydration-responsive element-binding protein 1G OS=Oryza sativa subsp. japonica (Rice) PE=2 SV=1	Transcription	CBF [Zoysia japonica]
		c85421.graph_c0	6.19217	7.281	AP2 domain	Dehydration-responsive element-binding protein 1H GN=OSJNOa273B05.9 OS=Oryza sativa subsp. japonica (Rice) PE=3 SV=1	Transcription	PREDICTED: dehydration-responsive element-binding protein 1H-like [Setaria italica]
		c87333.graph_c1	3.42813	2.73539	AP2 domain	Ethylene-responsive transcription factor 4 GN=ERF4 OS=Nicotiana tabacum (Common tobacco) PE=1 SV=1	Transcription	PREDICTED: ethylene-responsive transcription factor 4-like [Setaria italica]
		c100296.graph_c0	4.92015	3.1553	AP2 domain	Ethylene-responsive transcription factor ERF025 GN=ERF025 OS=Arabidopsis thaliana (Mouse-ear cress) PE=2 SV=1	Transcription	PREDICTED: ethylene-responsive transcription factor ERF027-like [Zea mays]
		c98722.graph_c2	3.29879	2.71698	AP2 domain	Ethylene-responsive transcription factor RAP2-13 GN=F16L1.8 OS=Arabidopsis thaliana (Mouse-ear cress) PE=1 SV=1	Transcription	hypothetical protein SORBIDRAFT_07g020090 [Sorghum bicolor]
		c80601.graph_c1	3.2827	2.15028	AP2 domain	--	--	hypothetical protein OsJ_25557 [Oryza sativa Japonica Group]
		c88832.graph_c2	-2.70273	-1.4019	AP2 domain	Ethylene-responsive transcription factor ERF008 GN=ERF008 OS=Arabidopsis thaliana (Mouse-ear cress) PE=2 SV=1	Transcription	PREDICTED: ethylene-responsive transcription factor RAP2-1-like [Brachypodium distachyon]
		c90158.graph_c1	-3.26115	-1.32277	AP2 domain	Ethylene-responsive transcription factor ERF073 GN=ERF073 OS=Arabidopsis thaliana (Mouse-ear cress) PE=2 SV=1	Transcription	PREDICTED: ethylene-responsive transcription factor RAP2-2-like [Setaria italica]
		c83559.graph_c0	-3.59773	-2.84158	AP2 domain	Ethylene-responsive transcription factor ERF073 GN=ERF073 OS=Arabidopsis thaliana (Mouse-ear cress) PE=2 SV=1	--	submergence-1B [Oryza nivara]
2h	bHLH	c92748.graph_c0	2.324	2.78111	bHLH-MYC and R2R3-MYB transcription factors N-terminal	Transcription factor bHLH13 GN=F6F3.7 OS=Arabidopsis thaliana (Mouse-ear cress) PE=2 SV=1	Transcription	hypothetical protein OsJ_03182 [Oryza sativa Japonica Group]
2h	WRKY	c96345.graph_c0	2.18648	2.05404	WRKY DNA -binding domain	Probable WRKY transcription factor 53 GN=WRKY53 OS=Arabidopsis thaliana (Mouse-ear cress) PE=1 SV=1	Transcription	PREDICTED: probable WRKY transcription factor 70-like [Setaria italica]
		c96353.graph_c1	2.40906	2.84519	WRKY DNA -binding domain	Probable WRKY transcription factor 70 GN=WRKY70 OS=Arabidopsis thaliana (Mouse-ear cress) PE=2 SV=1	General function prediction only	PREDICTED: probable WRKY transcription factor 38-like [Setaria italica]
		c92609.graph_c0	2.17115	2.64352	WRKY DNA -binding domain	Probable WRKY transcription factor 60 GN=WRKY60 OS=Arabidopsis thaliana (Mouse-ear cress) PE=1 SV=1	Transcription	PREDICTED: probable WRKY transcription factor 40-like [Setaria italica]
72h	AP2	c42696.graph_c0	8.92092	8.84861	AP2 domain	Ethylene-responsive transcription factor 1 GN=OJ1311_D08.9 OS=Oryza sativa subsp. japonica (Rice) PE=1 SV=1	Transcription	PREDICTED: ethylene-responsive transcription factor 1-like isoform X1 [Setaria italica]
		c88682.graph_c0	8.85785	7.50771	--	Ethylene-responsive transcription factor RAP2-4 OS=Arabidopsis thaliana (Mouse-ear cress) PE=1 SV=1	Function unknown	PREDICTED: ethylene-responsive transcription factor RAP2-4-like [Setaria italica]
		c84706.graph_c0	7.60932	5.49127	--	--	Transcription	putative AP2/EREBP transcription factor superfamily protein [Zea mays]
		c88682.graph_c1	7.59937	8.03628	AP2 domain	Ethylene-responsive transcription factor RAP2-4 OS=Arabidopsis thaliana (Mouse-ear cress) PE=1 SV=1	Function unknown	putative AP2/EREBP transcription factor superfamily protein [Zea mays]
		c94982.graph_c2	7.1926	4.63952	AP2 domain	--	General function prediction only	PREDICTED: ethylene-responsive transcription factor 5-like [Setaria italica]
		c89615.graph_c0	6.27388	2.02472	AP2 domain	Ethylene-responsive transcription factor ERF113 GN=ERF113 OS=Arabidopsis thaliana (Mouse-ear cress) PE=2 SV=1	Transcription	putative AP2/EREBP transcription factor superfamily protein [Zea mays]
		c73200.graph_c0	6.13589	2.85838	--	--	Transcription	PREDICTED: ethylene-responsive transcription factor RAP2-6-like [Zea mays]
		c80625.graph_c0	5.93687	2.31772	--	--	Transcription	PREDICTED: ethylene-responsive transcription factor RAP2-6-like [Zea mays]
		c94414.graph_c0	5.7569	4.82123	AP2 domain	Ethylene-responsive transcription factor ERF110 GN=ERF110 OS=Arabidopsis thaliana (Mouse-ear cress) PE=2 SV=2	Function unknown	PREDICTED: ethylene-responsive transcription factor ERF115-like [Zea mays]
		c82191.graph_c2	5.69546	3.89966	AP2 domain	Ethylene-responsive transcription factor ERF060 GN=ERF060 OS=Arabidopsis thaliana (Mouse-ear cress) PE=2 SV=1	Transcription	hypothetical protein OsI_21068 [Oryza sativa Indica Group]
		c82191.graph_c0	5.6356	4.51984	--	--	Transcription	putative AP2/EREBP transcription factor superfamily protein [Zea mays]
		c80601.graph_c0	5.22027	4.00112	--	Ethylene-responsive transcription factor RAP2-3 OS=Arabidopsis thaliana (Mouse-ear cress) PE=1 SV=2	Function unknown	PREDICTED: ethylene-responsive transcription factor RAP2-3-like [Setaria italica]
		c80601.graph_c1	5.19229	4.339	AP2 domain	--	--	hypothetical protein OsJ_25557 [Oryza sativa Japonica Group]
		c91622.graph_c0	4.1603	3.58768	--	--	Function unknown	TPA: putative AP2/EREBP transcription factor superfamily protein [Zea mays]
		c99540.graph_c0	3.23863	2.01819	AP2 domain	Ethylene-responsive transcription factor WRI1 OS=Arabidopsis thaliana (Mouse-ear cress) PE=2 SV=1	Transcription	PREDICTED: ethylene-responsive transcription factor WRI1-like [Setaria italica]
		c100296.graph_c0	2.38484	2.63702	AP2 domain	Ethylene-responsive transcription factor ERF025 GN=ERF025 OS=Arabidopsis thaliana (Mouse-ear cress) PE=2 SV=1	Transcription	PREDICTED: ethylene-responsive transcription factor ERF027-like [Zea mays]
		c97189.graph_c2	2.36851	1.37656	AP2 domain	Ethylene-responsive transcription factor ERF034 OS=Arabidopsis thaliana (Mouse-ear cress) PE=2 SV=2	Function unknown	PREDICTED: ethylene-responsive transcription factor ERF035-like [Setaria italica]
		c85168.graph_c0	2.31219	3.47348	AP2 domain	Ethylene-responsive transcription factor 11 GN=F3M18.20 OS=Arabidopsis thaliana (Mouse-ear cress) PE=2 SV=1	Function unknown	unknown [Zea mays]
		c92015.graph_c0	2.06439	1.63852	AP2 domain	Ethylene-responsive transcription factor 1 GN=OJ1311_D08.9 OS=Oryza sativa subsp. japonica (Rice) PE=1 SV=1	Transcription	hypothetical protein SORBIDRAFT_04g035160 [Sorghum bicolor]
		c86617.graph_c1	1.98682	1.46364	AP2 domain	Ethylene-responsive transcription factor RAP2-11 GN=T29J13.210 OS=Arabidopsis thaliana (Mouse-ear cress) PE=2 SV=1	Transcription	PREDICTED: ethylene-responsive transcription factor RAP2-11 [Brachypodium distachyon]
		c96997.graph_c3	1.94653	1.90574	AP2 domain;; AP2 domain	Floral homeotic protein APETALA 2 GN=AP2 OS=Arabidopsis thaliana (Mouse-ear cress) PE=1 SV=1	Transcription	PREDICTED: floral homeotic protein APETALA 2-like [Setaria italica]
		c98722.graph_c2	1.8133	1.91274	AP2 domain	Ethylene-responsive transcription factor RAP2-13 GN=F16L1.8 OS=Arabidopsis thaliana (Mouse-ear cress) PE=1 SV=1	Transcription	hypothetical protein SORBIDRAFT_07g020090 [Sorghum bicolor]
		c98378.graph_c0	1.59679	1.73425	AP2 domain	Ethylene-responsive transcription factor RAP2-7 GN=T17D12.11 OS=Arabidopsis thaliana (Mouse-ear cress) PE=2 SV=2	Transcription	transcription factor AP2 [Phyllostachys edulis]
		c96629.graph_c0	-1.91432	-1.38521	AP2 domain	Floral homeotic protein APETALA 2 GN=AP2 OS=Arabidopsis thaliana (Mouse-ear cress) PE=1 SV=1	Function unknown	PREDICTED: floral homeotic protein APETALA 2-like isoform X1 [Setaria italica]
		c91302.graph_c0	-2.3137	-1.92795	AP2 domain	AP2-like ethylene-responsive transcription factor At1g16060 GN=At1g16060 OS=Arabidopsis thaliana (Mouse-ear cress) PE=2 SV=1	Transcription	PREDICTED: AP2-like ethylene-responsive transcription factor At2g41710-like [Setaria italica]
		c95809.graph_c0	-3.37649	-2.84812	--	--	Transcription	PREDICTED: AP2-like ethylene-responsive transcription factor At1g16060-like [Setaria italica]
		c93085.graph_c4	-3.54678	-1.97509	AP2 domain	Ethylene-responsive transcription factor 1B GN=K14B15.15 OS=Arabidopsis thaliana (Mouse-ear cress) PE=1 SV=2	Transcription	putative AP2/EREBP transcription factor superfamily protein [Zea mays]
		c93501.graph_c1	-4.1491	-2.68377	AP2 domain	Ethylene-responsive transcription factor 1 GN=OJ1311_D08.9 OS=Oryza sativa subsp. japonica (Rice) PE=1 SV=1	Transcription	PREDICTED: ethylene-responsive transcription factor RAP2-2-like [Setaria italica]
		c83559.graph_c0	-6.56692	-3.85936	AP2 domain	Ethylene-responsive transcription factor ERF073 GN=ERF073 OS=Arabidopsis thaliana (Mouse-ear cress) PE=2 SV=1	--	submergence-1B [Oryza nivara]
		c90158.graph_c1	-7.51227	-5.03287	AP2 domain	Ethylene-responsive transcription factor ERF073 GN=ERF073 OS=Arabidopsis thaliana (Mouse-ear cress) PE=2 SV=1	Transcription	PREDICTED: ethylene-responsive transcription factor RAP2-2-like [Setaria italica]
72h	HSF	c88310.graph_c0	8.87612	6.96938	HSF-type DNA-binding	Heat stress transcription factor C-2a GN=OJ1705_E12.15 OS=Oryza sativa subsp. japonica (Rice) PE=2 SV=1	Transcription	unknown [Zea mays]
		c89241.graph_c0	6.54169	3.24817	HSF-type DNA-binding	Heat stress transcription factor C-1b OS=Oryza sativa subsp. japonica (Rice) PE=2 SV=1	Transcription	heat shock factor protein HSF30 [Zea mays]
		c89241.graph_c1	6.24085	2.71488	HSF-type DNA-binding	Heat stress transcription factor C-1b OS=Oryza sativa subsp. japonica (Rice) PE=2 SV=1	Transcription	hypothetical protein SORBIDRAFT_03g033750 [Sorghum bicolor]
		c97685.graph_c4	5.46737	2.73687	HSF-type DNA-binding	Heat stress transcription factor B-1 GN=B1342C04.35 OS=Oryza sativa subsp. japonica (Rice) PE=2 SV=1	Transcription	PREDICTED: heat stress transcription factor B-1-like [Setaria italica]
		c97685.graph_c0	5.14481	3.03596	HSF-type DNA-binding	Heat stress transcription factor B-1 GN=B1342C04.35 OS=Oryza sativa subsp. japonica (Rice) PE=2 SV=1	Transcription	heat shock factor protein 4 [Zea mays]
		c94298.graph_c4	3.9614	3.82427	HSF-type DNA-binding	Heat stress transcription factor C-2b OS=Oryza sativa subsp. japonica (Rice) PE=3 SV=1	Transcription	PREDICTED: heat stress transcription factor C-2b-like [Setaria italica]
		c98857.graph_c1	3.05808	5.64512	--	Heat stress transcription factor B-2b OS=Oryza sativa subsp. japonica (Rice) PE=2 SV=1	Transcription	HSF3 [Triticum aestivum]
		c98857.graph_c4	2.67456	5.44202	--	Heat stress transcription factor B-2b OS=Oryza sativa subsp. japonica (Rice) PE=2 SV=1	Transcription	heat shock factor B2b [Hordeum vulgare subsp. vulgare]
72h	MYB	c100079.graph_c1	6.24116	5.13744	Myb-like DNA-binding domain	Transcription factor BOA GN=F2O15.230 OS=Arabidopsis thaliana (Mouse-ear cress) PE=2 SV=1	General function prediction only	PREDICTED: probable transcription factor GLK2-like [Setaria italica]
		c95209.graph_c2	6.09727	4.36014	Myb-like DNA-binding domain	Transcription factor LAF1 GN=M7J2.70 OS=Arabidopsis thaliana (Mouse-ear cress) PE=1 SV=2	Transcription	Transcription factor LAF1 [Aegilops tauschii]
		c94222.graph_c4	2.77665	1.4464	Myb-like DNA-binding domain;; Myb-like DNA-binding domain	Transcription factor RAX1 GN=T20O7.2 OS=Arabidopsis thaliana (Mouse-ear cress) PE=2 SV=1	Transcription	hypothetical protein SORBIDRAFT_03g003120 [Sorghum bicolor]
		c94694.graph_c2	2.52822	3.39211	Myb-like DNA-binding domain;; Myb-like DNA-binding domain;; Myb-like DNA-binding domain	Transcription factor MYB108 GN=F5E6.18 OS=Arabidopsis thaliana (Mouse-ear cress) PE=1 SV=1	Transcription	PREDICTED: transcription repressor MYB5-like [Setaria italica]
		c82258.graph_c0	2.15309	3.50397	Myb-like DNA-binding domain;; Protein of unknown function (DUF3651);; Myb-like DNA-binding domain	Transcription factor MYB86 GN=F21E10.4 OS=Arabidopsis thaliana (Mouse-ear cress) PE=2 SV=1	Transcription	hypothetical protein SORBIDRAFT_03g011640 [Sorghum bicolor]
		c98312.graph_c1	1.95146	1.26516	Myb-like DNA-binding domain	--	Transcription	hypothetical protein F775_43086 [Aegilops tauschii]
		c96150.graph_c0	1.9393	2.98177	--	--	Transcription	MYB transcription factor [Zea mays]
		c94222.graph_c9	1.78489	1.92443	Myb-like DNA-binding domain;; Myb-like DNA-binding domain	Transcription repressor MYB4 GN=MYB4 OS=Arabidopsis thaliana (Mouse-ear cress) PE=1 SV=1	Transcription	transcription factor MYB4 [Brassica rapa var. purpuraria]
		c96150.graph_c1	1.6239	2.12699	Myb-like DNA-binding domain	Transcription factor DIVARICATA GN=DIVARICATA OS=Antirrhinum majus (Garden snapdragon) PE=2 SV=1	Transcription	MYB transcription factor [Zea mays]
		c92290.graph_c0	1.60631	3.39258	Myb-like DNA-binding domain	Transcription factor DIVARICATA GN=DIVARICATA OS=Antirrhinum majus (Garden snapdragon) PE=2 SV=1	Transcription	hypothetical protein SORBIDRAFT_01g029020 [Sorghum bicolor]
		c96854.graph_c0	1.52803	6.02487	Myb-like DNA-binding domain;; Myb-like DNA-binding domain	Protein REVEILLE 2 GN=MNJ8.4 OS=Arabidopsis thaliana (Mouse-ear cress) PE=2 SV=1	Transcription	PREDICTED: protein CCA1-like isoform X1 [Setaria italica]
		c98536.graph_c1	-2.52503	-1.82734	Myb-like DNA-binding domain	--	General function prediction only	PREDICTED: uncharacterized protein LOC101757003 isoform X4 [Setaria italica]
		c84059.graph_c1	-2.6778	-2.81019	Myb-like DNA-binding domain;; Myb-like DNA-binding domain	Transcription factor DIVARICATA GN=DIVARICATA OS=Antirrhinum majus (Garden snapdragon) PE=2 SV=1	Posttranslational modification, protein turnover, chaperones	hypothetical protein SORBIDRAFT_07g004030 [Sorghum bicolor]
		c97309.graph_c0	-3.03491	-2.94865	MYB-CC type transfactor, LHEQLE motif	Myb family transcription factor APL GN=APL OS=Arabidopsis thaliana (Mouse-ear cress) PE=2 SV=2	Transcription	hypothetical protein SORBIDRAFT_02g020690 [Sorghum bicolor]
		c95335.graph_c0	-4.00465	-2.20529	Myb-like DNA-binding domain;; MYB-CC type transfactor, LHEQLE motif	Protein PHR1-LIKE 1 GN=PHL1 OS=Arabidopsis thaliana (Mouse-ear cress) PE=1 SV=1	Function unknown	PREDICTED: uncharacterized protein DDB_G0271670-like [Setaria italica]
		c95725.graph_c0	-4.14411	-3.61179	Myb-like DNA-binding domain	Probable transcription factor KAN4 GN=MFO20.5 OS=Arabidopsis thaliana (Mouse-ear cress) PE=1 SV=1	Function unknown	uncharacterized protein LOC100277405 [Zea mays]
		c84640.graph_c0	-4.18723	-2.06942	Myb-like DNA-binding domain	Transcription factor MYB1R1 OS=Solanum tuberosum (Potato) PE=2 SV=1	Transcription	transcription factor [Saccharum hybrid cultivar R570]
		c85386.graph_c0	-4.85917	-2.57827	Myb-like DNA-binding domain	Protein RADIALIS-like 6 GN=F22H5.3 OS=Arabidopsis thaliana (Mouse-ear cress) PE=2 SV=1	Posttranslational modification, protein turnover, chaperones	DnaJ homolog subfamily C member 2 [Aegilops tauschii]
		c95335.graph_c1	-4.98341	-1.5656	MYB-CC type transfactor, LHEQLE motif	--	Function unknown	hypothetical protein SHCRBa_028_D11_F_10 [Saccharum hybrid cultivar R570]
		c93966.graph_c0	-6.45944	-4.51768	Glycosyl hydrolases family 18	MYB-like transcription factor TCL2 GN=TCL2 OS=Arabidopsis thaliana (Mouse-ear cress) PE=1 SV=1	Carbohydrate transport and metabolism	PREDICTED: chitinase domain-containing protein 1-like [Setaria italica]
72h	MYB-related	c87620.graph_c0	4.6832	2.70646	Myb-like DNA-binding domain	Myb-related protein Zm1 OS=Zea mays (Maize) PE=2 SV=1	Transcription	hypothetical protein SORBIDRAFT_02g036250 [Sorghum bicolor]
		c96557.graph_c0	9.60855	4.04777	Myb-like DNA-binding domain;; Myb-like DNA-binding domain	Myb-related protein 305 OS=Antirrhinum majus (Garden snapdragon) PE=2 SV=1	Transcription	MYB transcription factor [Zea mays]
		c96557.graph_c1	7.34227	4.17893	--	Transcription factor MYB108 GN=F5E6.18 OS=Arabidopsis thaliana (Mouse-ear cress) PE=1 SV=1	Transcription	PREDICTED: myb-related protein P-like [Setaria italica]
		c92408.graph_c1	6.17232	1.6899	--	Myb-related protein Zm1 OS=Zea mays (Maize) PE=2 SV=1	Transcription	uncharacterized protein LOC100384445 [Zea mays]
		c94694.graph_c1	4.3184	4.43051	--	Transcription factor MYB108 GN=F5E6.18 OS=Arabidopsis thaliana (Mouse-ear cress) PE=1 SV=1	Transcription	PREDICTED: myb-related protein 330-like [Setaria italica]
		c94222.graph_c1	3.74603	3.27941	Myb-like DNA-binding domain;; Myb-like DNA-binding domain	Myb-related protein Myb4 GN=OSJNBa0073E02.6 OS=Oryza sativa subsp. japonica (Rice) PE=2 SV=2	Transcription	PREDICTED: myb-related protein Myb4-like [Brachypodium distachyon]
		c89909.graph_c0	2.93188	1.06466	P protein C-terminus	Myb-related protein P GN=P OS=Zea mays (Maize) PE=2 SV=1	Transcription	PREDICTED: myb-related protein P-like [Setaria italica]
		c94222.graph_c5	2.86896	2.72783	--	Myb-related protein Myb4 GN=OSJNBa0073E02.6 OS=Oryza sativa subsp. japonica (Rice) PE=2 SV=2	Transcription	MYB73 [Triticum aestivum]
		c92652.graph_c1	2.84109	2.73739	Myb-like DNA-binding domain	Myb-related protein Myb4 GN=OSJNBa0073E02.6 OS=Oryza sativa subsp. japonica (Rice) PE=2 SV=2	Transcription	PREDICTED: myb-related protein Myb4 [Zea mays]
		c92652.graph_c0	2.57453	1.94623	--	Myb-related protein Zm1 OS=Zea mays (Maize) PE=2 SV=1	Transcription	hypothetical protein SORBIDRAFT_01g019270 [Sorghum bicolor]
		c96840.graph_c0	1.84513	2.46186	Myb-like DNA-binding domain;; Myb-like DNA-binding domain	Myb-related protein 3R-1 GN=MYB3R-1 OS=Arabidopsis thaliana (Mouse-ear cress) PE=2 SV=1	Transcription	PREDICTED: myb-related protein B-like isoform X1 [Setaria italica]
		c88603.graph_c0	-2.16388	-1.45278	Myb-like DNA-binding domain;; Myb-like DNA-binding domain	Myb-related protein MYBAS2 OS=Oryza sativa subsp. japonica (Rice) PE=2 SV=1	Transcription	PREDICTED: myb-related protein MYBAS2-like [Setaria italica]
72h	bHLH	c72515.graph_c0	9.04198	7.28074	--	--	Function unknown	PREDICTED: transcription factor bHLH150-like [Brachypodium distachyon]
		c93526.graph_c0	7.00142	3.60439	bHLH-MYC and R2R3-MYB transcription factors N-terminal;; bHLH-MYC and R2R3-MYB transcription factors N-terminal	--	--	hypothetical protein [Zea mays]
		c87005.graph_c0	6.35757	4.67969	Helix-loop-helix DNA-binding domain	Transcription factor ICE1 OS=Arabidopsis thaliana (Mouse-ear cress) PE=1 SV=1	Transcription	PREDICTED: transcription factor bHLH93-like isoform X2 [Setaria italica]
		c92530.graph_c0	3.65312	2.66089	Helix-loop-helix DNA-binding domain	Transcription factor bHLH96 GN=T9N14.4 OS=Arabidopsis thaliana (Mouse-ear cress) PE=2 SV=1	Transcription	PREDICTED: transcription factor bHLH96-like [Setaria italica]
		c94341.graph_c3	3.36992	3.19083	--	Transcription factor bHLH113 GN=MLD14.24 OS=Arabidopsis thaliana (Mouse-ear cress) PE=2 SV=1	Function unknown	Os04g0493100 [Oryza sativa Japonica Group]
		c96821.graph_c2	3.33128	2.24658	--	Transcription factor bHLH114 GN=C17L7.90 OS=Arabidopsis thaliana (Mouse-ear cress) PE=2 SV=2	Function unknown	PREDICTED: transcription factor bHLH112-like [Setaria italica]
		c95959.graph_c0	2.12498	2.39916	--	Transcription factor bHLH144 OS=Arabidopsis thaliana (Mouse-ear cress) PE=1 SV=1	Function unknown	hypothetical protein SORBIDRAFT_03g028550 [Sorghum bicolor]
		c97062.graph_c0	1.95975	2.24027	Helix-loop-helix DNA-binding domain	Transcription factor bHLH128 GN=T20M3.7 OS=Arabidopsis thaliana (Mouse-ear cress) PE=1 SV=1	Transcription	LOC100284495 [Zea mays]
		c93488.graph_c0	1.77136	1.55744	Helix-loop-helix DNA-binding domain	Transcription factor bHLH47 GN=F1P2.190 OS=Arabidopsis thaliana (Mouse-ear cress) PE=2 SV=1	Function unknown	PREDICTED: transcription factor bHLH121-like [Setaria italica]
		c86085.graph_c0	-2.19285	-1.84315	--	Transcription factor bHLH133 GN=BHLH133 OS=Arabidopsis thaliana (Mouse-ear cress) PE=2 SV=1	Function unknown	PREDICTED: transcription factor bHLH68-like isoform X1 [Setaria italica]
		c90307.graph_c2	-3.06804	-2.469	Helix-loop-helix DNA-binding domain	Transcription factor bHLH79 GN=MRG21.2 OS=Arabidopsis thaliana (Mouse-ear cress) PE=2 SV=1	Transcription	PREDICTED: transcription factor bHLH79-like [Setaria italica]
		c94554.graph_c0	-3.144	-1.28477	Helix-loop-helix DNA-binding domain	Transcription factor bHLH87 GN=MHC9.1 OS=Arabidopsis thaliana (Mouse-ear cress) PE=2 SV=1	Transcription	PREDICTED: transcription factor bHLH87-like [Zea mays]
		c91741.graph_c2	-4.37271	-2.53038	--	Transcription factor bHLH7 GN=F10O3.14 OS=Arabidopsis thaliana (Mouse-ear cress) PE=2 SV=1	General function prediction only	PREDICTED: uncharacterized protein LOC101783147 isoform X2 [Setaria italica]
		c85296.graph_c1	-5.43234	-2.95792	bHLH-MYC and R2R3-MYB transcription factors N-terminal	Transcription factor LHW GN=F12K2 OS=Arabidopsis thaliana (Mouse-ear cress) PE=1 SV=1	Function unknown	PREDICTED: transcription factor bHLH155-like [Setaria italica]
		c85953.graph_c0	-8.85355	-4.64447	Helix-loop-helix DNA-binding domain	Transcription factor bHLH25 GN=T28I19.130 OS=Arabidopsis thaliana (Mouse-ear cress) PE=2 SV=2	Transcription	uncharacterized protein LOC100272590 [Zea mays]
72h	WRKY	c93924.graph_c1	4.92218	1.92624	WRKY DNA -binding domain	WRKY transcription factor 6 GN=WRKY6 OS=Arabidopsis thaliana (Mouse-ear cress) PE=1 SV=1	Transcription	PREDICTED: probable WRKY transcription factor 47 [Zea mays]
		c93924.graph_c0	4.00205	2.75907	WRKY DNA -binding domain	WRKY transcription factor 6 GN=WRKY6 OS=Arabidopsis thaliana (Mouse-ear cress) PE=1 SV=1	Transcription	PREDICTED: WRKY transcription factor 6-like [Oryza brachyantha]
		c93265.graph_c1	3.7898	2.77336	--	Probable WRKY transcription factor 19 GN=WRKY19 OS=Arabidopsis thaliana (Mouse-ear cress) PE=2 SV=1	Function unknown	TPA: hypothetical protein ZEAMMB73_993422 [Zea mays]
		c90306.graph_c1	3.7118	1.54205	--	Probable WRKY transcription factor 30 GN=WRKY30 OS=Arabidopsis thaliana (Mouse-ear cress) PE=2 SV=1	Transcription	hypothetical protein SORBIDRAFT_10g004000 [Sorghum bicolor]
		c83427.graph_c0	3.63105	2.67143	WRKY DNA -binding domain	WRKY transcription factor 6 GN=WRKY6 OS=Arabidopsis thaliana (Mouse-ear cress) PE=1 SV=1	Transcription	hypothetical protein SORBIDRAFT_03g011800 [Sorghum bicolor]
		c90306.graph_c0	3.55917	1.50994	WRKY DNA -binding domain	Probable WRKY transcription factor 53 GN=WRKY53 OS=Arabidopsis thaliana (Mouse-ear cress) PE=1 SV=1	Transcription	PREDICTED: uncharacterized protein LOC101764723 [Setaria italica]
		c86381.graph_c0	3.38716	3.1512	WRKY DNA -binding domain	Probable WRKY transcription factor 50 GN=WRKY50 OS=Arabidopsis thaliana (Mouse-ear cress) PE=2 SV=1	Function unknown	PREDICTED: probable WRKY transcription factor 57-like [Setaria italica]
		c86381.graph_c1	2.85217	3.19777	WRKY DNA -binding domain	Probable WRKY transcription factor 51 GN=WRKY51 OS=Arabidopsis thaliana (Mouse-ear cress) PE=2 SV=1	Function unknown	PREDICTED: probable WRKY transcription factor 51 [Zea mays]
		c98417.graph_c2	2.72632	3.55637	--	--	--	PREDICTED: probable WRKY transcription factor 28-like [Setaria italica]
		c99634.graph_c1	2.60296	4.24327	--	Probable WRKY transcription factor 19 GN=WRKY19 OS=Arabidopsis thaliana (Mouse-ear cress) PE=2 SV=1	Function unknown	hypothetical protein SORBIDRAFT_04g023820 [Sorghum bicolor]
		c90282.graph_c2	2.54469	2.01983	WRKY DNA -binding domain	WRKY transcription factor 6 GN=WRKY6 OS=Arabidopsis thaliana (Mouse-ear cress) PE=1 SV=1	Transcription	hypothetical protein OsJ_01092 [Oryza sativa Japonica Group]
		c96652.graph_c0	2.40128	1.11967	--	Probable WRKY transcription factor 19 GN=WRKY19 OS=Arabidopsis thaliana (Mouse-ear cress) PE=2 SV=1	Function unknown	hypothetical protein SORBIDRAFT_10g020110 [Sorghum bicolor]
		c97871.graph_c0	2.3197	2.84753	WRKY DNA -binding domain	Probable WRKY transcription factor 2 GN=WRKY2 OS=Arabidopsis thaliana (Mouse-ear cress) PE=2 SV=1	Function unknown	PREDICTED: probable WRKY transcription factor 2-like isoform X1 [Setaria italica]
		c96955.graph_c0	2.24744	2.83962	WRKY DNA -binding domain;; ATPase family associated with various cellular activities (AAA);; WRKY DNA -binding domain	Probable WRKY transcription factor 41 GN=WRKY41 OS=Arabidopsis thaliana (Mouse-ear cress) PE=2 SV=2	General function prediction only	PREDICTED: probable WRKY transcription factor 35-like [Setaria italica]
		c99327.graph_c1	2.03564	2.77412	--	Probable WRKY transcription factor 19 GN=WRKY19 OS=Arabidopsis thaliana (Mouse-ear cress) PE=2 SV=1	Function unknown	hypothetical protein SORBIDRAFT_03g028290 [Sorghum bicolor]
		c95646.graph_c3	1.83737	1.83613	WRKY DNA -binding domain;; Plant zinc cluster domain	Probable WRKY transcription factor 39 GN=WRKY39 OS=Arabidopsis thaliana (Mouse-ear cress) PE=2 SV=1	Transcription	PREDICTED: protein WRKY1-like isoform X2 [Setaria italica]
		c91337.graph_c1	1.78724	2.19334	WRKY DNA -binding domain	--	Transcription	putative WRKY DNA-binding domain superfamily protein [Zea mays]
		c94087.graph_c1	1.64673	2.24169	WRKY DNA -binding domain	Probable WRKY transcription factor 57 OS=Arabidopsis thaliana (Mouse-ear cress) PE=2 SV=1	Function unknown	hypothetical protein OsI_13604 [Oryza sativa Indica Group]
		c92609.graph_c0	1.6251	3.03316	WRKY DNA -binding domain	Probable WRKY transcription factor 60 GN=WRKY60 OS=Arabidopsis thaliana (Mouse-ear cress) PE=1 SV=1	Transcription	PREDICTED: probable WRKY transcription factor 40-like [Setaria italica]
		c98417.graph_c1	1.61152	2.48016	WRKY DNA -binding domain	Probable WRKY transcription factor 71 GN=WRKY71 OS=Arabidopsis thaliana (Mouse-ear cress) PE=2 SV=1	Transcription	putative WRKY DNA-binding domain superfamily protein [Zea mays]
		c94520.graph_c5	1.60826	1.37103	WRKY DNA -binding domain	Probable WRKY transcription factor 50 GN=WRKY50 OS=Arabidopsis thaliana (Mouse-ear cress) PE=2 SV=1	Transcription	hypothetical protein SORBIDRAFT_09g005700 [Sorghum bicolor]
		c92101.graph_c0	-2.27615	-4.69477	--	Probable WRKY transcription factor 13 GN=WRKY13 OS=Arabidopsis thaliana (Mouse-ear cress) PE=2 SV=1	Function unknown	PREDICTED: uncharacterized protein LOC101763814 isoform X1 [Setaria italica]
		c87954.graph_c0	-2.39683	-1.00129	Protein kinase domain;; Protein tyrosine kinase	Probable WRKY transcription factor 19 GN=WRKY19 OS=Arabidopsis thaliana (Mouse-ear cress) PE=2 SV=1	Signal transduction mechanisms	PREDICTED: mitogen-activated protein kinase kinase kinase 1-like isoform X1 [Setaria italica]
		c96651.graph_c0	-2.82684	-1.70766	WRKY DNA -binding domain;; Cytochrome b5-like Heme/Steroid binding domain	Probable WRKY transcription factor 53 GN=WRKY53 OS=Arabidopsis thaliana (Mouse-ear cress) PE=1 SV=1	Transcription	WRKY69 - superfamily of TFs having WRKY and zinc finger domains [Zea mays]
		c89623.graph_c0	-3.04277	-1.87923	WRKY DNA -binding domain	Probable WRKY transcription factor 41 GN=WRKY41 OS=Arabidopsis thaliana (Mouse-ear cress) PE=2 SV=2	Function unknown	PREDICTED: probable WRKY transcription factor 53-like [Setaria italica]
		c97547.graph_c0	-3.90125	-3.17518	--	Probable WRKY transcription factor 65 GN=WRKY65 OS=Arabidopsis thaliana (Mouse-ear cress) PE=2 SV=1	Transcription	TPA: putative WRKY DNA-binding domain superfamily protein [Zea mays]
		c96353.graph_c1	-3.97308	-1.26864	WRKY DNA -binding domain	Probable WRKY transcription factor 70 GN=WRKY70 OS=Arabidopsis thaliana (Mouse-ear cress) PE=2 SV=1	General function prediction only	PREDICTED: probable WRKY transcription factor 38-like [Setaria italica]
		c96345.graph_c0	-4.48868	-1.84831	WRKY DNA -binding domain	Probable WRKY transcription factor 53 GN=WRKY53 OS=Arabidopsis thaliana (Mouse-ear cress) PE=1 SV=1	Transcription	PREDICTED: probable WRKY transcription factor 70-like [Setaria italica]
		c97996.graph_c1	-6.44386	-1.46902	WRKY DNA -binding domain	Probable WRKY transcription factor 2 GN=WRKY2 OS=Arabidopsis thaliana (Mouse-ear cress) PE=2 SV=1	Transcription	hypothetical protein SORBIDRAFT_07g028430 [Sorghum bicolor]
72h	NAC	c77516.graph_c0	7.89301	6.9268	--	NAC domain-containing protein 48 OS=Oryza sativa subsp. japonica (Rice) PE=2 SV=1	Transcription	PREDICTED: NAC domain-containing protein 48-like [Zea mays]
		c94293.graph_c0	7.7388	7.0237	--	--	Transcription	PREDICTED: NAC domain-containing protein 77-like [Setaria italica]
		c77516.graph_c1	7.50087	6.70746	--	NAC domain-containing protein 48 OS=Oryza sativa subsp. japonica (Rice) PE=2 SV=1	Function unknown	hypothetical protein SORBIDRAFT_09g020750 [Sorghum bicolor]
		c93908.graph_c0	6.42936	4.86668	--	--	Function unknown	PREDICTED: NAC domain-containing protein 67-like [Zea mays]
		c94293.graph_c1	5.9654	4.71338	No apical meristem (NAM) protein	NAC domain-containing protein 77 OS=Oryza sativa subsp. japonica (Rice) PE=2 SV=2	Transcription	NAC domain-containing protein 77 [Aegilops tauschii]
		c85854.graph_c0	5.34798	4.47958	No apical meristem (NAM) protein	NAC transcription factor 29 GN=At1g69490 OS=Arabidopsis thaliana (Mouse-ear cress) PE=2 SV=1	Function unknown	PREDICTED: NAC transcription factor 29-like [Setaria italica]
		c98167.graph_c0	4.37482	4.98699	No apical meristem (NAM) protein	NAC domain-containing protein 71 OS=Oryza sativa subsp. japonica (Rice) PE=2 SV=1	Transcription	hypothetical protein SORBIDRAFT_05g005450 [Sorghum bicolor]
		c90686.graph_c0	3.54788	1.21657	No apical meristem (NAM) protein	NAC domain-containing protein 100 GN=NAC100 OS=Arabidopsis thaliana (Mouse-ear cress) PE=2 SV=1	Function unknown	PREDICTED: NAC domain-containing protein 100-like [Oryza brachyantha]
		c87537.graph_c0	3.37309	5.96911	No apical meristem (NAM) protein	NAC domain-containing protein 67 OS=Oryza sativa subsp. japonica (Rice) PE=2 SV=1	Transcription	NAC2 [Miscanthus lutarioriparius]
		c78050.graph_c0	3.12175	1.28413	No apical meristem (NAM) protein	Protein CUP-SHAPED COTYLEDON 2 GN=K19P17.12 OS=Arabidopsis thaliana (Mouse-ear cress) PE=1 SV=1	Function unknown	NAC transcription factor [Hordeum vulgare subsp. vulgare]
		c94065.graph_c0	3.00026	1.68977	No apical meristem (NAM) protein	NAC domain-containing protein 100 GN=NAC100 OS=Arabidopsis thaliana (Mouse-ear cress) PE=2 SV=1	Function unknown	PREDICTED: NAC domain-containing protein 100-like [Setaria italica]
		c91581.graph_c0	2.97873	2.0864	No apical meristem (NAM) protein	NAC domain-containing protein 21/22 OS=Arabidopsis thaliana (Mouse-ear cress) PE=1 SV=2	Transcription	PREDICTED: NAC domain-containing protein 21/22-like [Setaria italica]
		c94971.graph_c2	2.72749	1.3398	No apical meristem (NAM) protein;; No apical meristem (NAM) protein	NAC transcription factor 29 GN=At1g69490 OS=Arabidopsis thaliana (Mouse-ear cress) PE=2 SV=1	Transcription	PREDICTED: NAC transcription factor NAM-1-like [Setaria italica]
		c84401.graph_c0	2.63075	1.699	No apical meristem (NAM) protein;; No apical meristem (NAM) protein	NAC domain-containing protein 90 GN=NAC090 OS=Arabidopsis thaliana (Mouse-ear cress) PE=2 SV=1	Function unknown	unnamed protein product [Triticum aestivum]
		c94297.graph_c0	2.60804	2.58644	No apical meristem (NAM) protein	NAC domain-containing protein 100 GN=NAC100 OS=Arabidopsis thaliana (Mouse-ear cress) PE=2 SV=1	Function unknown	PREDICTED: NAC domain-containing protein 100-like [Brachypodium distachyon]
		c91685.graph_c0	2.59222	3.10983	No apical meristem (NAM) protein	NAC domain-containing protein 55 GN=MJK13.16 OS=Arabidopsis thaliana (Mouse-ear cress) PE=2 SV=1	Function unknown	PREDICTED: NAC domain-containing protein 67-like [Setaria italica]
		c85259.graph_c0	2.34271	1.08755	No apical meristem (NAM) protein	NAC transcription factor NAM-B2 GN=NAM-B2 OS=Triticum turgidum subsp. durum (Durum wheat) PE=2 SV=1	Function unknown	predicted protein [Hordeum vulgare subsp. vulgare]
		c85257.graph_c0	2.31558	2.9992	--	--	Function unknown	NAC transcription factor 1 [Bambusa emeiensis]
		c84524.graph_c2	2.28448	1.17603	No apical meristem (NAM) protein;; No apical meristem (NAM) protein	NAC transcription factor NAM-B1 GN=NAM-B1 OS=Triticum dicoccoides (Wild emmer) PE=3 SV=1	Function unknown	putative NAC domain transcription factor superfamily protein [Zea mays]
		c95216.graph_c1	1.97074	2.04284	No apical meristem (NAM) protein	NAC domain-containing protein 78 GN=T32M21.10 OS=Arabidopsis thaliana (Mouse-ear cress) PE=2 SV=2	Function unknown	PREDICTED: NAC domain-containing protein 55-like [Setaria italica]
		c86496.graph_c0	1.78424	1.09193	--	--	Function unknown	PREDICTED: NAC domain-containing protein 78-like [Setaria italica]
		c99409.graph_c0	1.66378	1.42174	No apical meristem (NAM) protein	NAC domain-containing protein 86 {ECO:0000312|EMBL:AED92405.1} OS=Arabidopsis thaliana (Mouse-ear cress) PE=2 SV=1	Function unknown	PREDICTED: uncharacterized protein LOC101763561 [Setaria italica]
		c98182.graph_c0	-2.49443	-2.13595	--	NAC domain-containing protein 8 GN=NAC008 OS=Arabidopsis thaliana (Mouse-ear cress) PE=2 SV=1	Function unknown	PREDICTED: uncharacterized protein LOC100826588 isoform X3 [Brachypodium distachyon]
		c93268.graph_c3	-2.72592	-2.37859	No apical meristem (NAM) protein	NAC domain-containing protein 72 GN=F27G19.10 OS=Arabidopsis thaliana (Mouse-ear cress) PE=2 SV=1	Function unknown	PREDICTED: NAC domain-containing protein 100-like [Setaria italica]
		c73665.graph_c0	-3.79348	-3.26805	No apical meristem (NAM) protein	NAC domain-containing protein 21/22 OS=Arabidopsis thaliana (Mouse-ear cress) PE=1 SV=2	General function prediction only	PREDICTED: NAC domain-containing protein 21/22-like isoform X1 [Setaria italica]
		c89480.graph_c3	-7.88002	-9.08239	No apical meristem (NAM) protein	NAC domain-containing protein 21/22 OS=Arabidopsis thaliana (Mouse-ear cress) PE=1 SV=2	Function unknown	hypothetical protein SORBIDRAFT_07g005610 [Sorghum bicolor]
