# Supplementary material for: Responses of Manila Grass (Zoysia matrella) to chilling stress: From transcriptomics to physiology
Source: PLoS One. 2020 Jul 20;15(7):e0235972. doi: 10.1371/journal.pone.0235972 (PMC7371177; doi:10.1371/journal.pone.0235972)
Supplement: S10 Table — (XLSX) [file pone.0235972.s010.xlsx]

## Sheet: Sheet1
Table S10 DEGs related to photosystem and photosynthesis
Biological activity	Unigene ID	logFC in HigSeq2000 platform	logFC in HihSeq X10 platform	Pfam_annotation	Swissprot_annotation	nr_annotation
chlorophyll biosynthesis	c95699.graph_c0	-3.18189	-2.71425	UbiA prenyltransferase family	1,4-dihydroxy-2-naphthoate polyprenyltransferase, chloroplastic (Precursor) GN=ABC4 OS=Arabidopsis thaliana (Mouse-ear cress) PE=1 SV=2	Function unknown	PREDICTED: 1,4-dihydroxy-2-naphthoate polyprenyltransferase, chloroplastic-like isoform X1 [Setaria italica]
	c92633.graph_c2	-2.524	-1.72265	UbiA prenyltransferase family	Probable homogentisate phytyltransferase 1, chloroplastic (Precursor) OS=Oryza sativa subsp. japonica (Rice) PE=2 SV=1	Coenzyme transport and metabolism		homogentisate phytyltransferase VTE2-1 [Zea mays]
	c89311.graph_c0	-4.91233	-2.65689	Magnesium-protoporphyrin IX methyltransferase C-terminus;; Methyltransferase domain;; Methyltransferase domain;; Methyltransferase domain;; Methyltransferase domain;; Methyltransferase domain;; Methyltransferase domain;; Ribosomal RNA methyltransferase (FmrO);; Methyltransferase small domain;; Ribosomal protein L11 methyltransferase (PrmA)	Magnesium protoporphyrin IX methyltransferase, chloroplastic (Precursor) GN=CHLM OS=Arabidopsis thaliana (Mouse-ear cress) PE=1 SV=1	Coenzyme transport and metabolism		PREDICTED: uncharacterized protein LOC101760280 [Setaria italica]
Chlorophyll a-b binding protein	c82917.graph_c1	3.76238	1.35546	--	Chlorophyll a-b binding protein 2, chloroplastic (Precursor) GN=P0518F01.17-1 OS=Oryza sativa subsp. japonica (Rice) PE=2 SV=2	--	PREDICTED: chlorophyll a-b binding protein of LHCII type 1-like [Nelumbo nucifera]
	c72098.graph_c1	-2.95292	-2.30481	Chlorophyll A-B binding protein	Chlorophyll a-b binding protein 7, chloroplastic (Precursor) GN=CAB7 OS=Solanum lycopersicum (Tomato) PE=3 SV=1	General function prediction only	PREDICTED: chlorophyll a-b binding protein 7, chloroplastic-like isoform X2 [Setaria italica]
	c95950.graph_c0	-3.25747	-1.32626	Chlorophyll A-B binding protein	Chlorophyll a-b binding protein 2, chloroplastic (Precursor) GN=P0518F01.17-1 OS=Oryza sativa subsp. japonica (Rice) PE=2 SV=2	Posttranslational modification, protein turnover, chaperones	PREDICTED: chlorophyll a-b binding protein M9, chloroplastic-like [Setaria italica]
	c72098.graph_c0	-3.7218	-2.98112	--	Chlorophyll a-b binding protein 7, chloroplastic (Precursor) GN=CAB7 OS=Solanum lycopersicum (Tomato) PE=3 SV=1	--	chlorophyll A-B binding family protein [Populus trichocarpa]
	c95950.graph_c2	-3.98059	-1.56729	Chlorophyll A-B binding protein	Chlorophyll a-b binding protein CP26, chloroplastic (Precursor) GN=LHCB5 OS=Arabidopsis thaliana (Mouse-ear cress) PE=1 SV=1	General function prediction only	light harvesting protein [Eleusine coracana subsp. coracana]
	c94168.graph_c0	-5.3207	-2.01434	Chlorophyll A-B binding protein	Chlorophyll a-b binding protein 8, chloroplastic (Precursor) GN=CAB8 OS=Solanum lycopersicum (Tomato) PE=3 SV=1	General function prediction only	PREDICTED: chlorophyll a-b binding protein 8, chloroplastic-like [Setaria italica]
	c93729.graph_c0	-5.78284	-2.56505	Chlorophyll A-B binding protein	Chlorophyll a-b binding protein CP29.1, chloroplastic (Precursor) GN=LHCB4.1 OS=Arabidopsis thaliana (Mouse-ear cress) PE=1 SV=1	Carbohydrate transport and metabolism	PREDICTED: chlorophyll a-b binding protein CP29.1, chloroplastic-like [Setaria italica]
	c95950.graph_c1	-6.52928	-1.37365	--	Chlorophyll a-b binding protein 1D (Fragment) GN=CAB1D OS=Solanum lycopersicum (Tomato) PE=3 SV=1	--	Major Cab protein [Petunia x hybrida]
	c91347.graph_c0	-7.34311	-4.25985	Chlorophyll A-B binding protein	Chlorophyll a-b binding protein CP24 10A, chloroplastic (Precursor) GN=CAP10A OS=Solanum lycopersicum (Tomato) PE=3 SV=1	General function prediction only	Os04g0457000 [Oryza sativa Japonica Group]
chlorophyll catabolism	c101346.graph_c0	13.1222	7.51665	Chlorophyllase;; Chlorophyllase enzyme;; Alpha/beta hydrolase family;; Alpha/beta hydrolase family;; Putative esterase	Chlorophyllase-1 GN=F6F9.28 OS=Arabidopsis thaliana (Mouse-ear cress) PE=1 SV=1	Coenzyme transport and metabolism	PREDICTED: chlorophyllase-2, chloroplastic-like [Zea mays]
	c97246.graph_c1	6.252	4.59462	--	Protein STAY-GREEN, chloroplastic (Precursor) OS=Oryza sativa subsp. japonica (Rice) PE=1 SV=1	Function unknown	senescence-inducible chloroplast stay-green protein, partial [Zoysia japonica]
	c84437.graph_c0	4.89872	2.98026	Pheophorbide a oxygenase;; Rieske [2Fe-2S] domain	Pheophorbide a oxygenase, chloroplastic (Precursor) GN=F28D10_70 OS=Arabidopsis thaliana (Mouse-ear cress) PE=1 SV=1	General function prediction only	PREDICTED: pheophorbide a oxygenase （PAO), chloroplastic-like [Setaria italica]
	c93772.graph_c0	3.68745	1.72359	Chlorophyllase enzyme;; Chlorophyllase	Chlorophyllase-2, chloroplastic (Precursor) GN=CLH2 OS=Arabidopsis thaliana (Mouse-ear cress) PE=1 SV=1	Coenzyme transport and metabolism	PREDICTED: chlorophyllase-2, chloroplastic-like [Setaria italica]
	c93772.graph_c1	2.8927	1.42027	Chlorophyllase;; Chlorophyllase enzyme;; Platelet-activating factor acetylhydrolase, isoform II;; Chlorophyllase enzyme;; Chlorophyllase;; Chlorophyllase;; Chlorophyllase enzyme	Chlorophyllase-2, chloroplastic (Precursor) GN=CLH2 OS=Arabidopsis thaliana (Mouse-ear cress) PE=1 SV=1	Coenzyme transport and metabolism	hypothetical protein SORBIDRAFT_01g021520 [Sorghum bicolor]
	c84099.graph_c0	2.52356	1.57686	Alpha/beta hydrolase family;; Alpha/beta hydrolase family;; alpha/beta hydrolase fold	Pheophytinase, chloroplastic (Precursor) GN=MAC12.25 OS=Arabidopsis thaliana (Mouse-ear cress) PE=1 SV=1	General function prediction only	PREDICTED: uncharacterized protein LOC101767936 [Setaria italica]
	c87395.graph_c0	-8.96697	-4.36086	Chlorophyllase;; Chlorophyllase enzyme;; Chlorophyllase;; Chlorophyllase enzyme	Chlorophyllase-1 GN=F6F9.28 OS=Arabidopsis thaliana (Mouse-ear cress) PE=1 SV=1	Coenzyme transport and metabolism	PREDICTED: chlorophyllase-1-like [Setaria italica]
Photosystem Ⅰ reaction centre	c88466.graph_c1	-5.01459	-1.86698	--	Photosystem I reaction center subunit II, chloroplastic (Precursor) GN=psaD OS=Hordeum vulgare (Barley) PE=1 SV=1	--	--
	c81777.graph_c0	-4.93438	-2.59019	Photosystem I psaG / psaK	Photosystem I reaction center subunit psaK, chloroplastic (Precursor) GN=PSAK OS=Hordeum vulgare (Barley) PE=1 SV=1	General function prediction only	hypothetical protein SORBIDRAFT_02g002960 [Sorghum bicolor]
	c81878.graph_c0	-4.93169	-2.74746	Photosystem I reaction centre subunit XI	Photosystem I reaction center subunit XI, chloroplastic (Precursor) GN=PSAL OS=Hordeum vulgare (Barley) PE=1 SV=1	Carbohydrate transport and metabolism	PREDICTED: photosystem I reaction center subunit XI, chloroplastic-like [Setaria italica]
	c88466.graph_c3	-4.5988	-1.53972	PsaD	Photosystem I reaction center subunit II, chloroplastic (Precursor) GN=psaD OS=Hordeum vulgare (Barley) PE=1 SV=1	Coenzyme transport and metabolism	PREDICTED: photosystem I reaction center subunit II, chloroplastic-like [Setaria italica]
	c87289.graph_c0	-4.23371	-1.81008	Photosystem I reaction centre subunit N (PSAN or PSI-N)	Photosystem I reaction center subunit N, chloroplastic (Precursor) GN=PSAN OS=Hordeum vulgare (Barley) PE=2 SV=1	General function prediction only	PREDICTED: photosystem I reaction center subunit N, chloroplastic [Zea mays]
	c87143.graph_c5	-3.88878	-1.86829	Photosystem I reaction centre subunit VI	Photosystem I reaction center subunit VI, chloroplastic (Precursor) OS=Oryza sativa subsp. japonica (Rice) PE=2 SV=1	General function prediction only	PREDICTED: photosystem I reaction center subunit VI, chloroplastic-like [Setaria italica]
	c87311.graph_c0	-3.474	-1.05735	Photosystem I psaG / psaK	Photosystem I reaction center subunit V, chloroplastic (Precursor) GN=PSAG OS=Hordeum vulgare (Barley) PE=1 SV=1	Carbohydrate transport and metabolism	PREDICTED: photosystem I reaction center subunit V, chloroplastic-like [Setaria italica]
	c93500.graph_c0	-2.81721	-1.39278	Photosystem I reaction centre subunit IV / PsaE	Photosystem I reaction center subunit IV, chloroplastic (Precursor) GN=PSAE OS=Hordeum vulgare (Barley) PE=1 SV=2	General function prediction only	TPA: photosystem I reaction center subunit IV A [Zea mays]
Photosystem Ⅱ reaction centre	c87139.graph_c0	-4.63116	-3.28913	PsbP	PsbP-like protein 2, chloroplastic (Precursor) GN=F12L6.13 OS=Arabidopsis thaliana (Mouse-ear cress) PE=1 SV=2	General function prediction only	PREDICTED: psbP-like protein 2, chloroplastic-like isoform X2 [Setaria italica]
	c86433.graph_c1	-3.78842	-3.69467	PsbP	Thylakoid lumenal 19 kDa protein, chloroplastic (Precursor) GN=At3g63540 OS=Arabidopsis thaliana (Mouse-ear cress) PE=1 SV=2	Function unknown	hypothetical protein SORBIDRAFT_07g027960 [Sorghum bicolor]
	c81029.graph_c0	-3.59818	-1.69909	Photosystem II reaction centre W protein (PsbW)	Photosystem II reaction center W protein, chloroplastic (Precursor) GN=P0490D09.17 OS=Oryza sativa subsp. japonica (Rice) PE=2 SV=1	General function prediction only	PREDICTED: photosystem II reaction center W protein, chloroplastic-like [Setaria italica]
	c89899.graph_c2	-3.51991	-1.65956	Photosystem II reaction centre X protein (PsbX)	--	--	--
	c85934.graph_c0	-2.8186	-1.2415	PsbP;; Protein of unknown function (DUF3007)	PsbP domain-containing protein 6, chloroplastic (Precursor) GN=PPD6 OS=Arabidopsis thaliana (Mouse-ear cress) PE=1 SV=1	General function prediction only	PREDICTED: putative uncharacterized protein ENSP00000383309-like [Setaria italica]
	c80392.graph_c0	-2.54406	-1.17945	Psb28 protein	Photosystem II reaction center PSB28 protein, chloroplastic (Precursor) GN=P0504E02.24 OS=Oryza sativa subsp. japonica (Rice) PE=2 SV=2	General function prediction only	PREDICTED: photosystem II reaction center PSB28 protein, chloroplastic-like [Setaria italica]
	c78792.graph_c0	-2.249	-1.9175	Photosystem II reaction centre X protein (PsbX)	--	--	--
	c77062.graph_c0	-2.07389	-1.44491	PsbP	PsbP domain-containing protein 5, chloroplastic (Precursor) GN=PPD5 OS=Arabidopsis thaliana (Mouse-ear cress) PE=1 SV=3	General function prediction only	PREDICTED: psbP domain-containing protein 5, chloroplastic-like isoform X1 [Setaria italica]
	c100748.graph_c0	3.94138	3.59108	PsbP	PsbP domain-containing protein 7, chloroplastic (Precursor) GN=PPD7 OS=Arabidopsis thaliana (Mouse-ear cress) PE=2 SV=1	Function unknown	PREDICTED: uncharacterized protein LOC101773815 [Setaria italica]
Oxygen evolving enhancer	c71865.graph_c0	-4.26184	-3.69738	Oxygen evolving enhancer protein 3 (PsbQ)	PsbQ-like protein 2, chloroplastic (Precursor) GN=T13O15.8 OS=Arabidopsis thaliana (Mouse-ear cress) PE=1 SV=1	General function prediction only	PREDICTED: psbQ-like protein 2, chloroplastic-like [Setaria italica]
	c95973.graph_c3	-2.84225	-2.02794	Oxygen evolving enhancer protein 3 (PsbQ)	PsbQ-like protein 2, chloroplastic (Precursor) GN=T13O15.8 OS=Arabidopsis thaliana (Mouse-ear cress) PE=1 SV=1	Function unknown	PREDICTED: psbQ-like protein 2, chloroplastic-like isoform X1 [Setaria italica]
	c101334.graph_c0	-3.95226	-1.19893	--	--	General function prediction only	PREDICTED: oxygen-evolving enhancer protein 2, chloroplastic [Zea mays]
	c72960.graph_c0	-2.69588	-1.17888	Manganese-stabilising protein / photosystem II polypeptide	Oxygen-evolving enhancer protein 1, chloroplastic (Precursor) GN=PSBO OS=Solanum lycopersicum (Tomato) PE=2 SV=2	General function prediction only	PREDICTED: oxygen-evolving enhancer protein 1, chloroplastic-like [Setaria italica]
	c81831.graph_c3	-2.8178	-1.23298	Photosystem II 10 kDa polypeptide PsbR	Photosystem II 10 kDa polypeptide, chloroplastic (Precursor) GN=PSBR OS=Solanum tuberosum (Potato) PE=2 SV=1	Carbohydrate transport and metabolism	PREDICTED: photosystem II 10 kDa polypeptide, chloroplastic-like [Setaria italica]
carbon fixation	c89244.graph_c0	-1.76661	-2.10001	Eukaryotic-type carbonic anhydrase;; Eukaryotic-type carbonic anhydrase	Alpha carbonic anhydrase 7 (Precursor) GN=ACA7 OS=Arabidopsis thaliana (Mouse-ear cress) PE=2 SV=1	General function prediction only	hypothetical protein SORBIDRAFT_07g022890 [Sorghum bicolor]
	c91499.graph_c0	-3.15548	-1.08334	Eukaryotic-type carbonic anhydrase	Alpha carbonic anhydrase 1, chloroplastic (Precursor) GN=F3C22.120 OS=Arabidopsis thaliana (Mouse-ear cress) PE=1 SV=2	General function prediction only	PREDICTED: bifunctional monodehydroascorbate reductase and carbonic anhydrase nectarin-3-like [Setaria italica]
	c93739.graph_c0	-1.99267	-1.45153	Bacterial transferase hexapeptide (six repeats)	Gamma carbonic anhydrase 1, mitochondrial (Precursor) OS=Arabidopsis thaliana (Mouse-ear cress) PE=1 SV=1	Function unknown	PREDICTED: gamma carbonic anhydrase 1, mitochondrial-like [Setaria italica]
	c100969.graph_c1	-1.76582	-1.03693	--	RuBisCO large subunit-binding protein subunit beta, chloroplastic (Precursor) OS=Pisum sativum (Garden pea) PE=1 SV=2	Posttranslational modification, protein turnover, chaperones	PREDICTED: ruBisCO large subunit-binding protein subunit beta, chloroplastic-like [Brachypodium distachyon]
	c59743.graph_c0	-4.22631	-1.23631	--	Ribulose bisphosphate carboxylase small chain A, chloroplastic (Precursor) OS=Oryza sativa subsp. japonica (Rice) PE=2 SV=2	Energy production and conversion	ribulose-1,5-bisphosphate carboxylase/oxygenase small subunit [Echinochloa crus-galli]
	c96887.graph_c0	-4.54506	-1.87044	Phosphoribulokinase / Uridine kinase family;; Protein of unknown function (DUF295)	Phosphoribulokinase, chloroplastic (Precursor) OS=Triticum aestivum (Wheat) PE=2 SV=1	Cytoskeleton	LOC100282845 [Zea mays]
	c92875.graph_c0	3.70357	1.85419	Phosphoenolpyruvate carboxylase	Phosphoenolpyruvate carboxylase 1 GN=PEPC OS=Sorghum bicolor (Sorghum) PE=2 SV=1	Energy production and conversion	Phosphoenolpyruvate carboxylase 1 [Triticum urartu]
	c92875.graph_c1	3.41106	1.67712	Phosphoenolpyruvate carboxylase	Phosphoenolpyruvate carboxylase 1 GN=PEPC OS=Sorghum bicolor (Sorghum) PE=2 SV=1	Energy production and conversion	PREDICTED: phosphoenolpyruvate carboxylase 1 [Brachypodium distachyon]
	c92875.graph_c2	4.86455	3.34174	--	Phosphoenolpyruvate carboxylase 1 GN=PEPC OS=Sorghum bicolor (Sorghum) PE=2 SV=1	Energy production and conversion	phosphoenolpyruvate carboxylase [Zea mays]
	c100916.graph_c1	2.67331	1.88856	Phosphoenolpyruvate carboxylase	Phosphoenolpyruvate carboxylase 2 OS=Sorghum bicolor (Sorghum) PE=3 SV=1	Energy production and conversion	hypothetical protein SORBIDRAFT_02g021090 [Sorghum bicolor]
	c96823.graph_c0	4.86334	3.82675	Protein kinase domain;; Protein tyrosine kinase	Phosphoenolpyruvate carboxylase kinase 2 GN=PPCK2 OS=Arabidopsis thaliana (Mouse-ear cress) PE=1 SV=2	Signal transduction mechanisms	phosphoenolpyruvate carboxylase kinase [Oryza sativa Japonica Group]
	c87006.graph_c0	4.14774	3.31156	Protein kinase domain;; Protein tyrosine kinase	Phosphoenolpyruvate carboxylase kinase 1 GN=PPCK1 OS=Arabidopsis thaliana (Mouse-ear cress) PE=1 SV=1	Signal transduction mechanisms	hypothetical protein SORBIDRAFT_06g022690 [Sorghum bicolor]
	c92074.graph_c0	-2.58706	-1.3377	Protein kinase domain;; Protein kinase domain;; Protein tyrosine kinase	Phosphoenolpyruvate carboxylase kinase 2 GN=PPCK2 OS=Arabidopsis thaliana (Mouse-ear cress) PE=1 SV=2	Signal transduction mechanisms	PREDICTED: serine/threonine-protein kinase atg1-like isoform X1 [Setaria italica]
Photorespiratory	c77797.graph_c0	-4.17711	down	-1.9921	Energy production and conversion	FMN-dependent dehydrogenase	Peroxisomal (S)-2-hydroxy-acid oxidase GLO3 OS=Oryza sativa subsp. japonica (Rice) PE=2 SV=1	PREDICTED: peroxisomal (S)-2-hydroxy-acid oxidase GLO2-like isoform X1 [Setaria italica]
	c86511.graph_c0	-3.52884	down	-3.45639	Energy production and conversion	FMN-dependent dehydrogenase	Peroxisomal (S)-2-hydroxy-acid oxidase GLO4 OS=Oryza sativa subsp. japonica (Rice) PE=2 SV=2	TPA: hypothetical protein ZEAMMB73_140052 [Zea mays]
	c86511.graph_c1	-5.21826	down	-2.86616	Energy production and conversion	FMN-dependent dehydrogenase	Peroxisomal (S)-2-hydroxy-acid oxidase GLO4 GN=GLO4 OS=Oryza sativa subsp. indica (Rice) PE=3 SV=2	hypothetical protein [Zea mays]
	c77365.graph_c0	-3.77053	down	-2.46705	Amino acid transport and metabolism	Glycine cleavage H-protein	Glycine cleavage system H protein, mitochondrial (Precursor) OS=Oryza sativa subsp. japonica (Rice) PE=1 SV=1	predicted protein [Hordeum vulgare subsp. vulgare]
	c88012.graph_c0	-3.55629	down	-2.76749	Amino acid transport and metabolism	Glycine cleavage H-protein	--	PREDICTED: protein FAM206A-like [Setaria italica]
	c81341.graph_c0	-2.63135	down	-1.75401	Energy production and conversion	D-isomer specific 2-hydroxyacid dehydrogenase, NAD binding domain;; D-isomer specific 2-hydroxyacid dehydrogenase, catalytic domain	Glyoxylate/hydroxypyruvate reductase HPR3 GN=HPR3 OS=Arabidopsis thaliana (Mouse-ear cress) PE=2 SV=1	PREDICTED: glyoxylate/hydroxypyruvate reductase HPR3-like [Setaria italica]
electron transfer of respiratory	c71818.graph_c0	-1.94309	-1.44719	NADH ubiquinone oxidoreductase subunit NDUFA12	Probable NADH dehydrogenase [ubiquinone] 1 alpha subcomplex subunit 12 GN=At3g03100 OS=Arabidopsis thaliana (Mouse-ear cress) PE=1 SV=1	Energy production and conversion		uncharacterized protein LOC100192845 [Zea mays]
	c74314.graph_c0	-1.57691	-1.31706	NADH-ubiquinone oxidoreductase complex I, 21 kDa subunit	--	Function unknown		uncharacterized protein LOC100275334 [Zea mays]
	c85262.graph_c0	2.6789	3.01568	Alternative oxidase	Ubiquinol oxidase 1b, mitochondrial (Precursor) GN=AOX1B OS=Arabidopsis thaliana (Mouse-ear cress) PE=1 SV=1	General function prediction only	PREDICTED: ubiquinol oxidase 1, mitochondrial-like [Setaria italica]
	c83461.graph_c0	-2.84659	-1.8218	Pyridine nucleotide-disulphide oxidoreductase;; Pyridine nucleotide-disulphide oxidoreductase	Internal alternative NAD(P)H-ubiquinone oxidoreductase A2, mitochondrial (Precursor) GN=NDA2 OS=Arabidopsis thaliana (Mouse-ear cress) PE=2 SV=1	Energy production and conversion		hypothetical protein SORBIDRAFT_03g038750 [Sorghum bicolor]
	c89636.graph_c2	7.42989	3.5008	Pyridine nucleotide-disulphide oxidoreductase;; Pyridine nucleotide-disulphide oxidoreductase	Internal alternative NAD(P)H-ubiquinone oxidoreductase A1, mitochondrial (Precursor) GN=F10K1.11 OS=Arabidopsis thaliana (Mouse-ear cress) PE=2 SV=1	Energy production and conversion		hypothetical protein SORBIDRAFT_02g036490 [Sorghum bicolor]
	c89003.graph_c1	4.60949	3.84436	Pyridine nucleotide-disulphide oxidoreductase;; Pyridine nucleotide-disulphide oxidoreductase;; Pyridine nucleotide-disulphide oxidoreductase	External alternative NAD(P)H-ubiquinone oxidoreductase B1, mitochondrial (Precursor) GN=NDB1 OS=Solanum tuberosum (Potato) PE=3 SV=1	Energy production and conversion		uncharacterized protein LOC100275557 [Zea mays]
	c89636.graph_c0	6.85518	3.99527	--	Internal alternative NAD(P)H-ubiquinone oxidoreductase A1, mitochondrial (Precursor) GN=NDA1 OS=Solanum tuberosum (Potato) PE=1 SV=1	Energy production and conversion		PREDICTED: internal alternative NAD(P)H-ubiquinone oxidoreductase A1, mitochondrial-like [Oryza brachyantha]
	c94560.graph_c0	-4.1022	-2.43388	Ferric reductase NAD binding domain;; Respiratory burst NADPH oxidase;; FAD-binding domain;; Ferric reductase like transmembrane component;; EF-hand domain pair;; EF hand;; EF-hand domain	Respiratory burst oxidase homolog protein B OS=Oryza sativa subsp. japonica (Rice) PE=1 SV=1	Secondary metabolites biosynthesis, transport and catabolism		PREDICTED: respiratory burst oxidase homolog protein B-like [Setaria italica]
photosynthetic electron transport	c58368.graph_c0	3.33341	3.08819	--	Rhodanese-like domain-containing protein 4, chloroplastic (Precursor) GN=F2N1.31 OS=Arabidopsis thaliana (Mouse-ear cress) PE=1 SV=2	Function unknown	hypothetical protein TRIUR3_22780 [Triticum urartu]
	c87393.graph_c0	3.27152	2.09677	--	Probable NADPH:quinone oxidoreductase 2 OS=Oryza sativa subsp. japonica (Rice) PE=2 SV=1	General function prediction only		PREDICTED: probable NADPH:quinone oxidoreductase 2-like [Setaria italica]
	c87375.graph_c0	4.78379	2.50009	Oxidoreductase NAD-binding domain;; Oxidoreductase FAD-binding domain	Ferredoxin--NADP reductase, root isozyme, chloroplastic (Precursor) GN=OSJNBb0093E13.2 OS=Oryza sativa subsp. japonica (Rice) PE=1 SV=1	Energy production and conversion	Os03g0784700 [Oryza sativa Japonica Group]
