# Supplementary material for: Responses of Manila Grass (Zoysia matrella) to chilling stress: From transcriptomics to physiology
Source: PLoS One. 2020 Jul 20;15(7):e0235972. doi: 10.1371/journal.pone.0235972 (PMC7371177; doi:10.1371/journal.pone.0235972)
Supplement: S11 Table — (XLSX) [file pone.0235972.s011.xlsx]

## Sheet: Sheet1
Table S11 DEGs related to nitrogen assimilation
biological activity	ID	logFC in HigSeq2000 platform	logFC in HihSeq X10 platform	Pfam_annotation	Swissprot_annotation	eggNOG_class	nr_annotation
nitrate uptake	c87604.graph_c0	-3.47365	-1.53147	POT family	Protein NRT1/ PTR FAMILY 6.3 OS=Arabidopsis thaliana (Mouse-ear cress) PE=1 SV=1	Inorganic ion transport and metabolism	PREDICTED: nitrate transporter 1.1-like [Setaria italica]
	c88251.graph_c0	-6.05438	-2.69307	POT family	Protein NRT1/ PTR FAMILY 7.3 GN=F5D14.23 OS=Arabidopsis thaliana (Mouse-ear cress) PE=1 SV=2	Inorganic ion transport and metabolism	PREDICTED: nitrate transporter 1.5-like isoform X1 [Setaria italica]
	c98866.graph_c2	-5.65945	-3.32664	POT family	Protein NRT1/ PTR FAMILY 2.3 GN=NPF2.3 OS=Arabidopsis thaliana (Mouse-ear cress) PE=2 SV=1	Inorganic ion transport and metabolism	PREDICTED: nitrate excretion transporter 1-like [Setaria italica]
	c89328.graph_c0	-2.50051	-4.08936	POT family	Protein NRT1/ PTR FAMILY 6.2 GN=F18A8.6 OS=Arabidopsis thaliana (Mouse-ear cress) PE=1 SV=1	Inorganic ion transport and metabolism	PREDICTED: nitrate transporter 1.4-like isoform X2 [Setaria italica]
	c94672.graph_c0	-2.48928	-2.50861	POT family;; POT family	Protein NRT1/ PTR FAMILY 2.13 GN=T17F3.10 OS=Arabidopsis thaliana (Mouse-ear cress) PE=1 SV=1	Inorganic ion transport and metabolism	PREDICTED: nitrate transporter 1.7-like isoform X2 [Setaria italica]
	c96177.graph_c0	-2.56285	-1.56916	Voltage gated chloride channel;; CBS domain	Chloride channel protein CLC-a GN=MHK7.12 OS=Arabidopsis thaliana (Mouse-ear cress) PE=1 SV=2	Inorganic ion transport and metabolism	hypothetical protein SORBIDRAFT_10g026090 [Sorghum bicolor]
nitrite transport	c78343.graph_c0	6.63835	2.51692	POT family;; Major Facilitator Superfamily	Protein NRT1/ PTR FAMILY 3.1 GN=F24J5.19 OS=Arabidopsis thaliana (Mouse-ear cress) PE=2 SV=1	Amino acid transport and metabolism	PREDICTED: probable nitrite transporter At1g68570-like [Setaria italica]
	c99158.graph_c0	-2.07449	-2.27689	Leucine rich repeat;; Leucine Rich repeats (2 copies);; Leucine Rich Repeat;; Leucine rich repeat	Piriformospora indica-insensitive protein 2 (Precursor) GN=PII-2 OS=Arabidopsis thaliana (Mouse-ear cress) PE=2 SV=1	General function prediction only	hypothetical protein SORBIDRAFT_03g008380 [Sorghum bicolor]
ammonium transport	c100466.graph_c2	9.23719	7.89511	Ammonium Transporter Family	Putative ammonium transporter 4 member 1 GN=OSJNBa0069E14.17 OS=Oryza sativa subsp. japonica (Rice) PE=3 SV=1	Inorganic ion transport and metabolism	PREDICTED: putative ammonium transporter 4 member 1 [Zea mays]
	c92786.graph_c0	-2.10383	-3.39197	Ammonium Transporter Family;; Ammonium Transporter Family	Ammonium transporter 3 member 3 OS=Oryza sativa subsp. japonica (Rice) PE=2 SV=1	Inorganic ion transport and metabolism	PREDICTED: ammonium transporter 3 member 3-like [Setaria italica]
	c98619.graph_c0	3.94975	2.49243	Ammonium Transporter Family;; Phosphatidylethanolamine-binding protein	Ammonium transporter 2 member 1 GN=OJ1058_C01.9 OS=Oryza sativa subsp. japonica (Rice) PE=2 SV=1	Inorganic ion transport and metabolism	PREDICTED: ammonium transporter 2 member 1-like [Setaria italica]
Phenylalanine ammonia-lyase(2h_cold)	c88896.graph_c0	5.17577	2.34344	Phenylalanine ammonia-lyase GN=ZB8 OS=Oryza sativa subsp. indica (Rice) PE=3 SV=1	Secondary metabolites biosynthesis, transport and catabolism	phenylalanine ammonia-lyase [Pleioblastus maculosoides]					2h
	c88896.graph_c1	4.17691	3.10895	Phenylalanine ammonia-lyase GN=ZB8 OS=Oryza sativa subsp. indica (Rice) PE=3 SV=1	Amino acid transport and metabolism	Phenylalanine ammonia-lyase [Triticum urartu]					2h
	c88896.graph_c2	3.77342	1.95692	Phenylalanine ammonia-lyase GN=ZB8 OS=Oryza sativa subsp. indica (Rice) PE=3 SV=1	Secondary metabolites biosynthesis, transport and catabolism	PREDICTED: phenylalanine ammonia-lyase [Zea mays]					2h
	c86446.graph_c1	4.74808	2.63666	Phenylalanine ammonia-lyase OS=Oryza sativa subsp. japonica (Rice) PE=2 SV=1	Secondary metabolites biosynthesis, transport and catabolism	Os02g0627100 [Oryza sativa Japonica Group]					2h
Phenylalanine ammonia-lyase (72h_cold)	c101082.graph_c0	3.27332	2.42533	Amino acid transport and metabolism	Secondary metabolites biosynthesis, transport and catabolism	Aromatic amino acid lyase	Phenylalanine ammonia-lyase GN=ZB8 OS=Oryza sativa subsp. indica (Rice) PE=3 SV=1	Secondary metabolites biosynthesis, transport and catabolism	hypothetical protein SORBIDRAFT_04g026520 [Sorghum bicolor]
	c101082.graph_c1	3.60794	2.51005	Amino acid transport and metabolism	Secondary metabolites biosynthesis, transport and catabolism	Aromatic amino acid lyase	Phenylalanine ammonia-lyase GN=ZB8 OS=Oryza sativa subsp. indica (Rice) PE=3 SV=1	Secondary metabolites biosynthesis, transport and catabolism	Os02g0626400 [Oryza sativa Japonica Group]
	c75786.graph_c0	5.73851	3.76716	--	Secondary metabolites biosynthesis, transport and catabolism	--	Phenylalanine ammonia-lyase GN=PAL OS=Triticum aestivum (Wheat) PE=3 SV=1	Secondary metabolites biosynthesis, transport and catabolism	hypothetical protein SORBIDRAFT_06g022750 [Sorghum bicolor]
	c88896.graph_c0	3.90291	1.06527	--	Secondary metabolites biosynthesis, transport and catabolism	Aromatic amino acid lyase	Phenylalanine ammonia-lyase GN=ZB8 OS=Oryza sativa subsp. indica (Rice) PE=3 SV=1	Secondary metabolites biosynthesis, transport and catabolism	phenylalanine ammonia-lyase [Pleioblastus maculosoides]
Nitrogen assimilation	c100669.graph_c1	2.14393	2.59711	Oxidoreductase NAD-binding domain;; Oxidoreductase FAD-binding domain;; Cytochrome b5-like Heme/Steroid binding domain;; Oxidoreductase molybdopterin binding domain;; Mo-co oxidoreductase dimerisation domain	Nitrate reductase [NADH] 1 GN=P0470B03.25 OS=Oryza sativa subsp. japonica (Rice) PE=2 SV=3	PREDICTED: nitrate reductase [NADH] 1-like [Setaria italica]
	c100821.graph_c0	2.74751	2.00744	Nitrite and sulphite reductase 4Fe-4S domain;; Nitrite/Sulfite reductase ferredoxin-like half domain	Ferredoxin--nitrite reductase, chloroplastic (Precursor; Fragment) GN=NIR OS=Zea mays (Maize) PE=2 SV=1	hypothetical protein SORBIDRAFT_04g034160 [Sorghum bicolor]
	c82755.graph_c3	2.46106	2.79234	--	Glutamine synthetase root isozyme 2 GN=GLN2 OS=Zea mays (Maize) PE=2 SV=1,Plays a role in the flow of nitrogen into nitrogenous organic compounds.	uncharacterized protein LOC100856889 [Zea mays]
	c82755.graph_c4	2.49151	3.01774	Glutamine synthetase, beta-Grasp domain	Glutamine synthetase root isozyme 2 GN=GLN2 OS=Zea mays (Maize) PE=2 SV=1	PREDICTED: glutamine synthetase cytosolic isozyme 1-3-like [Setaria italica]
	c88077.graph_c0	-2.72178	-1.59545	Cupin superfamily protein;; Glutamine synthetase, catalytic domain;; Glutamine synthetase, beta-Grasp domain	Glutamine synthetase, chloroplastic (Precursor) OS=Oryza sativa subsp. japonica (Rice) PE=1 SV=1,The light-modulated chloroplast/mitochondrial enzyme, encoded by a nuclear gene and expressed primarily in leaves, is responsible for the reassimilation of the ammonia generated by photorespiration.	PREDICTED: uncharacterized protein LOC101785360 [Setaria italica]
	c101272.graph_c0	1.5976	2.93596	Conserved region in glutamate synthase;; Glutamine amidotransferases class-II;; Glutamate synthase central domain;; GXGXG motif	Ferredoxin-dependent glutamate synthase, chloroplastic (Precursor) GN=GLSF OS=Zea mays (Maize) PE=1 SV=1	PREDICTED: ferredoxin-dependent glutamate synthase, chloroplastic-like [Setaria italica]
	c97202.graph_c0	2.64122	1.91086	Glutamate/Leucine/Phenylalanine/Valine dehydrogenase;; Glu/Leu/Phe/Val dehydrogenase, dimerisation domain	Glutamate dehydrogenase 2 GN=GDH2 OS=Arabidopsis thaliana (Mouse-ear cress) PE=1 SV=1	Glutamate dehydrogenase 2 [Triticum urartu]
	c92332.graph_c1	5.53909	2.91883	Asparagine synthase;; Aluminium induced protein;; Glutamine amidotransferase domain;; Asparagine synthase	Asparagine synthetase [glutamine-hydrolyzing] 1 OS=Oryza sativa subsp. japonica (Rice) PE=2 SV=1	PREDICTED: asparagine synthetase [glutamine-hydrolyzing] 1-like [Oryza brachyantha]
	c90155.graph_c0	4.92704	7.0887	Asparagine synthase;; Glutamine amidotransferase domain;; Aluminium induced protein;; Glutamine amidotransferase domain;; Glutamine amidotransferase domain;; Glutamine amidotransferases class-II	Asparagine synthetase [glutamine-hydrolyzing] GN=AS OS=Triphysaria versicolor (Yellow owl&apos;s clover) PE=2 SV=3	glutamine-dependent asparagine synthetase [Triticum aestivum]
	c92332.graph_c0	4.53681	1.9676	--	Asparagine synthetase [glutamine-hydrolyzing] GN=ASN1 OS=Zea mays (Maize) PE=2 SV=2	PREDICTED: asparagine synthetase [glutamine-hydrolyzing] 1-like [Brachypodium distachyon]
	c86379.graph_c0	2.13995	1.09401	Aminotransferase class I and II	Aspartate aminotransferase, chloroplastic (Precursor) GN=F10N7.200 OS=Arabidopsis thaliana (Mouse-ear cress) PE=1 SV=2	plastidic aspartate aminotransferase [Panicum miliaceum]
organic acids biosynthesis and transport	c96866.graph_c0	3.59986	3.98475	Aconitase family (aconitate hydratase)	Aconitate hydratase, cytoplasmic OS=Cucurbita maxima (Pumpkin) PE=2 SV=1	hypothetical protein OsJ_09326 [Oryza sativa Japonica Group]
	c96866.graph_c1	3.48261	2.59542	Aconitase family (aconitate hydratase);; Aconitase C-terminal domain	Putative aconitate hydratase, cytoplasmic OS=Oryza sativa subsp. japonica (Rice) PE=3 SV=1	PREDICTED: putative aconitate hydratase, cytoplasmic-like [Oryza brachyantha]
	c98769.graph_c0	1.95501	1.43313	Citrate synthase	Citrate synthase, glyoxysomal (Precursor) OS=Cucurbita maxima (Pumpkin) PE=1 SV=1	PREDICTED: citrate synthase 3, peroxisomal-like [Setaria italica]
	c84533.graph_c0	8.22047	8.19912	--	--	putative NAD-malate dehydrogenase [Oryza sativa Japonica Group]
	c96754.graph_c0	6.9812	5.33235	lactate/malate dehydrogenase, NAD binding domain;; lactate/malate dehydrogenase, alpha/beta C-terminal domain;; 3-beta hydroxysteroid dehydrogenase/isomerase family	Malate dehydrogenase, chloroplastic (Precursor) GN=At3g47520 OS=Arabidopsis thaliana (Mouse-ear cress) PE=1 SV=1	putative NAD-malate dehydrogenase [Oryza sativa Japonica Group]
	c99280.graph_c0	2.00726	1.47796	2-oxoacid dehydrogenases acyltransferase (catalytic domain);; Biotin-requiring enzyme	Dihydrolipoyllysine-residue succinyltransferase component of 2-oxoglutarate dehydrogenase complex 1, mitochondrial (Precursor) GN=At5g55070 OS=Arabidopsis thaliana (Mouse-ear cress) PE=2 SV=1	PREDICTED: dihydrolipoyllysine-residue succinyltransferase component of 2-oxoglutarate dehydrogenase complex 1, mitochondrial-like isoform X1 [Setaria italica]
	c64137.graph_c0	3.33161	3.16084	--	Tonoplast dicarboxylate transporter GN=MNJ7.15 OS=Arabidopsis thaliana (Mouse-ear cress) PE=2 SV=2	hypothetical protein OsJ_29813 [Oryza sativa Japonica Group]
	c89595.graph_c0	3.70928	5.78713	Sodium:sulfate symporter transmembrane region	Tonoplast dicarboxylate transporter GN=MNJ7.15 OS=Arabidopsis thaliana (Mouse-ear cress) PE=2 SV=2	PREDICTED: tonoplast dicarboxylate transporter-like [Setaria italica]
	c92188.graph_c0	2.88642	2.99286	Sodium:sulfate symporter transmembrane region;; Citrate transporter	Tonoplast dicarboxylate transporter GN=MNJ7.15 OS=Arabidopsis thaliana (Mouse-ear cress) PE=2 SV=2	Tonoplast dicarboxylate transporter [Triticum urartu]
	c71952.graph_c0	2.29572	2.85848	Aluminium activated malate transporter;; Aluminium activated malate transporter	Aluminum-activated malate transporter 10 OS=Arabidopsis thaliana (Mouse-ear cress) PE=3 SV=2	PREDICTED: aluminum-activated malate transporter 10-like [Setaria italica]
Proline metabolism	c100585.graph_c1	6.80189	5.52868	Amino acid kinase family;; Aldehyde dehydrogenase family	Gamma-glutamyl phosphate reductase GN=OJ1651_D06.9 OS=Oryza sativa subsp. japonica (Rice) PE=2 SV=2	PREDICTED: delta-1-pyrroline-5-carboxylate synthase-like [Setaria italica]
	c86336.graph_c0	2.81563	1.30888	Pyrroline-5-carboxylate reductase dimerisation;; NADP oxidoreductase coenzyme F420-dependent;; NAD binding domain of 6-phosphogluconate dehydrogenase;; NAD-dependent glycerol-3-phosphate dehydrogenase N-terminus	Pyrroline-5-carboxylate reductase OS=Glycine max (Soybean) PE=2 SV=1	PREDICTED: pyrroline-5-carboxylate reductase-like [Setaria italica]
	c98534.graph_c1	1.60352	2.4907	Proline dehydrogenase	Proline dehydrogenase 2, mitochondrial (Precursor) GN=MKD10.10 OS=Arabidopsis thaliana (Mouse-ear cress) PE=2 SV=1	hypothetical protein SORBIDRAFT_01g029660 [Sorghum bicolor]
	c95629.graph_c0	2.55247	2.41135	Aldehyde dehydrogenase family;; AP2 domain;; Chlamydia cysteine-rich outer membrane protein 3	Delta-1-pyrroline-5-carboxylate dehydrogenase 12A1, mitochondrial (Precursor) GN=K19B1.14 OS=Arabidopsis thaliana (Mouse-ear cress) PE=2 SV=1	putative aldehyde dehydrogenase MIS1 [Cleistogenes songorica]
