# Supplementary material for: Responses of Manila Grass (Zoysia matrella) to chilling stress: From transcriptomics to physiology
Source: PLoS One. 2020 Jul 20;15(7):e0235972. doi: 10.1371/journal.pone.0235972 (PMC7371177; doi:10.1371/journal.pone.0235972)
Supplement: S12 Table — (XLSX) [file pone.0235972.s012.xlsx]

## Sheet: Sheet1
Table S12 DEGs related to starch and sucrose metabolism
Biological activity	Unigene ID	logFC in HigSeq2000 platform	logFC in HihSeq X10 platform	Pfam_annotation	Swissprot_annotation	nr_annotation
alpha-amylase activity	c100620.graph_c1	2.36842	1.32298	Alpha amylase, catalytic domain;; Carbohydrate-binding module 48 (Isoamylase N-terminal domain);; Alpha amylase, C-terminal all-beta domain	1,4-alpha-glucan-branching enzyme 3, chloroplastic/amyloplastic (Precursor) GN=MQC12.20 OS=Arabidopsis thaliana (Mouse-ear cress) PE=1 SV=1	PREDICTED: 1,4-alpha-glucan-branching enzyme 3, chloroplastic/amyloplastic-like [Setaria italica]
	c99035.graph_c2	2.27526	1.29956	Alpha-amylase C-terminal beta-sheet domain;; Alpha amylase, catalytic domain	Alpha-amylase type A isozyme (Precursor) GN=AMY1.1 OS=Hordeum vulgare (Barley) PE=1 SV=1	PREDICTED: alpha-amylase type A isozyme-like [Setaria italica]
	c99779.graph_c0	1.75951	1.83629	Alpha-amylase C-terminal beta-sheet domain;; Alpha amylase, catalytic domain;; Helitron helicase-like domain at N-terminus;; Alpha amylase, catalytic domain	Alpha-amylase 3, chloroplastic (Precursor) GN=AMY3 OS=Arabidopsis thaliana (Mouse-ear cress) PE=1 SV=1	PREDICTED: alpha-amylase 3, chloroplastic-like [Setaria italica]
	c73928.graph_c0	-2.45831	-1.16409	Alpha amylase, catalytic domain;; Carbohydrate-binding module 48 (Isoamylase N-terminal domain)	Isoamylase 1, chloroplastic (Precursor) GN=ISA1 OS=Arabidopsis thaliana (Mouse-ear cress) PE=1 SV=1	PREDICTED: isoamylase 1, chloroplastic-like [Setaria italica]
	c96956.graph_c1	-3.04256	-1.28832	Alpha-amylase C-terminal beta-sheet domain;; Alpha amylase, catalytic domain	Probable alpha-amylase 2 GN=AMY2 OS=Arabidopsis thaliana (Mouse-ear cress) PE=2 SV=1	PREDICTED: probable alpha-amylase 2-like [Setaria italica]
beta-amylase activity	c97751.graph_c0	5.71832	3.288	Glycosyl hydrolase family 14;; Tub family;; F-box domain;; F-box-like	Tubby-like F-box protein 6 OS=Oryza sativa subsp. japonica (Rice) PE=2 SV=1	PREDICTED: tubby-like F-box protein 6-like isoform X1 [Setaria italica]
	c94846.graph_c1	2.8449	2.19586	Glycosyl hydrolase family 14	Beta-amylase 3, chloroplastic (Precursor) OS=Arabidopsis thaliana (Mouse-ear cress) PE=1 SV=3	PREDICTED: beta-amylase 3, chloroplastic-like isoform X1 [Setaria italica]
	c97784.graph_c1	1.88513	2.59046	Glycosyl hydrolase family 14;; Plant protein of unknown function (DUF822);; Glycosyl hydrolase family 14	Beta-amylase 7 GN=F4I18.14 OS=Arabidopsis thaliana (Mouse-ear cress) PE=2 SV=2	TPA: hypothetical protein ZEAMMB73_150352 [Zea mays]
	c87427.graph_c0	-4.82208	-2.04563	Glycosyl hydrolase family 14	Beta-amylase GN=BMY1 OS=Medicago sativa (Alfalfa) PE=2 SV=1	PREDICTED: beta-amylase-like [Setaria italica]
	c92643.graph_c1	-5.00248	-1.58656	Glycosyl hydrolase family 14	Beta-amylase GN=BMY1 OS=Triticum aestivum (Wheat) PE=2 SV=1	Os07g0543200 [Oryza sativa Japonica Group]
Sucrose synthesis	c90314.graph_c1	1.86468	3.19855	Hexokinase;; Hexokinase	Hexokinase-3 GN=B1150F11.26-1 OS=Oryza sativa subsp. japonica (Rice) PE=2 SV=1	PREDICTED: hexokinase-3-like [Setaria italica]
	c94227.graph_c0	4.01299	2.44322	pfkB family carbohydrate kinase	Fructokinase-1 OS=Oryza sativa subsp. japonica (Rice) PE=1 SV=2	PREDICTED: fructokinase-1-like [Setaria italica]
	c94313.graph_c0	2.81061	1.59343	Sucrose synthase;; Glycosyl transferases group 1;; Glycosyl transferases group 1;; Sucrose synthase;; Sucrose synthase;; Sucrose synthase	Sucrose synthase 4 GN=OsJ_10783 OS=Oryza sativa subsp. japonica (Rice) PE=2 SV=1	TPA: putative sucrose synthase family protein [Zea mays]
	c94690.graph_c1	4.0473	1.84284	Sucrose synthase;; Glycosyl transferases group 1	Sucrose synthase 1 GN=SH-1 OS=Zea mays (Maize) PE=2 SV=1	PREDICTED: sucrose synthase 1 isoform X1 [Zea mays]
	c97702.graph_c0	-3.86676	-3.91302	Glycosyl transferases group 1;; Sucrose synthase;; Glycosyl transferases group 1	Sucrose synthase 2 GN=SUS1 OS=Zea mays (Maize) PE=1 SV=1	PREDICTED: sucrose synthase 2 isoform X1 [Zea mays]
	c97702.graph_c1	-5.5442	-3.2451	Sucrose synthase	Sucrose synthase 2 GN=SUS1 OS=Zea mays (Maize) PE=1 SV=1	PREDICTED: sucrose synthase 2-like [Setaria italica]
	c90307.graph_c0	-4.73235	-3.51835	--	Sucrose synthase 4 GN=OsJ_10783 OS=Oryza sativa subsp. japonica (Rice) PE=2 SV=1	Sucrose synthase 2, putative, expressed [Oryza sativa Japonica Group]
Raffinose family oligosaccharides biosynthesis	c91816.graph_c0	6.87668	3.80574	Raffinose synthase or seed imbibition protein Sip1	Stachyose synthase (Precursor) GN=STS1 OS=Pisum sativum (Garden pea) PE=1 SV=1	PREDICTED: stachyose synthase-like [Setaria italica]（水苏糖合成酶）
	c91816.graph_c1	6.62697	5.24798	Raffinose synthase or seed imbibition protein Sip1	Stachyose synthase (Precursor) GN=STS1 OS=Pisum sativum (Garden pea) PE=1 SV=1	PREDICTED: stachyose synthase-like [Setaria italica]
	c97024.graph_c2	3.90847	3.91479	Galactinol synthase 2 GN=GOLS2 OS=Solanum lycopersicum (Tomato) PE=2 SV=1	Carbohydrate transport and metabolism	PREDICTED: galactinol synthase 2-like [Setaria italica]
	c97024.graph_c3	10.1849	5.68592	Galactinol synthase 2 GN=GOLS2 OS=Arabidopsis thaliana (Mouse-ear cress) PE=1 SV=1	Carbohydrate transport and metabolism	PREDICTED: galactinol synthase 2-like [Setaria italica]
	c96092.graph_c0	4.7646	6.52813	Galactinol--sucrose galactosyltransferase OS=Oryza sativa subsp. japonica (Rice) PE=1 SV=1	General function prediction only	hypothetical protein SORBIDRAFT_03g004540 [Sorghum bicolor]
carbohydrate transport	c87663.graph_c0	6.838	2.99064	Sugar (and other) transporter;; Major Facilitator Superfamily;; MFS/sugar transport protein	Probable polyol transporter 6 GN=PLT6 OS=Arabidopsis thaliana (Mouse-ear cress) PE=2 SV=2	PREDICTED: carbohydrate transporter/ sugar porter isoform X1 [Zea mays]
	c88967.graph_c0	5.3373	4.70268	Major Facilitator Superfamily	Putative glycerol-3-phosphate transporter 4 GN=At4g17550 OS=Arabidopsis thaliana (Mouse-ear cress) PE=3 SV=2	PREDICTED: putative glycerol-3-phosphate transporter 4-like [Setaria italica]
	c99290.graph_c0	4.73297	4.54216	--	Organic cation/carnitine transporter 7 GN=MGH6.16 OS=Arabidopsis thaliana (Mouse-ear cress) PE=2 SV=1	TPA: hypothetical protein ZEAMMB73_018003 [Zea mays]
	c93152.graph_c0	4.65945	3.78646	--	CMP-sialic acid transporter 2 GN=At2g43240 OS=Arabidopsis thaliana (Mouse-ear cress) PE=2 SV=1	Os04g0490600 [Oryza sativa Japonica Group]
	c88580.graph_c1	3.93687	3.65128	Sugar efflux transporter for intercellular exchange	Bidirectional sugar transporter SWEET16 GN=OsJ_10795 OS=Oryza sativa subsp. japonica (Rice) PE=3 SV=1	PREDICTED: bidirectional sugar transporter SWEET16-like [Setaria italica]
	c87598.graph_c0	3.40614	3.20251	Sugar (and other) transporter;; Major Facilitator Superfamily	Probable plastidic glucose transporter 2 GN=At1g67300 OS=Arabidopsis thaliana (Mouse-ear cress) PE=2 SV=1	putative sugar transporter [Oryza sativa Japonica Group]
	c95001.graph_c0	3.06646	1.37357	Sugar (and other) transporter;; Major Facilitator Superfamily;; Fungal trichothecene efflux pump (TRI12)	Polyol transporter 5 GN=PLT5 OS=Arabidopsis thaliana (Mouse-ear cress) PE=1 SV=2	Os11g0637200 [Oryza sativa Japonica Group]
	c96215.graph_c0	2.54012	2.07768	Nucleotide-sugar transporter	CMP-sialic acid transporter 3 GN=UTR6 OS=Arabidopsis thaliana (Mouse-ear cress) PE=2 SV=1	nucleotide-sugar transporter/ sugar porter [Zea mays]
	c97718.graph_c0	2.37597	2.17823	Major Facilitator Superfamily;; Sugar (and other) transporter	Organic cation/carnitine transporter 7 GN=MGH6.16 OS=Arabidopsis thaliana (Mouse-ear cress) PE=2 SV=1	unknown [Zea mays]
	c93128.graph_c0	1.8323	1.63264	Major Facilitator Superfamily	Putative glycerol-3-phosphate transporter 5 GN=At2g13100 OS=Arabidopsis thaliana (Mouse-ear cress) PE=2 SV=2	hypothetical protein SORBIDRAFT_10g005430 [Sorghum bicolor]
	c88956.graph_c1	1.56506	4.57492	Sugar efflux transporter for intercellular exchange	Bidirectional sugar transporter SWEET2b OS=Oryza sativa subsp. japonica (Rice) PE=2 SV=1	PREDICTED: bidirectional sugar transporter SWEET2b-like [Brachypodium distachyon]
	c99325.graph_c0	-1.78801	-3.24021	Sugar (and other) transporter;; Major Facilitator Superfamily	Polyol transporter 5 GN=PLT5 OS=Arabidopsis thaliana (Mouse-ear cress) PE=1 SV=2	PREDICTED: polyol transporter 5-like [Setaria italica]
	c92787.graph_c0	-2.20999	-1.70179	Sugar efflux transporter for intercellular exchange;; PQ loop repeat	Bidirectional sugar transporter SWEET13 GN=OsJ_36063 OS=Oryza sativa subsp. japonica (Rice) PE=2 SV=1	hypothetical protein SORBIDRAFT_08g013620 [Sorghum bicolor]
	c88605.graph_c0	-2.60715	-1.82818	Sugar (and other) transporter;; Major Facilitator Superfamily;; Sugar (and other) transporter	Sugar transport protein 5 GN=STP5 OS=Arabidopsis thaliana (Mouse-ear cress) PE=2 SV=1	hypothetical protein SORBIDRAFT_06g018540 [Sorghum bicolor]
	c90954.graph_c0	-2.78484	-2.57223	Sugar (and other) transporter;; Major Facilitator Superfamily;; Fungal trichothecene efflux pump (TRI12);; Sugar (and other) transporter	Sugar transport protein 5 GN=STP5 OS=Arabidopsis thaliana (Mouse-ear cress) PE=2 SV=1	PREDICTED: sugar transport protein 5-like isoform X1 [Setaria italica]
	c89023.graph_c0	-3.16622	-1.9067	Sugar (and other) transporter;; Major Facilitator Superfamily;; Sugar (and other) transporter	Organic cation/carnitine transporter 7 GN=MGH6.16 OS=Arabidopsis thaliana (Mouse-ear cress) PE=2 SV=1	PREDICTED: organic cation/carnitine transporter 7-like isoform X1 [Setaria italica]
	c98073.graph_c0	-3.27113	-1.145	Triose-phosphate Transporter family;; EamA-like transporter family	Triose phosphate/phosphate translocator, chloroplastic (Precursor) GN=TPT OS=Zea mays (Maize) PE=1 SV=1			PREDICTED: uncharacterized protein LOC100501361 isoform X1 [Zea mays]
	c92490.graph_c0	-3.69018	-2.12892	--	CMP-sialic acid transporter 4 OS=Arabidopsis thaliana (Mouse-ear cress) PE=2 SV=1	unknown [Zea mays]
	c80350.graph_c0	-3.81936	-2.81468	Sugar (and other) transporter;; Major Facilitator Superfamily	Polyol transporter 5 GN=PLT5 OS=Arabidopsis thaliana (Mouse-ear cress) PE=1 SV=2	PREDICTED: polyol transporter 5-like [Setaria italica]
	c55926.graph_c0	-4.04583	-2.73288	--	Bidirectional sugar transporter SWEET13 GN=OsJ_36063 OS=Oryza sativa subsp. japonica (Rice) PE=2 SV=1	Os12g0476200 [Oryza sativa Japonica Group]
	c94206.graph_c1	-4.142	-2.99918	Sugar (and other) transporter;; Major Facilitator Superfamily	Putative polyol transporter 1 GN=PLT1 OS=Arabidopsis thaliana (Mouse-ear cress) PE=3 SV=1	Polyol transporter 5 [Aegilops tauschii]
	c92299.graph_c0	-4.74411	-2.1944	Sugar (and other) transporter;; Major Facilitator Superfamily	Monosaccharide-sensing protein 2 GN=MSSP2 OS=Arabidopsis thaliana (Mouse-ear cress) PE=1 SV=2	PREDICTED: uncharacterized protein LOC100272411 isoform X1 [Zea mays]
Glycosylation of metabolites	c82522.graph_c0	11.2576	3.39892	UDP-glucoronosyl and UDP-glucosyl transferase	Crocetin glucosyltransferase 2 GN=GLT2 OS=Crocus sativus (Saffron) PE=1 SV=1	PREDICTED: crocetin glucosyltransferase 2-like [Setaria italica]
	c92485.graph_c2	10.8867	10.5126	UDP-glucoronosyl and UDP-glucosyl transferase	Anthocyanidin 3-O-glucosyltransferase GN=BZ1 OS=Hordeum vulgare (Barley) PE=3 SV=1	RecName: Full=Anthocyanidin 3-O-glucosyltransferase; AltName: Full=Bronze-1; AltName: Full=Flavonol 3-O-glucosyltransferase; AltName: Full=UDP-glucose flavonoid 3-O-glucosyltransferase [Hordeum vulgare]
	c97024.graph_c3	10.1849	5.68592	--	Galactinol synthase 2 GN=GOLS2 OS=Arabidopsis thaliana (Mouse-ear cress) PE=1 SV=1	PREDICTED: galactinol synthase 2-like [Setaria italica]
	c84595.graph_c1	8.7323	8.12851	non-haem dioxygenase in morphine synthesis N-terminal	Leucoanthocyanidin dioxygenase GN=A2 OS=Zea mays (Maize) PE=2 SV=1	anthocyaninless2 [Zea mays]
	c95381.graph_c0	8.37101	4.31495	Glycosyl transferase family 8	UDP-glucuronate:xylan alpha-glucuronosyltransferase 1 GN=MVE11.2 OS=Arabidopsis thaliana (Mouse-ear cress) PE=2 SV=1	PREDICTED: UDP-glucuronate:xylan alpha-glucuronosyltransferase 1-like [Setaria italica]
	c97991.graph_c1	7.84622	5.49882	Plant phosphoribosyltransferase C-terminal	--	uncharacterized protein LOC100502336 [Zea mays]
	c85426.graph_c0	5.45466	5.144	UDP-glucoronosyl and UDP-glucosyl transferase	Crocetin glucosyltransferase 2 GN=GLT2 OS=Crocus sativus (Saffron) PE=1 SV=1	PREDICTED: crocetin glucosyltransferase 2-like [Setaria italica]
	c100426.graph_c1	4.86543	3.89873	UDP-glucoronosyl and UDP-glucosyl transferase	UDP-glycosyltransferase 73C5 GN=F13K3.20 OS=Arabidopsis thaliana (Mouse-ear cress) PE=2 SV=1	cytokinin-O-glucosyltransferase 3 precursor [Zea mays]
	c100913.graph_c0	4.38308	2.43847	Protein of unknown function, DUF604;; Fringe-like	--	PREDICTED: uncharacterized protein LOC101761468 isoform X1 [Setaria italica]
	c97226.graph_c0	4.16792	3.81086	Plant phosphoribosyltransferase C-terminal;; C2 domain;; Haloacid dehalogenase-like hydrolase;; haloacid dehalogenase-like hydrolase;; HAD-hyrolase-like	Haloacid dehalogenase-like hydrolase domain-containing protein At2g33255 GN=At2g33255 OS=Arabidopsis thaliana (Mouse-ear cress) PE=2 SV=1	PREDICTED: uncharacterized protein LOC101769798 [Setaria italica]
	c80584.graph_c0	4.08262	5.73582	--	GDP-L-galactose phosphorylase 2 GN=MCO15.7 OS=Arabidopsis thaliana (Mouse-ear cress) PE=1 SV=1	PREDICTED: GDP-L-galactose phosphorylase 2-like [Setaria italica]
	c100569.graph_c1	3.34069	1.12328	Cellulose synthase;; Cellulose synthase	Probable mixed-linked glucan synthase 9 GN=OSJNBb0041B22.113 OS=Oryza sativa subsp. japonica (Rice) PE=3 SV=1	PREDICTED: probable mixed-linked glucan synthase 9-like [Setaria italica]
	c90178.graph_c4	3.24714	1.6987	--	Anthocyanidin 5,3-O-glucosyltransferase GN=RhGT1 OS=Rosa hybrid cultivar PE=2 SV=1	hypothetical protein SORBIDRAFT_02g034170 [Sorghum bicolor]
	c99128.graph_c0	3.19464	1.35487	UDP-glucoronosyl and UDP-glucosyl transferase	UDP-glycosyltransferase 73D1 GN=UGT73D1 OS=Arabidopsis thaliana (Mouse-ear cress) PE=3 SV=1	PREDICTED: UDP-glycosyltransferase 73C6-like [Setaria italica]
	c92121.graph_c0	3.16753	3.05754	Protein of unknown function (DUF563)	--	PREDICTED: uncharacterized protein LOC101760861 [Setaria italica]
	c93485.graph_c1	3.0814	2.31418	UDP-glucoronosyl and UDP-glucosyl transferase	Hydroquinone glucosyltransferase GN=AS OS=Rauvolfia serpentina (Serpentine wood) PE=1 SV=1	hypothetical protein SORBIDRAFT_04g008700 [Sorghum bicolor]
	c99470.graph_c0	2.88899	3.86692	Glycosyl transferase family 8	Probable galacturonosyltransferase-like 9 GN=F20P5.18 OS=Arabidopsis thaliana (Mouse-ear cress) PE=2 SV=1	hypothetical protein precursor [Zea mays]
	c89171.graph_c0	2.87004	2.40658	Exostosin family	Probable glucuronosyltransferase Os01g0926400 OS=Oryza sativa subsp. japonica (Rice) PE=2 SV=1	PREDICTED: probable glucuronosyltransferase Os01g0926400-like [Setaria italica]
	c96594.graph_c0	2.66484	2.08101	Glycosyl transferase family 8	Probable galacturonosyltransferase 4 GN=MCA23.10 OS=Arabidopsis thaliana (Mouse-ear cress) PE=2 SV=1	hypothetical protein SORBIDRAFT_02g027840 [Sorghum bicolor]
	c88108.graph_c0	2.54062	1.51251	UDP-glucoronosyl and UDP-glucosyl transferase	Anthocyanidin 5,3-O-glucosyltransferase GN=RhGT1 OS=Rosa hybrid cultivar PE=2 SV=1	PREDICTED: anthocyanidin 5,3-O-glucosyltransferase-like [Setaria italica]
	c88411.graph_c1	2.46606	3.07165	--	--	Os01g0735300 [Oryza sativa Japonica Group]
	c90178.graph_c5	2.44673	2.08901	--	UDP-glycosyltransferase 71C3 GN=UGT71C3 OS=Arabidopsis thaliana (Mouse-ear cress) PE=2 SV=1	hypothetical protein SORBIDRAFT_02g034170 [Sorghum bicolor]
	c92485.graph_c1	2.36539	3.28314	UDP-glucoronosyl and UDP-glucosyl transferase	Anthocyanidin 5,3-O-glucosyltransferase GN=RhGT1 OS=Rosa hybrid cultivar PE=2 SV=1	PREDICTED: anthocyanidin 5,3-O-glucosyltransferase-like [Setaria italica]
	c93273.graph_c0	2.32604	1.73151	Protein of unknown function (DUF563)	--	PREDICTED: uncharacterized protein LOC101779994 [Setaria italica]
	c87183.graph_c0	2.17712	1.70834	Exostosin family;; Exostosin family	Probable glucuronosyltransferase Os03g0107900 OS=Oryza sativa subsp. japonica (Rice) PE=2 SV=1	PREDICTED: probable glucuronosyltransferase Os03g0107900-like [Setaria italica]
	c98010.graph_c0	2.14105	1.63941	Reversibly glycosylated polypeptide	UDP-arabinopyranose mutase 1 OS=Oryza sativa subsp. japonica (Rice) PE=1 SV=1	PREDICTED: alpha-1,4-glucan-protein synthase [UDP-forming]-like [Setaria italica]
	c87560.graph_c2	2.13702	3.26251	UDP-glucoronosyl and UDP-glucosyl transferase	UDP-glycosyltransferase 89B1 GN=UGT89B1 OS=Arabidopsis thaliana (Mouse-ear cress) PE=2 SV=2	PREDICTED: UDP-glycosyltransferase 89B1-like [Setaria italica]
	c94435.graph_c1	-1.62546	-1.00339	Protein of unknown function (DUF563)	--	Os04g0196600 [Oryza sativa Japonica Group]
	c94435.graph_c0	-1.94551	-1.70607	--	--	hypothetical protein OsJ_13906 [Oryza sativa Japonica Group]
	c83300.graph_c0	-2.45347	-2.19442	PIG-P	Phosphatidylinositol N-acetylglucosaminyltransferase subunit P GN=At1g61280 OS=Arabidopsis thaliana (Mouse-ear cress) PE=2 SV=1	PREDICTED: phosphatidylinositol N-acetylglucosaminyltransferase subunit P-like [Setaria italica]
	c82291.graph_c0	-2.45655	-1.4061	Plant transposon protein;; Plant transposon protein;; Plant transposon protein	Glutathione S-transferase T3 GN=K1O13.1 OS=Arabidopsis thaliana (Mouse-ear cress) PE=2 SV=1	transposon protein, putative, Pong sub-class, expressed [Oryza sativa Japonica Group]
	c85167.graph_c1	-2.53975	-1.19571	UDP-glucoronosyl and UDP-glucosyl transferase	UDP-glycosyltransferase 75D1 OS=Arabidopsis thaliana (Mouse-ear cress) PE=2 SV=2	hypothetical protein SORBIDRAFT_09g005510 [Sorghum bicolor]
	c99417.graph_c1	-2.56184	-2.47729	PPR repeat family;; PPR repeat;; PPR repeat;; Pentatricopeptide repeat domain;; Tetratricopeptide repeat;; Tetratricopeptide repeat;; Mitochondrial ATPase expression;; Replication factor C C-terminal domain	Pentatricopeptide repeat-containing protein At1g05670, mitochondrial (Precursor) GN=At1g05670 OS=Arabidopsis thaliana (Mouse-ear cress) PE=2 SV=1	PREDICTED: pentatricopeptide repeat-containing protein At1g05670, mitochondrial-like isoform X1 [Setaria italica]
	c90848.graph_c0	-2.59837	-1.15952	GDP-fucose protein O-fucosyltransferase	--	PREDICTED: uncharacterized protein LOC102711445 [Oryza brachyantha]
	c83499.graph_c0	-2.82994	-2.35352	--	--	PREDICTED: uncharacterized protein LOC101761394 [Setaria italica]
	c95144.graph_c0	-2.89778	-2.58854	Glycosyl transferase family 8	Polygalacturonate 4-alpha-galacturonosyltransferase GN=T20K12.30 OS=Arabidopsis thaliana (Mouse-ear cress) PE=1 SV=1	hypothetical protein SORBIDRAFT_01g011560 [Sorghum bicolor]
	c95568.graph_c1	-2.93785	-1.79003	Plant phosphoribosyltransferase C-terminal	--	TPA: hypothetical protein ZEAMMB73_297136 [Zea mays]
	c97494.graph_c0	-3.48108	-2.70658	Glycosyl transferase family 8	Polygalacturonate 4-alpha-galacturonosyltransferase GN=T20K12.30 OS=Arabidopsis thaliana (Mouse-ear cress) PE=1 SV=1	hypothetical protein OsI_32147 [Oryza sativa Indica Group]
	c86271.graph_c0	-3.57824	-3.1461	--	UDP-glycosyltransferase 74F2 GN=F18O19.7 OS=Arabidopsis thaliana (Mouse-ear cress) PE=1 SV=1	PREDICTED: UDP-glycosyltransferase 74F2-like [Setaria italica]
	c96207.graph_c0	-3.60351	-3.27154	Glycosyl transferase family 8	Probable galacturonosyltransferase 4 GN=MCA23.10 OS=Arabidopsis thaliana (Mouse-ear cress) PE=2 SV=1	PREDICTED: probable galacturonosyltransferase 4-like [Setaria italica]
	c96200.graph_c2	-3.80221	-1.41927	Glycosyltransferase like family 2;; Glycosyl transferase family group 2;; Glycosyl transferase family 2;; Glycosyl transferase family 21	Probable mannan synthase 6 OS=Oryza sativa subsp. japonica (Rice) PE=2 SV=2	hypothetical protein OsI_08915 [Oryza sativa Indica Group]
	c86271.graph_c2	-3.81208	-3.12594	UDP-glucoronosyl and UDP-glucosyl transferase	UDP-glycosyltransferase 74F1 GN=UGT74F1 OS=Arabidopsis thaliana (Mouse-ear cress) PE=1 SV=1	PREDICTED: UDP-glycosyltransferase 74F2-like [Brachypodium distachyon]
	c95353.graph_c0	-4.20575	-2.40084	--	--	hypothetical protein OsJ_31489 [Oryza sativa Japonica Group]
	c84599.graph_c0	-4.72408	-2.96263	Glycosyltransferase family 43	Probable glucuronosyltransferase Os03g0287800 OS=Oryza sativa subsp. japonica (Rice) PE=3 SV=1	hypothetical protein SORBIDRAFT_02g044020 [Sorghum bicolor]
	c72576.graph_c0	-5.11574	-3.24677	UDP-glucoronosyl and UDP-glucosyl transferase	Hydroquinone glucosyltransferase GN=AS OS=Rauvolfia serpentina (Serpentine wood) PE=1 SV=1	PREDICTED: hydroquinone glucosyltransferase-like [Setaria italica]
	c92792.graph_c0	-5.2068	-2.05171	UDP-glucoronosyl and UDP-glucosyl transferase	Putative UDP-rhamnose:rhamnosyltransferase 1 OS=Fragaria ananassa (Strawberry) PE=2 SV=1	hypothetical protein SORBIDRAFT_01g004560 [Sorghum bicolor]
	c94564.graph_c1	-6.08102	-3.6314	UDP-glucoronosyl and UDP-glucosyl transferase	UDP-glycosyltransferase 89B1 GN=UGT89B1 OS=Arabidopsis thaliana (Mouse-ear cress) PE=2 SV=2	putative UDP-glycosyltransferase [Oryza sativa Japonica Group]
