# Supplementary material for: Responses of Manila Grass (Zoysia matrella) to chilling stress: From transcriptomics to physiology
Source: PLoS One. 2020 Jul 20;15(7):e0235972. doi: 10.1371/journal.pone.0235972 (PMC7371177; doi:10.1371/journal.pone.0235972)
Supplement: S13 Table — (XLSX) [file pone.0235972.s013.xlsx]

## Sheet: Sheet1
Table S13 DEGs related to phytohormone metabolism and signalling
Biological function	ID	logFC in HigSeq2000 platform	logFC in HihSeq X10 platform	Pfam_annotation	Swissprot_annotation	nr_annotation
ABA biosynthesis	c99727.graph_c1	2.50696	1.20167	Cytochrome P450;; Cytochrome P450	Abscisic acid 8&apos;-hydroxylase 1 OS=Oryza sativa subsp. japonica (Rice) PE=2 SV=1	putative cytochrome P450 superfamily protein precursor [Zea mays]
	c99727.graph_c0	3.00087	1.46793	Cytochrome P450	Abscisic acid 8&apos;-hydroxylase 1 OS=Oryza sativa subsp. japonica (Rice) PE=2 SV=1	hypothetical protein SORBIDRAFT_04g030660 [Sorghum bicolor]
	c95151.graph_c0	-6.21116	-5.01114	short chain dehydrogenase;; KR domain;; Enoyl-(Acyl carrier protein) reductase;; NAD dependent epimerase/dehydratase family	Short-chain dehydrogenase TIC 32, chloroplastic GN=TIC32 OS=Arabidopsis thaliana (Mouse-ear cress) PE=2 SV=1	PREDICTED: short-chain dehydrogenase TIC 32, chloroplastic-like [Setaria italica]
	c93412.graph_c2	-2.96502	-2.35658	short chain dehydrogenase	Short-chain dehydrogenase TIC 32, chloroplastic GN=TIC32 OS=Pisum sativum (Garden pea) PE=1 SV=1	hypothetical protein OsI_15249 [Oryza sativa Indica Group]
	c91449.graph_c0	2.92018	2.21542	3-beta hydroxysteroid dehydrogenase/isomerase family;; NAD dependent epimerase/dehydratase family;; Domain of unknown function (DUF4499);; NADH(P)-binding;; Male sterility protein;; RmlD substrate binding domain;; Polysaccharide biosynthesis protein;; NmrA-like family;; short chain dehydrogenase	3beta-hydroxysteroid-dehydrogenase/decarboxylase isoform 1 GN=T3F24.9 OS=Arabidopsis thaliana (Mouse-ear cress) PE=2 SV=1	PREDICTED: short-chain dehydrogenase/reductase family 42E member 1-like [Setaria italica]
	c100183.graph_c1	8.15225	6.35577	Retinal pigment epithelial membrane protein	9-cis-epoxycarotenoid dioxygenase 1, chloroplastic (Precursor) GN=VP14 OS=Zea mays (Maize) PE=1 SV=2	viviparous 14 [Sorghum bicolor]
	c100183.graph_c0	7.52986	6.87464	Retinal pigment epithelial membrane protein	9-cis-epoxycarotenoid dioxygenase 1, chloroplastic (Precursor) GN=VP14 OS=Zea mays (Maize) PE=1 SV=2	hypothetical protein SORBIDRAFT_02g003240 [Sorghum bicolor]
response to abscisic acid	c100585.graph_c1	6.80189	5.52868	Amino acid kinase family;; Aldehyde dehydrogenase family	Gamma-glutamyl phosphate reductase GN=OJ1651_D06.9 OS=Oryza sativa subsp. japonica (Rice) PE=2 SV=2	PREDICTED: delta-1-pyrroline-5-carboxylate synthase-like [Setaria italica]
	c88598.graph_c1	6.7743	6.43168	6-phosphogluconate dehydrogenase, C-terminal domain	6-phosphogluconate dehydrogenase, decarboxylating 1 OS=Oryza sativa subsp. japonica (Rice) PE=2 SV=1	6-phosphogluconate dehydrogenase [Zea mays]
	c95262.graph_c0	5.8741	5.89714	ACT domain	ACT domain-containing protein ACR8 {ECO:0000305} OS=Arabidopsis thaliana (Mouse-ear cress) PE=2 SV=1	PREDICTED: uncharacterized protein LOC101779388 [Setaria italica]
	c86384.graph_c0	5.79286	4.905	Protein of unknown function (DUF1264)	--	PREDICTED: uncharacterized protein LOC101776375 [Setaria italica]
	c85861.graph_c0	5.47377	4.86567	TB2/DP1, HVA22 family	HVA22-like protein a GN=HVA22A OS=Arabidopsis thaliana (Mouse-ear cress) PE=2 SV=1	PREDICTED: HVA22-like protein a-like isoform X1 [Setaria italica]
	c97685.graph_c4	5.46737	2.73687	HSF-type DNA-binding	Heat stress transcription factor B-1 GN=B1342C04.35 OS=Oryza sativa subsp. japonica (Rice) PE=2 SV=1	PREDICTED: heat stress transcription factor B-1-like [Setaria italica]
	c97685.graph_c0	5.14481	3.03596	HSF-type DNA-binding	Heat stress transcription factor B-1 GN=B1342C04.35 OS=Oryza sativa subsp. japonica (Rice) PE=2 SV=1	heat shock factor protein 4 [Zea mays]
	c98509.graph_c0	4.90405	4.04372	--	Diacylglycerol O-acyltransferase 1 GN=F3P11.5 OS=Arabidopsis thaliana (Mouse-ear cress) PE=1 SV=2	diacylglycerol O-acyltransferase 1-like [Zea mays]
	c77487.graph_c0	4.83316	2.8794	Cold acclimation protein WCOR413	Cold-regulated 413 plasma membrane protein 1 GN=F19G14.3 OS=Arabidopsis thaliana (Mouse-ear cress) PE=2 SV=1	hypothetical protein SORBIDRAFT_01g006960 [Sorghum bicolor]
	c96092.graph_c0	4.7646	6.52813	Raffinose synthase or seed imbibition protein Sip1	Galactinol--sucrose galactosyltransferase OS=Oryza sativa subsp. japonica (Rice) PE=1 SV=1	hypothetical protein SORBIDRAFT_03g004540 [Sorghum bicolor]
	c88846.graph_c0	4.28708	4.09859	Protein kinase domain;; Protein tyrosine kinase;; Kinase-like	CBL-interacting protein kinase 21 GN=OJ1136_D11.123 OS=Oryza sativa subsp. japonica (Rice) PE=2 SV=2	PREDICTED: CBL-interacting protein kinase 21-like [Setaria italica]
	c90387.graph_c0	3.99125	1.28659	Pirin;; Pirin C-terminal cupin domain;; Cupin domain	Pirin-like protein OS=Solanum lycopersicum (Tomato) PE=2 SV=1	PREDICTED: pirin-like protein-like isoform X2 [Setaria italica]
	c94814.graph_c1	3.96382	2.75061	Endonuclease/Exonuclease/phosphatase family	Type I inositol 1,4,5-trisphosphate 5-phosphatase 11 GN=At1g47510 OS=Arabidopsis thaliana (Mouse-ear cress) PE=2 SV=1	hypothetical protein SORBIDRAFT_01g014230 [Sorghum bicolor]
	c96852.graph_c0	3.58944	4.971	Pyridoxal-dependent decarboxylase, pyridoxal binding domain;; Pyridoxal-dependent decarboxylase, C-terminal sheet domain	Arginine decarboxylase 1 GN=P0493C11.18 OS=Oryza sativa subsp. japonica (Rice) PE=1 SV=1	Os06g0131300 [Oryza sativa Japonica Group]
	c90263.graph_c0	3.44826	4.33835	Sugar (and other) transporter;; Major Facilitator Superfamily	Probable inorganic phosphate transporter 1-8 OS=Oryza sativa subsp. japonica (Rice) PE=2 SV=1	PREDICTED: probable inorganic phosphate transporter 1-8-like [Oryza brachyantha]
	c89112.graph_c0	3.23042	1.01252	Lipoxygenase	Putative linoleate 9S-lipoxygenase 3 GN=OSJNBb0017F17.2 OS=Oryza sativa subsp. japonica (Rice) PE=3 SV=1	lipoxygenase [Zea mays]
	c82218.graph_c0	3.18824	1.07323	bZIP transcription factor;; Basic region leucine zipper	Transcription factor HY5 GN=HY5 OS=Solanum lycopersicum (Tomato) PE=2 SV=1	PREDICTED: transcription factor HY5-like [Setaria italica]
	c92110.graph_c0	3.17501	1.6019	Cold acclimation protein WCOR413	Cold-regulated 413 plasma membrane protein 2 GN=COR413PM2 OS=Arabidopsis thaliana (Mouse-ear cress) PE=2 SV=1	PREDICTED: cold-regulated 413 plasma membrane protein 1-like [Setaria italica]
	c42974.graph_c0	3.17339	9.90143	Multiprotein bridging factor 1;; Helix-turn-helix	Multiprotein-bridging factor 1c GN=MBF1C OS=Arabidopsis thaliana (Mouse-ear cress) PE=1 SV=1	PREDICTED: multiprotein-bridging factor 1c-like [Setaria italica]
	c87981.graph_c0	3.10637	1.67837	Aluminium induced protein;; Glutamine amidotransferase domain;; Glutamine amidotransferase domain	Stem-specific protein TSJT1 GN=TSJT1 OS=Nicotiana tabacum (Common tobacco) PE=2 SV=1	PREDICTED: stem-specific protein TSJT1-like [Setaria italica]
	c89645.graph_c0	2.99884	2.584	--	Probable GTP diphosphokinase RSH3, chloroplastic (Precursor) GN=P0046G12.25 OS=Oryza sativa subsp. japonica (Rice) PE=2 SV=1	hypothetical protein SORBIDRAFT_02g025940 [Sorghum bicolor]
	c89112.graph_c5	2.97573	1.82751	Lipoxygenase;; PLAT/LH2 domain	Putative linoleate 9S-lipoxygenase 3 GN=OSJNBb0017F17.2 OS=Oryza sativa subsp. japonica (Rice) PE=3 SV=1	hypothetical protein SORBIDRAFT_01g011050 [Sorghum bicolor]
	c99830.graph_c0	2.89414	2.82928	--	--	hypothetical protein SORBIDRAFT_02g013010 [Sorghum bicolor]
	c100773.graph_c1	2.85561	2.7555	ACT domain;; ACT domain;; ACT domain	ACT domain-containing protein ACR8 {ECO:0000305} OS=Arabidopsis thaliana (Mouse-ear cress) PE=2 SV=1	PREDICTED: uncharacterized protein LOC101766229 [Setaria italica]
	c89645.graph_c2	2.79294	3.35611	HD domain;; Region found in RelA / SpoT proteins;; HD domain	Probable GTP diphosphokinase RSH3, chloroplastic (Precursor) GN=P0046G12.25 OS=Oryza sativa subsp. japonica (Rice) PE=2 SV=1	PREDICTED: uncharacterized protein LOC101766711 [Setaria italica]
	c89645.graph_c1	2.77707	3.72588	--	Probable GTP diphosphokinase RSH3, chloroplastic (Precursor) GN=P0046G12.25 OS=Oryza sativa subsp. japonica (Rice) PE=2 SV=1	PREDICTED: uncharacterized protein LOC102702684 [Oryza brachyantha]
	c96800.graph_c0	2.70158	1.40758	6-phosphogluconate dehydrogenase, C-terminal domain;; NAD binding domain of 6-phosphogluconate dehydrogenase	6-phosphogluconate dehydrogenase, decarboxylating 2, chloroplastic (Precursor) GN=G6PGH2 OS=Oryza sativa subsp. japonica (Rice) PE=2 SV=1	Os11g0484500 [Oryza sativa Japonica Group]
	c93311.graph_c0	2.66403	1.99069	6-phosphogluconate dehydrogenase, C-terminal domain;; NAD binding domain of 6-phosphogluconate dehydrogenase	6-phosphogluconate dehydrogenase, decarboxylating 1 OS=Oryza sativa subsp. japonica (Rice) PE=2 SV=1	PREDICTED: 6-phosphogluconate dehydrogenase, decarboxylating 1-like [Setaria italica]
	c99112.graph_c1	2.57402	2.60786	G-protein alpha subunit;; G-protein alpha subunit	Extra-large guanine nucleotide-binding protein 3 GN=XLG3 OS=Arabidopsis thaliana (Mouse-ear cress) PE=1 SV=1	PREDICTED: extra-large guanine nucleotide-binding protein 3-like [Oryza brachyantha]
	c96993.graph_c0	2.51022	3.43472	Ankyrin repeat;; Ankyrin repeats (3 copies);; Ankyrin repeats (many copies);; Ankyrin repeats (many copies);; Ankyrin repeat;; Domain of unknown function (DUF3354);; Cyclic nucleotide-binding domain;; Ion transport protein;; Ion channel	Potassium channel KOR1 OS=Oryza sativa subsp. japonica (Rice) PE=2 SV=1	PREDICTED: potassium channel KOR1-like isoform X4 [Setaria italica]
	c98297.graph_c1	2.36537	1.90608	FAD binding domain;; Flavodoxin;; Oxidoreductase NAD-binding domain	NADPH--cytochrome P450 reductase GN=CPR OS=Catharanthus roseus (Madagascar periwinkle) PE=2 SV=1	Os08g0243500 [Oryza sativa Japonica Group]
	c100334.graph_c5	2.33165	3.74448	--	--	PREDICTED: uncharacterized protein LOC101763893 [Setaria italica]
	c94018.graph_c1	2.27219	3.35074	ABC transporter;; AAA domain;; ABC-2 type transporter	ABC transporter G family member 25 GN=F17M19.11 OS=Arabidopsis thaliana (Mouse-ear cress) PE=2 SV=1	Os11g0177400 [Oryza sativa Japonica Group]
	c98069.graph_c0	2.23746	1.10764	--	Protein-tyrosine-phosphatase IBR5 GN=T1O3.4 OS=Arabidopsis thaliana (Mouse-ear cress) PE=1 SV=1	PREDICTED: protein-tyrosine-phosphatase IBR5-like [Setaria italica]
	c94018.graph_c2	2.20083	4.20908	ABC transporter	ABC transporter G family member 25 GN=F17M19.11 OS=Arabidopsis thaliana (Mouse-ear cress) PE=2 SV=1	TPA: hypothetical protein ZEAMMB73_453991 [Zea mays]
	c99826.graph_c0	1.68539	1.27817	SKIP/SNW domain	SNW/SKI-interacting protein GN=T14N5.5 OS=Arabidopsis thaliana (Mouse-ear cress) PE=1 SV=1	PREDICTED: SNW domain-containing protein 1-like isoform X1 [Setaria italica]
	c92290.graph_c0	1.60631	3.39258	Myb-like DNA-binding domain	Transcription factor DIVARICATA GN=DIVARICATA OS=Antirrhinum majus (Garden snapdragon) PE=2 SV=1	hypothetical protein SORBIDRAFT_01g029020 [Sorghum bicolor]
	c82035.graph_c0	1.55534	2.31618	TB2/DP1, HVA22 family	Protein HVA22 GN=HVA22 OS=Hordeum vulgare (Barley) PE=2 SV=1	PREDICTED: protein HVA22-like [Setaria italica]
	c100079.graph_c0	-2.21141	-1.47582	G-protein alpha subunit	Extra-large guanine nucleotide-binding protein 1 GN=F26B6.11 OS=Arabidopsis thaliana (Mouse-ear cress) PE=1 SV=2	hypothetical protein SORBIDRAFT_08g019970 [Sorghum bicolor]
	c91302.graph_c0	-2.3137	-1.92795	AP2 domain	AP2-like ethylene-responsive transcription factor At1g16060 GN=At1g16060 OS=Arabidopsis thaliana (Mouse-ear cress) PE=2 SV=1	PREDICTED: AP2-like ethylene-responsive transcription factor At2g41710-like [Setaria italica]
	c82242.graph_c0	-2.40498	-1.56523	Transport protein particle (TRAPP) component	--	PREDICTED: trafficking protein particle complex subunit 6B-like [Oryza brachyantha]
	c100095.graph_c1	-2.49996	-1.27303	Aldose 1-epimerase;; Aldose 1-epimerase	Putative glucose-6-phosphate 1-epimerase OS=Cenchrus ciliaris (Buffelgrass) PE=2 SV=1	TPA: hypothetical protein ZEAMMB73_639768 [Zea mays]
	c91542.graph_c1	-2.56725	-2.52143	Cold acclimation protein WCOR413	Cold-regulated 413 inner membrane protein 1, chloroplastic (Precursor) GN=At1g29395 OS=Arabidopsis thaliana (Mouse-ear cress) PE=1 SV=1	PREDICTED: cold-regulated 413 inner membrane protein 1, chloroplastic-like [Setaria italica]
	c95324.graph_c0	-2.62111	-1.82719	Aldose 1-epimerase	Putative glucose-6-phosphate 1-epimerase OS=Cenchrus ciliaris (Buffelgrass) PE=2 SV=1	PREDICTED: putative glucose-6-phosphate 1-epimerase-like isoform X1 [Setaria italica]
	c96104.graph_c0	-2.7982	-2.27801	--	Methionine aminopeptidase 1D, chloroplastic/mitochondrial {ECO:0000255|HAMAP-Rule:MF_03174} (Precursor) GN=MAP1D OS=Arabidopsis thaliana (Mouse-ear cress) PE=2 SV=1	PREDICTED: methionine aminopeptidase 1D, chloroplastic/mitochondrial-like [Setaria italica]
	c86871.graph_c0	-2.84131	-2.684	Sin3 associated polypeptide p18 (SAP18)	Histone deacetylase complex subunit SAP18 GN=At2g45640 OS=Arabidopsis thaliana (Mouse-ear cress) PE=1 SV=1	uncharacterized protein LOC100194333 [Zea mays]
	c98491.graph_c4	-3.62689	-2.48379	TPR repeat	E3 ubiquitin-protein ligase CHIP {ECO:0000305} OS=Arabidopsis thaliana (Mouse-ear cress) PE=1 SV=1	PREDICTED: E3 ubiquitin-protein ligase CHIP-like [Setaria italica]
	c90568.graph_c0	-3.83014	-1.06679	DJ-1/PfpI family;; Putative amidotransferase	DJ-1 protein homolog E GN=T7F6.3 OS=Arabidopsis thaliana (Mouse-ear cress) PE=1 SV=1	Os11g0591600 [Oryza sativa Japonica Group]
	c99388.graph_c1	-5.43234	-3.15976	PPR repeat family;; PPR repeat;; PPR repeat;; Pentatricopeptide repeat domain;; Evolutionarily conserved signalling intermediate in Toll pathway;; Tetratricopeptide repeat;; Rab-GTPase-TBC domain	Pentatricopeptide repeat-containing protein At1g51965, mitochondrial (Precursor) GN=At1g51965 OS=Arabidopsis thaliana (Mouse-ear cress) PE=2 SV=1	PREDICTED: pentatricopeptide repeat-containing protein At1g51965, mitochondrial-like isoform X1 [Setaria italica]
	c92622.graph_c0	-5.54426	-5.13729	LSD1 zinc finger	Protein LOL4 OS=Oryza sativa subsp. japonica (Rice) PE=2 SV=1	PREDICTED: protein LOL4-like isoform X1 [Setaria italica]
	c86926.graph_c0	-8.77321	-3.47381	Annexin	Annexin D4 GN=T6A23.5 OS=Arabidopsis thaliana (Mouse-ear cress) PE=2 SV=1	PREDICTED: annexin D4-like isoform X2 [Setaria italica]
	c89211.graph_c0	3.62933	2.8686	TB2/DP1, HVA22 family	HVA22-like protein j GN=HVA22J OS=Arabidopsis thaliana (Mouse-ear cress) PE=2 SV=2	PREDICTED: HVA22-like protein j-like [Setaria italica]
abscisic acid-activated signaling pathway	c82248.graph_c0	7.70614	7.35558	AN1-like Zinc finger	Zinc finger AN1 domain-containing stress-associated protein 17 GN=OSJNBa0048A13.10 OS=Oryza sativa subsp. japonica (Rice) PE=2 SV=1	PREDICTED: zinc finger AN1 domain-containing stress-associated protein 17-like [Setaria italica]
	c85983.graph_c3	5.91981	6.72549	Protein kinase domain;; Protein tyrosine kinase	Serine/threonine-protein kinase SAPK4 OS=Oryza sativa subsp. japonica (Rice) PE=2 SV=2	Os01g0869900 [Oryza sativa Japonica Group]
	c87569.graph_c0	5.8808	5.5416	Stress up-regulated Nod 19	--	PREDICTED: uncharacterized protein LOC101776668 isoform X1 [Setaria italica]
	c89887.graph_c1	5.72655	5.03961	Stress up-regulated Nod 19	--	PREDICTED: uncharacterized protein LOC102706312 [Oryza brachyantha]
	c89887.graph_c0	5.47758	4.60978	Stress up-regulated Nod 19;; Protein tyrosine kinase;; Protein kinase domain	Serine/threonine-protein kinase CTR1 GN=CTR1 OS=Arabidopsis thaliana (Mouse-ear cress) PE=1 SV=1	hypothetical protein F775_26753 [Aegilops tauschii]
	c88060.graph_c0	5.23105	4.5407	--	--	PREDICTED: glycolipid transfer protein domain-containing protein 1-like [Setaria italica]
	c92262.graph_c0	5.11924	6.46312	WD40-like Beta Propeller Repeat;; Dipeptidyl peptidase IV (DPP IV) N-terminal region	--	PREDICTED: uncharacterized protein LOC101757241 [Setaria italica]
	c85983.graph_c1	4.89883	4.50495	--	Serine/threonine-protein kinase SAPK4 OS=Oryza sativa subsp. japonica (Rice) PE=2 SV=2	PREDICTED: serine/threonine-protein kinase SAPK4-like [Setaria italica]
	c98619.graph_c0	3.94975	2.49243	Ammonium Transporter Family;; Phosphatidylethanolamine-binding protein	Ammonium transporter 2 member 1 GN=OJ1058_C01.9 OS=Oryza sativa subsp. japonica (Rice) PE=2 SV=1	PREDICTED: ammonium transporter 2 member 1-like [Setaria italica]
	c97759.graph_c1	3.24972	3.2874	Protein kinase domain;; Protein tyrosine kinase;; NAF domain;; Kinase-like;; Protein kinase domain	CBL-interacting protein kinase 23 GN=OJ1027_G06.32 OS=Oryza sativa subsp. japonica (Rice) PE=2 SV=1	CBL-interacting protein kinase 23 [Oryza sativa Japonica Group]
	c99365.graph_c1	2.89235	1.71303	Protein kinase domain;; Protein tyrosine kinase	Serine/threonine-protein kinase SAPK7 OS=Oryza sativa subsp. japonica (Rice) PE=2 SV=2	unknown [Zea mays]
	c100824.graph_c3	2.85709	1.5641	Protein kinase domain;; Protein kinase domain;; Protein tyrosine kinase	Serine/threonine-protein kinase SAPK4 OS=Oryza sativa subsp. japonica (Rice) PE=2 SV=2	serine/threonine-protein kinase [Saccharum hybrid cultivar R570]
	c78562.graph_c0	2.69779	4.00309	--	CBL-interacting protein kinase 23 GN=OJ1027_G06.32 OS=Oryza sativa subsp. japonica (Rice) PE=2 SV=1	TPA: putative CBL-interacting protein kinase family protein [Zea mays]
	c94397.graph_c4	2.6761	2.39395	Auxin response factor;; B3 DNA binding domain	Auxin response factor 22 GN=OSJNBa0093B11.2 OS=Oryza sativa subsp. japonica (Rice) PE=2 SV=1	TPA: hypothetical protein ZEAMMB73_456369 [Zea mays]
	c78838.graph_c2	2.5511	3.6889	Protein phosphatase 2C	Probable protein phosphatase 2C 32 OS=Oryza sativa subsp. japonica (Rice) PE=2 SV=1	hypothetical protein SORBIDRAFT_01g038410 [Sorghum bicolor]
	c96461.graph_c0	2.39027	1.11961	EF hand;; EF-hand domain pair;; EF-hand domain pair;; EF hand;; EF-hand domain;; Cytoskeletal-regulatory complex EF hand;; Secreted protein acidic and rich in cysteine Ca binding region;; Protein kinase domain	Calcium-dependent protein kinase 8 GN=F7K24.200 OS=Arabidopsis thaliana (Mouse-ear cress) PE=1 SV=1	hypothetical protein SORBIDRAFT_01g004150 [Sorghum bicolor]
	c94003.graph_c2	2.36077	3.34588	Protein kinase domain;; Protein tyrosine kinase;; Lipopolysaccharide kinase (Kdo/WaaP) family	Mitogen-activated protein kinase 8 GN=MPK8 OS=Arabidopsis thaliana (Mouse-ear cress) PE=1 SV=2	Mitogen-activated protein kinase 10 [Aegilops tauschii]
	c78838.graph_c0	2.30675	3.43029	Protein phosphatase 2C	Probable protein phosphatase 2C 32 OS=Oryza sativa subsp. japonica (Rice) PE=2 SV=1	putative serine/threonine phosphatase type 2c [Sporobolus stapfianus]
	c84759.graph_c0	2.29006	1.60204	NADH:flavin oxidoreductase / NADH oxidase family	12-oxophytodienoate reductase 7 OS=Oryza sativa subsp. japonica (Rice) PE=2 SV=1	PREDICTED: 12-oxophytodienoate reductase 7-like [Setaria italica]
	c93866.graph_c0	2.24557	3.44883	Protein phosphatase 2C;; Protein phosphatase 2C;; Stage II sporulation protein E (SpoIIE)	Probable protein phosphatase 2C 32 OS=Oryza sativa subsp. japonica (Rice) PE=2 SV=1	PREDICTED: probable protein phosphatase 2C 32-like [Setaria italica]
	c86332.graph_c0	-2.67767	-2.17964	Prenylcysteine lyase;; NAD(P)-binding Rossmann-like domain;; Flavin containing amine oxidoreductase;; Prenylcysteine lyase;; Prenylcysteine lyase	Farnesylcysteine lyase (Precursor) GN=FLCY OS=Arabidopsis thaliana (Mouse-ear cress) PE=1 SV=1	PREDICTED: farnesylcysteine lyase-like [Setaria italica]
	c91094.graph_c1	-6.24014	-4.38249	Histone-like transcription factor (CBF/NF-Y) and archaeal histone;; Core histone H2A/H2B/H3/H4	Nuclear transcription factor Y subunit C-4 GN=NFYC4 OS=Arabidopsis thaliana (Mouse-ear cress) PE=2 SV=1	nuclear transcription factor Y subunit C-1 [Zea mays]
	c86396.graph_c0	-6.52286	-3.34794	Polyketide cyclase / dehydrase and lipid transport;; Polyketide cyclase / dehydrase and lipid transport	Abscisic acid receptor PYR1 GN=T6K21.50 OS=Arabidopsis thaliana (Mouse-ear cress) PE=1 SV=1	PREDICTED: abscisic acid receptor PYL1-like [Setaria italica]
cellular response to abscisic acid stimulus	c82522.graph_c0	11.2576	3.39892	UDP-glucoronosyl and UDP-glucosyl transferase	Crocetin glucosyltransferase 2 GN=GLT2 OS=Crocus sativus (Saffron) PE=1 SV=1	PREDICTED: crocetin glucosyltransferase 2-like [Setaria italica]
	c85426.graph_c0	5.45466	5.144	UDP-glucoronosyl and UDP-glucosyl transferase	Crocetin glucosyltransferase 2 GN=GLT2 OS=Crocus sativus (Saffron) PE=1 SV=1	PREDICTED: crocetin glucosyltransferase 2-like [Setaria italica]
	c92787.graph_c0	-2.20999	-1.70179	Sugar efflux transporter for intercellular exchange;; PQ loop repeat	Bidirectional sugar transporter SWEET13 GN=OsJ_36063 OS=Oryza sativa subsp. japonica (Rice) PE=2 SV=1	hypothetical protein SORBIDRAFT_08g013620 [Sorghum bicolor]
	c86271.graph_c2	-3.81208	-3.12594	UDP-glucoronosyl and UDP-glucosyl transferase	UDP-glycosyltransferase 74F1 GN=UGT74F1 OS=Arabidopsis thaliana (Mouse-ear cress) PE=1 SV=1	PREDICTED: UDP-glycosyltransferase 74F2-like [Brachypodium distachyon]
	c55926.graph_c0	-4.04583	-2.73288	--	Bidirectional sugar transporter SWEET13 GN=OsJ_36063 OS=Oryza sativa subsp. japonica (Rice) PE=2 SV=1	Os12g0476200 [Oryza sativa Japonica Group]
regulation of abscisic acid-activated signaling pathway	c97631.graph_c0	-2.14648	-1.90108	IKI3 family	Elongator complex protein 1 GN=MSH12.15 OS=Arabidopsis thaliana (Mouse-ear cress) PE=1 SV=1	PREDICTED: elongator complex protein 1-like [Setaria italica]
	c94111.graph_c0	2.96813	2.21324	Lanthionine synthetase C-like protein;; 2OG-Fe(II) oxygenase superfamily;; 2OG-Fe(II) oxygenase superfamily	LanC-like protein GCL2 GN=GCL2 OS=Arabidopsis thaliana (Mouse-ear cress) PE=2 SV=1	LanC-like protein 2 [Triticum urartu]
cytokinin biosynthesis	c97753.graph_c0	-1.55213	-1.57078	Possible lysine decarboxylase	Probable cytokinin riboside 5&apos;-monophosphate phosphoribohydrolase LOGL5 OS=Oryza sativa subsp. japonica (Rice) PE=2 SV=1	PREDICTED: probable cytokinin riboside 5&apos;-monophosphate phosphoribohydrolase LOGL5-like [Setaria italica]
	c89875.graph_c2	-2.74391	-1.76272	--	Probable cytokinin riboside 5&apos;-monophosphate phosphoribohydrolase LOGL3 OS=Oryza sativa subsp. japonica (Rice) PE=2 SV=1	hypothetical protein F775_04051 [Aegilops tauschii]
	c86719.graph_c0	-3.61111	-4.04999	Possible lysine decarboxylase	Probable cytokinin riboside 5&apos;-monophosphate phosphoribohydrolase LOGL6 OS=Oryza sativa subsp. japonica (Rice) PE=2 SV=1	Os04g0518800 [Oryza sativa Japonica Group]
	c77998.graph_c0	-7.38776	-2.59466	Possible lysine decarboxylase	Probable cytokinin riboside 5&apos;-monophosphate phosphoribohydrolase LOG4 OS=Oryza sativa subsp. japonica (Rice) PE=3 SV=1	PREDICTED: probable cytokinin riboside 5&apos;-monophosphate phosphoribohydrolase LOG4-like [Setaria italica]
	c95439.graph_c3	3.18098	1.88301	Possible lysine decarboxylase	Cytokinin riboside 5&apos;-monophosphate phosphoribohydrolase LOG OS=Oryza sativa subsp. japonica (Rice) PE=1 SV=1	hypothetical protein SORBIDRAFT_03g026430 [Sorghum bicolor]
	c89875.graph_c4	-2.45328	-2.19627	--	Probable cytokinin riboside 5&apos;-monophosphate phosphoribohydrolase LOGL10 OS=Oryza sativa subsp. japonica (Rice) PE=2 SV=1	PREDICTED: probable cytokinin riboside 5&apos;-monophosphate phosphoribohydrolase LOGL10-like isoform X2 [Setaria italica]
	c85526.graph_c0	-7.51257	-2.19565	--	Probable cytokinin riboside 5&apos;-monophosphate phosphoribohydrolase LOGL7 OS=Oryza sativa subsp. japonica (Rice) PE=2 SV=1	hypothetical protein SORBIDRAFT_09g027020 [Sorghum bicolor]
cytokinin glucosyltransferase activity	c100426.graph_c1	4.86543	3.89873	UDP-glucoronosyl and UDP-glucosyl transferase	UDP-glycosyltransferase 73C5 GN=F13K3.20 OS=Arabidopsis thaliana (Mouse-ear cress) PE=2 SV=1	cytokinin-O-glucosyltransferase 3 precursor [Zea mays]
	c94434.graph_c0	4.59891	3.43361	UDP-glucoronosyl and UDP-glucosyl transferase	Cyanohydrin beta-glucosyltransferase GN=UGT85B1 OS=Sorghum bicolor (Sorghum) PE=1 SV=1	TPA: cytokinin-O-glucosyltransferase 2 [Zea mays]
	c96326.graph_c1	4.1059	4.17805	--	UDP-glycosyltransferase 73C5 GN=F13K3.20 OS=Arabidopsis thaliana (Mouse-ear cress) PE=2 SV=1	cytokinin-O-glucosyltransferase 1 [Zea mays]
cytokinin metabolism	c98566.graph_c0	2.83939	1.42087	Cytokinin dehydrogenase 1, FAD and cytokinin binding;; FAD binding domain	Cytokinin dehydrogenase 11 (Precursor) GN=P0690E03.23 OS=Oryza sativa subsp. japonica (Rice) PE=2 SV=1	cytokinin dehydrogenase 10 [Zea mays]
	c96648.graph_c0	-7.31151	-2.20522	Cytokinin dehydrogenase 1, FAD and cytokinin binding;; FAD binding domain	Cytokinin dehydrogenase 8 (Precursor) OS=Oryza sativa subsp. japonica (Rice) PE=3 SV=1	PREDICTED: cytokinin dehydrogenase 8-like [Setaria italica]
	c94478.graph_c0	-5.23256	-2.77748	Cytokinin dehydrogenase 1, FAD and cytokinin binding;; FAD binding domain	Cytokinin dehydrogenase 3 (Precursor) OS=Oryza sativa subsp. japonica (Rice) PE=2 SV=1	PREDICTED: cytokinin dehydrogenase 3-like [Setaria italica]
response to cytokinin	c100965.graph_c1	4.4694	2.42239	--	--	predicted protein [Hordeum vulgare subsp. vulgare]
	c100965.graph_c0	3.79611	2.21988	Putative S-adenosyl-L-methionine-dependent methyltransferase;; Methyltransferase domain	Probable pectin methyltransferase QUA2 OS=Arabidopsis thaliana (Mouse-ear cress) PE=1 SV=2	PREDICTED: probable pectin methyltransferase QUA2-like [Setaria italica]
	c93589.graph_c0	2.59713	4.04562	Copine;; Copine	E3 ubiquitin-protein ligase RGLG1 GN=RGLG1 OS=Arabidopsis thaliana (Mouse-ear cress) PE=1 SV=1	hypothetical protein SORBIDRAFT_02g011340 [Sorghum bicolor]
	c99358.graph_c0	1.94032	1.84196	Copine;; Transmembrane amino acid transporter protein;; Transmembrane amino acid transporter protein	E3 ubiquitin-protein ligase RGLG2 GN=RGLG2 OS=Arabidopsis thaliana (Mouse-ear cress) PE=1 SV=1	hypothetical protein SORBIDRAFT_03g043290 [Sorghum bicolor]
	c90963.graph_c0	1.91558	2.24147	ACT domain;; ACT domain;; ACT domain	ACT domain-containing protein ACR4 {ECO:0000305} OS=Arabidopsis thaliana (Mouse-ear cress) PE=2 SV=1	PREDICTED: uncharacterized protein LOC101774584 isoform X1 [Setaria italica]
	c95382.graph_c0	1.81772	3.04776	Monogalactosyldiacylglycerol (MGDG) synthase;; Glycosyl transferase family 1;; Glycosyltransferase family 28 C-terminal domain	Probable monogalactosyldiacylglycerol synthase 3, chloroplastic (Precursor) OS=Oryza sativa subsp. japonica (Rice) PE=3 SV=2	PREDICTED: probable monogalactosyldiacylglycerol synthase 3, chloroplastic-like [Setaria italica]
	c92866.graph_c0	-1.67459	-1.79488	Response regulator receiver domain	Two-component response regulator ARR4 GN=T10O24.8 OS=Arabidopsis thaliana (Mouse-ear cress) PE=1 SV=1	PREDICTED: two-component response regulator ARR4-like [Setaria italica]
	c98082.graph_c0	-3.42271	-1.80667	ACT domain;; ACT domain;; ACT domain	ACT domain-containing protein ACR4 {ECO:0000305} OS=Arabidopsis thaliana (Mouse-ear cress) PE=2 SV=1	hypothetical protein OsJ_11253 [Oryza sativa Japonica Group]
auxin-activated signaling pathway (2h cold)	c85411.graph_c3	-5.37669	-2.89727	Auxin-induced protein 15A OS=Glycine max (Soybean) PE=2 SV=1	Function unknown	putative auxin-induced protein TGSAUR22 [Oryza sativa Japonica Group]
	c77557.graph_c0	-2.599	-2.15476	--	Function unknown	PREDICTED: uncharacterized protein LOC102710048 [Oryza brachyantha]
	c86918.graph_c0	-2.40823	-1.20261	Indole-3-acetic acid-induced protein ARG7 GN=ARG7 OS=Vigna radiata var. radiata (Mung bean) PE=2 SV=1	Function unknown	PREDICTED: uncharacterized protein LOC101780971 [Setaria italica]
	c86337.graph_c0	-2.36325	-1.37163	Auxin-induced protein X10A OS=Glycine max (Soybean) PE=2 SV=1	Function unknown	PREDICTED: auxin-induced protein 10A5-like [Setaria italica]
	c101116.graph_c2	2.25704	2.78309	Auxin response factor 17 OS=Oryza sativa subsp. japonica (Rice) PE=2 SV=1	Transcription	PREDICTED: auxin response factor 17-like [Setaria italica]
	c85997.graph_c0	2.75106	4.06389	Auxin-induced protein X15 OS=Glycine max (Soybean) PE=2 SV=1	Function unknown	Os04g0537100 [Oryza sativa Japonica Group]
IAA metabolism and response to IAA (72h cold)	c43290.graph_c0	-8.70451	-3.44618	Auxin responsive protein	--	PREDICTED: uncharacterized protein LOC101752559 [Setaria italica]
	c77557.graph_c0	-6.46565	-9.00382	Auxin responsive protein	--	PREDICTED: uncharacterized protein LOC102710048 [Oryza brachyantha]
	c85140.graph_c0	-7.28687	-3.76699	Auxin responsive protein	--	hypothetical protein SORBIDRAFT_10g026980 [Sorghum bicolor]
	c79060.graph_c0	-5.91946	-3.21271	Dormancy/auxin associated protein	--	PREDICTED: uncharacterized protein LOC102702401 [Oryza brachyantha]
	c88197.graph_c1	-2.37513	-1.3316	Auxin response factor	Auxin response factor 10 OS=Oryza sativa subsp. japonica (Rice) PE=2 SV=3	PREDICTED: auxin response factor 10-like [Oryza brachyantha]
	c95588.graph_c0	2.98043	3.38193	B3 DNA binding domain;; Auxin response factor	Auxin response factor 16 GN=OsJ_019622 OS=Oryza sativa subsp. japonica (Rice) PE=2 SV=1	PREDICTED: auxin response factor 19-like isoform X2 [Musa acuminata subsp. malaccensis]
	c96996.graph_c1	1.71414	1.66665	AUX/IAA family;; Auxin response factor	Auxin response factor 19 OS=Oryza sativa subsp. japonica (Rice) PE=2 SV=2	PREDICTED: auxin response factor 19-like isoform X1 [Setaria italica]
	c94397.graph_c4	2.6761	2.39395	Auxin response factor;; B3 DNA binding domain	Auxin response factor 22 GN=OSJNBa0093B11.2 OS=Oryza sativa subsp. japonica (Rice) PE=2 SV=1	TPA: hypothetical protein ZEAMMB73_456369 [Zea mays]
	c100737.graph_c3	2.83872	2.50057	--	Auxin response factor 24 GN=ARF24 OS=Oryza sativa subsp. japonica (Rice) PE=2 SV=1	hypothetical protein SORBIDRAFT_08g014320 [Sorghum bicolor]
	c92983.graph_c0	-4.88405	-1.91619	Auxin response factor	Auxin response factor 25 OS=Oryza sativa subsp. japonica (Rice) PE=2 SV=1	hypothetical protein SORBIDRAFT_08g021460 [Sorghum bicolor]
	c92983.graph_c1	-8.87696	-1.5446	B3 DNA binding domain	Auxin response factor 25 OS=Oryza sativa subsp. japonica (Rice) PE=2 SV=1	PREDICTED: auxin response factor 25-like [Setaria italica]
	c92983.graph_c2	-4.26681	-2.64055	AUX/IAA family	Auxin response factor 25 OS=Oryza sativa subsp. japonica (Rice) PE=2 SV=1	PREDICTED: auxin response factor 25-like [Brachypodium distachyon]
	c95588.graph_c2	2.78047	3.0091	AUX/IAA family;; Auxin response factor	Auxin response factor 5 OS=Oryza sativa subsp. japonica (Rice) PE=2 SV=2	PREDICTED: auxin response factor 5-like [Setaria italica]
	c99836.graph_c1	3.29629	2.8004	--	Auxin response factor 8 OS=Oryza sativa subsp. japonica (Rice) PE=2 SV=1	hypothetical protein SORBIDRAFT_04g026610 [Sorghum bicolor]
	c85997.graph_c0	3.1352	2.06531	Auxin responsive protein	Auxin-induced protein X15 OS=Glycine max (Soybean) PE=2 SV=1	Os04g0537100 [Oryza sativa Japonica Group]
	c85381.graph_c0	4.26188	3.2135	AUX/IAA family	Auxin-responsive protein IAA14 GN=OSJNBa0094F01.9 OS=Oryza sativa subsp. japonica (Rice) PE=2 SV=1	hypothetical protein SORBIDRAFT_01g005110 [Sorghum bicolor]
	c96309.graph_c0	-4.27523	-4.98948	AUX/IAA family	Auxin-responsive protein IAA25 GN=IAA25 OS=Oryza sativa subsp. japonica (Rice) PE=2 SV=1	PREDICTED: auxin-responsive protein IAA25-like isoform X3 [Oryza brachyantha]
	c86918.graph_c0	-3.37127	-2.49937	Auxin responsive protein	Indole-3-acetic acid-induced protein ARG7 GN=ARG7 OS=Vigna radiata var. radiata (Mung bean) PE=2 SV=1	PREDICTED: uncharacterized protein LOC101780971 [Setaria italica]
	c90198.graph_c0	2.20464	2.13167	Auxin responsive protein	Indole-3-acetic acid-induced protein ARG7 GN=ARG7 OS=Vigna radiata var. radiata (Mung bean) PE=2 SV=1	PREDICTED: uncharacterized protein LOC101773488 [Setaria italica]
	c94355.graph_c1	2.45374	1.877	Protein of unknown function (DUF568)	Cytochrome b561 and DOMON domain-containing protein At3g25290 (Precursor) GN=At3g25290 OS=Arabidopsis thaliana (Mouse-ear cress) PE=2 SV=1	PREDICTED: auxin-induced in root cultures protein 12-like [Setaria italica]
	c79060.graph_c1	-5.66188	-3.87933	--	--	PREDICTED: auxin-repressed 12.5 kDa protein-like isoform X1 [Setaria italica]
	c74489.graph_c0	-5.11735	-4.25711	Dormancy/auxin associated protein	Auxin-repressed 12.5 kDa protein OS=Fragaria ananassa (Strawberry) PE=2 SV=1	PREDICTED: auxin-repressed 12.5 kDa protein-like [Setaria italica]
	c77565.graph_c0	5.11507	4.78865	Peptidase family M20/M25/M40	IAA-amino acid hydrolase ILR1-like 6 (Precursor) GN=P0532H03.15 OS=Oryza sativa subsp. japonica (Rice) PE=2 SV=1	PREDICTED: IAA-amino acid hydrolase ILR1-like 6-like [Setaria italica]
	c95395.graph_c0	3.18817	2.76653	GH3 auxin-responsive promoter;; GH3 auxin-responsive promoter	Probable indole-3-acetic acid-amido synthetase GH3.5 GN=OSJNBa0009C07.16 OS=Oryza sativa subsp. japonica (Rice) PE=2 SV=1	PREDICTED: probable indole-3-acetic acid-amido synthetase GH3.5-like isoform X1 [Setaria italica]
	c97740.graph_c1	-3.16186	-1.83653	GH3 auxin-responsive promoter	Probable indole-3-acetic acid-amido synthetase GH3.5 GN=OSJNBa0009C07.16 OS=Oryza sativa subsp. japonica (Rice) PE=2 SV=1	PREDICTED: probable indole-3-acetic acid-amido synthetase GH3.12-like [Setaria italica]
GA metabolism and signaling	c99476.graph_c2	-3.9355	-1.29616	Terpene synthase, N-terminal domain;; Terpene synthase family, metal binding domain	Ent-copalyl diphosphate synthase 1, chloroplastic (Precursor) GN=P0444A09.11 OS=Oryza sativa subsp. japonica (Rice) PE=2 SV=1	PREDICTED: ent-copalyl diphosphate synthase 1, chloroplastic-like [Setaria italica]
	c98151.graph_c0	-2.1616	-3.57059	2OG-Fe(II) oxygenase superfamily;; non-haem dioxygenase in morphine synthesis N-terminal	Gibberellin 20 oxidase 1-B GN=GA20ox1B OS=Triticum aestivum (Wheat) PE=2 SV=1	hypothetical protein SORBIDRAFT_01g000580 [Sorghum bicolor]
	c83213.graph_c1	-1.97233	-2.32855	2OG-Fe(II) oxygenase superfamily	2-oxoglutarate-dependent dioxygenase AOP2 GN=AOP2 OS=Arabidopsis thaliana (Mouse-ear cress) PE=2 SV=1	PREDICTED: gibberellin 3-beta-dioxygenase 1-like [Setaria italica]
	c86154.graph_c0	4.6183	3.67419	non-haem dioxygenase in morphine synthesis N-terminal	Gibberellin 3-beta-dioxygenase 2-2 GN=GA3ox2-2 OS=Triticum aestivum (Wheat) PE=2 SV=1	GA3-oxidase [Chikusichloa aquatica]
	c86154.graph_c1	4.79533	2.61262	2OG-Fe(II) oxygenase superfamily	Gibberellin 3-beta-dioxygenase 2-2 GN=GA3ox2-2 OS=Triticum aestivum (Wheat) PE=2 SV=1	GA 3-oxidase 1 [Zea mays]
	c93791.graph_c0	4.489	5.58855	non-haem dioxygenase in morphine synthesis N-terminal;; 2OG-Fe(II) oxygenase superfamily;; 2OG-Fe(II) oxygenase superfamily	Gibberellin 2-beta-dioxygenase 1 GN=GA2OX1 OS=Pisum sativum (Garden pea) PE=1 SV=1	gibberellin 2-beta-dioxygenase [Zea mays]
	c93791.graph_c2	6.02553	3.35128	non-haem dioxygenase in morphine synthesis N-terminal	Gibberellin 2-beta-dioxygenase GN=GA2OX1 OS=Phaseolus coccineus (Scarlet runner bean) PE=2 SV=1	PREDICTED: gibberellin 2-beta-dioxygenase-like [Setaria italica]
	c92215.graph_c0	9.99335	4.34412	non-haem dioxygenase in morphine synthesis N-terminal;; 2OG-Fe(II) oxygenase superfamily	Gibberellin 2-beta-dioxygenase 8 GN=GA2OX8 OS=Arabidopsis thaliana (Mouse-ear cress) PE=1 SV=2	PREDICTED: gibberellin 2-beta-dioxygenase 8-like [Setaria italica]
	c95389.graph_c1	4.97699	1.59709	2OG-Fe(II) oxygenase superfamily;; non-haem dioxygenase in morphine synthesis N-terminal	Gibberellin 2-beta-dioxygenase 1 GN=GA2OX1 OS=Pisum sativum (Garden pea) PE=1 SV=1	PREDICTED: gibberellin 2-beta-dioxygenase [Brachypodium distachyon]
	c89088.graph_c0	6.71052	1.36229	alpha/beta hydrolase fold;; Carboxylesterase family;; Alpha/beta hydrolase family	Probable carboxylesterase 13 GN=CXE13 OS=Arabidopsis thaliana (Mouse-ear cress) PE=1 SV=1	gibberellin receptor GID1L2 [Zea mays]
	c100711.graph_c3	2.49304	2.37506	--	Gibberellin receptor GID1 OS=Oryza sativa subsp. japonica (Rice) PE=1 SV=1	PREDICTED: gibberellin receptor GID1-like [Setaria italica]
	c98444.graph_c0	3.86675	1.98694	GRAS domain family;; Protein of unknown function (DUF1618)	Chitin-inducible gibberellin-responsive protein 1 GN=P0006G05.102 OS=Oryza sativa subsp. japonica (Rice) PE=2 SV=1	PREDICTED: chitin-inducible gibberellin-responsive protein 1-like [Setaria italica]
	c75008.graph_c0	1.91356	1.84989	--	--	PREDICTED: chitin-inducible gibberellin-responsive protein 2-like [Setaria italica]
	c93818.graph_c2	-3.58262	-2.08949	GRAS domain family	Chitin-inducible gibberellin-responsive protein 2 GN=OJ1127_E01.113 OS=Oryza sativa subsp. japonica (Rice) PE=2 SV=1	PREDICTED: chitin-inducible gibberellin-responsive protein 2-like isoform X1 [Setaria italica]
