# Supplementary material for: Responses of Manila Grass (Zoysia matrella) to chilling stress: From transcriptomics to physiology
Source: PLoS One. 2020 Jul 20;15(7):e0235972. doi: 10.1371/journal.pone.0235972 (PMC7371177; doi:10.1371/journal.pone.0235972)
Supplement: S14 Table — (XLSX) [file pone.0235972.s014.xlsx]

## Sheet: Sheet1
Table S14 DEGs related to other stresses and responses
Cold-time point	Biological function	ID	logFC in HigSeq2000 platform	logFC in HihSeq X10 platform	Pfam_annotation	Swissprot_annotation	nr_annotation
2h	Peroxidase acvity	c76954.graph_c0	-2.60152	-3.51815	--	Peroxidase 1 (Precursor) OS=Hordeum vulgare (Barley) PE=2 SV=1	--
		c76954.graph_c1	-2.68566	-2.7296	Peroxidase	Peroxidase 70 (Precursor) GN=PER70 OS=Zea mays (Maize) PE=1 SV=1	PREDICTED: peroxidase 70 isoform X1 [Zea mays]
		c79137.graph_c1	-5.70127	-1.72682	--	Peroxidase 2 (Precursor) OS=Oryza sativa subsp. japonica (Rice) PE=2 SV=1	PREDICTED: peroxidase 2-like [Setaria italica]
		c79137.graph_c3	-4.69595	-1.41267	Peroxidase	Peroxidase 70 (Precursor) GN=PER70 OS=Zea mays (Maize) PE=1 SV=1	TPA: peroxidase J [Zea mays]
		c89783.graph_c0	-3.08355	-2.06738	--	Peroxidase P7 OS=Brassica rapa subsp. rapa (Turnip) PE=1 SV=3	PREDICTED: uncharacterized protein LOC100841899 [Brachypodium distachyon]
		c89783.graph_c5	2.43379	1.75834	Peroxidase	Peroxidase 65 (Precursor) GN=MQD22.14 OS=Arabidopsis thaliana (Mouse-ear cress) PE=2 SV=2	PREDICTED: peroxidase 65-like [Setaria italica]					S	Function unknown
		c91796.graph_c0	2.9431	2.2505	Peroxidase	Peroxidase 71 (Precursor) GN=MHJ24.10 OS=Arabidopsis thaliana (Mouse-ear cress) PE=1 SV=1	LOC100281032 precursor [Zea mays]					--	--
72h	Response to high light	c81024.graph_c0	4.13	3.52	bZIP transcription factor;; Basic region leucine zipper	Transcription factor HY5 GN=F2I11_150 OS=Arabidopsis thaliana (Mouse-ear cress) PE=1 SV=1	PREDICTED: transcription factor HY5 [Elaeis guineensis]
		c97369.graph_c0	2.56	1.22	bZIP transcription factor;; Basic region leucine zipper	Transcription factor HY5 GN=HY5 OS=Solanum lycopersicum (Tomato) PE=2 SV=1	PREDICTED: transcription factor HY5-like isoform X2 [Setaria italica]
		c82218.graph_c0	3.19	1.07	bZIP transcription factor;; Basic region leucine zipper	Transcription factor HY5 GN=HY5 OS=Solanum lycopersicum (Tomato) PE=2 SV=1	PREDICTED: transcription factor HY5-like [Setaria italica]
		c93400.graph_c1	11.0776	9.0559	Chlorophyll A-B binding protein	Low molecular mass early light-inducible protein HV60, chloroplastic (Precursor) OS=Hordeum vulgare (Barley) PE=2 SV=1	PREDICTED: low molecular mass early light-inducible protein HV90, chloroplastic-like [Setaria italica]
		c81958.graph_c2	8.89713	7.22204	Chlorophyll A-B binding protein	Low molecular mass early light-inducible protein HV90, chloroplastic (Precursor) OS=Hordeum vulgare (Barley) PE=2 SV=1	unknown [Zea mays]
72h	Peroxidase acvity	c87035.graph_c0	2.33074	2.81225	--	Peroxidase 56 (Precursor) GN=F8M21_70 OS=Arabidopsis thaliana (Mouse-ear cress) PE=2 SV=1	Os01g0787000 [Oryza sativa Japonica Group]
		c96713.graph_c1	-1.93968	-2.00226	--	L-ascorbate peroxidase 2, cytosolic OS=Oryza sativa subsp. japonica (Rice) PE=1 SV=1	--
		c86130.graph_c0	-2.18195	-1.59734	--	Peroxidase 2 (Precursor) OS=Oryza sativa subsp. japonica (Rice) PE=2 SV=1	hypothetical protein ZEAMMB73_199916 [Zea mays]
		c89783.graph_c0	-2.54967	-2.12132	--	Peroxidase P7 OS=Brassica rapa subsp. rapa (Turnip) PE=1 SV=3	PREDICTED: uncharacterized protein LOC100841899 [Brachypodium distachyon]
		c61673.graph_c0	10.184	3.5587	Peroxidase	Peroxidase 2 (Precursor) GN=PER2 OS=Zea mays (Maize) PE=2 SV=1	predicted protein [Hordeum vulgare subsp. vulgare]
		c86550.graph_c0	-2.13041	-1.59455	Peroxidase	Peroxidase 1 (Precursor) GN=OJ1057_B02.6 OS=Oryza sativa subsp. japonica (Rice) PE=2 SV=2	PREDICTED: peroxidase 1-like [Setaria italica]
		c85362.graph_c0	-2.30809	-1.12428	Peroxidase	Peroxidase 12 (Precursor) OS=Arabidopsis thaliana (Mouse-ear cress) PE=1 SV=1	PREDICTED: cationic peroxidase SPC4-like isoform X2 [Setaria italica]
		c93667.graph_c0	-3.26522	-1.0047	Peroxidase	Peroxidase 1 (Precursor) GN=OJ1057_B02.6 OS=Oryza sativa subsp. japonica (Rice) PE=2 SV=2	hypothetical protein SORBIDRAFT_2674s002010 [Sorghum bicolor]
		c84699.graph_c0	-3.88302	-3.16594	Peroxidase	Peroxidase 47 (Precursor) GN=F17M5.180 OS=Arabidopsis thaliana (Mouse-ear cress) PE=2 SV=2	hypothetical protein SORBIDRAFT_07g001280 [Sorghum bicolor]
		c76954.graph_c1	-4.10028	-2.90536	Peroxidase	Peroxidase 70 (Precursor) GN=PER70 OS=Zea mays (Maize) PE=1 SV=1	PREDICTED: peroxidase 70 isoform X1 [Zea mays]
		c87035.graph_c1	2.22515	2.26746	Peroxidase;; Peroxidase	Peroxidase 3 (Precursor) GN=YUP8H12.13 OS=Arabidopsis thaliana (Mouse-ear cress) PE=2 SV=1	peroxidase 56 precursor [Zea mays]
		c76954.graph_c0	-5.16368	-3.1586	--	Peroxidase 1 (Precursor) OS=Hordeum vulgare (Barley) PE=2 SV=1	--
		c89923.graph_c0	-5.63975	-4.33864	Peroxidase;; Peroxidase	Peroxidase 71 (Precursor) GN=MHJ24.10 OS=Arabidopsis thaliana (Mouse-ear cress) PE=1 SV=1	hypothetical protein SORBIDRAFT_01g007240 [Sorghum bicolor]
		c93253.graph_c1	-5.62801	-3.67565	--	Putative L-ascorbate peroxidase 6 GN=APX6 OS=Arabidopsis thaliana (Mouse-ear cress) PE=2 SV=1	hypothetical protein OsJ_27981 [Oryza sativa Japonica Group]
72h	Superoxide dismutase acvity	c89528.graph_c2	-2.6218	-1.86828	Iron/manganese superoxide dismutases, C-terminal domain	Superoxide dismutase [Fe] 1, chloroplastic (Precursor) OS=Oryza sativa subsp. japonica (Rice) PE=2 SV=1	predicted protein [Hordeum vulgare subsp. vulgare]
		c89528.graph_c1	-2.34366	-1.16455	Iron/manganese superoxide dismutases, C-terminal domain;; Iron/manganese superoxide dismutases, alpha-hairpin domain	Superoxide dismutase [Fe] 1, chloroplastic (Precursor) OS=Oryza sativa subsp. japonica (Rice) PE=2 SV=1	PREDICTED: superoxide dismutase [Fe] 1, chloroplastic-like [Oryza brachyantha]
72h	Glutathione metabolism	c78588.graph_c0	7.97249	6.2941	Glutathione S-transferase, C-terminal domain;; Glutathione S-transferase, N-terminal domain;; Glutathione S-transferase, N-terminal domain;; Glutathione S-transferase, C-terminal domain;; Glutathione S-transferase, N-terminal domain	Probable glutathione S-transferase GSTF1 OS=Oryza sativa subsp. japonica (Rice) PE=1 SV=2	PREDICTED: probable glutathione S-transferase GSTF1-like [Setaria italica]
		c86324.graph_c3	7.75167	2.46635	Glutathione S-transferase, N-terminal domain;; Glutathione S-transferase, N-terminal domain;; Glutathione S-transferase, N-terminal domain	Glutathione S-transferase U17 GN=At1g10370 OS=Arabidopsis thaliana (Mouse-ear cress) PE=2 SV=1	hypothetical protein OsI_34395 [Oryza sativa Indica Group]
		c73440.graph_c0	5.89202	4.78285	Glutathione S-transferase, N-terminal domain;; Glutathione S-transferase, N-terminal domain;; Glutathione S-transferase, N-terminal domain;; Glutathione S-transferase, C-terminal domain;; Glutathione S-transferase, C-terminal domain	Probable glutathione S-transferase GSTU6 GN=OSJNBb0038A07.2 OS=Oryza sativa subsp. japonica (Rice) PE=2 SV=2	hypothetical protein SORBIDRAFT_05g026490 [Sorghum bicolor]
		c86324.graph_c1	5.15435	3.70614	Glutathione S-transferase, N-terminal domain	Probable glutathione S-transferase GSTU6 GN=OSJNBb0038A07.2 OS=Oryza sativa subsp. japonica (Rice) PE=2 SV=2	TPA: hypothetical protein ZEAMMB73_869865 [Zea mays]
		c50875.graph_c0	4.62704	2.00615	--	Probable glutathione S-transferase GSTU1 GN=GSTU1 OS=Oryza sativa subsp. indica (Rice) PE=1 SV=1	hypothetical protein SORBIDRAFT_10g022780 [Sorghum bicolor]
		c84075.graph_c1	4.60662	8.56034	Glutathione S-transferase, N-terminal domain;; Glutathione S-transferase, N-terminal domain;; Glutathione S-transferase, N-terminal domain	Probable glutathione S-transferase GSTU6 GN=OSJNBb0038A07.2 OS=Oryza sativa subsp. japonica (Rice) PE=2 SV=2	PREDICTED: probable glutathione S-transferase GSTU6-like isoform X2 [Setaria italica]
		c86324.graph_c2	4.55163	2.33674	Glutathione S-transferase, C-terminal domain;; Glutathione S-transferase, C-terminal domain	Probable glutathione S-transferase GSTU6 GN=OSJNBb0038A07.2 OS=Oryza sativa subsp. japonica (Rice) PE=2 SV=2	hypothetical protein SORBIDRAFT_01g030780 [Sorghum bicolor]
		c84075.graph_c0	4.51619	3.92353	Glutathione S-transferase, C-terminal domain;; Glutathione S-transferase, N-terminal domain;; Glutathione S-transferase, N-terminal domain;; Glutathione S-transferase, N-terminal domain	Glutathione S-transferase U17 GN=At1g10370 OS=Arabidopsis thaliana (Mouse-ear cress) PE=2 SV=1	PREDICTED: probable glutathione S-transferase GSTU6-like [Setaria italica]
		c95633.graph_c1	4.47536	5.01926	Glutathione S-transferase, C-terminal domain;; Glutathione S-transferase, C-terminal domain;; Glutathione S-transferase, N-terminal domain;; Glutathione S-transferase, N-terminal domain	Probable glutathione S-transferase GSTU6 GN=OSJNBb0038A07.2 OS=Oryza sativa subsp. japonica (Rice) PE=2 SV=2	PREDICTED: probable glutathione S-transferase GSTU6-like [Setaria italica]
		c89740.graph_c0	4.18894	2.59264	Glutathione S-transferase, N-terminal domain;; Glutathione S-transferase, N-terminal domain;; Glutathione S-transferase, C-terminal domain;; Glutathione S-transferase, N-terminal domain;; Glutathione S-transferase, C-terminal domain	Glutathione S-transferase TCHQD GN=TCHQD OS=Arabidopsis thaliana (Mouse-ear cress) PE=2 SV=1	PREDICTED: glutathione S-transferase TCHQD-like isoform X1 [Setaria italica]
		c74103.graph_c0	3.71738	4.61376	Glutathione S-transferase, N-terminal domain;; Glutathione S-transferase, N-terminal domain;; Glutathione S-transferase, N-terminal domain;; Glutathione S-transferase, C-terminal domain;; Glutathione S-transferase, C-terminal domain	Probable glutathione S-transferase GSTU6 GN=OSJNBb0038A07.2 OS=Oryza sativa subsp. japonica (Rice) PE=2 SV=2	hypothetical protein SORBIDRAFT_01g030880 [Sorghum bicolor]
		c74199.graph_c1	3.21309	3.3138	--	Probable glutathione S-transferase GSTU1 GN=GSTU1 OS=Oryza sativa subsp. indica (Rice) PE=1 SV=1	PREDICTED: probable glutathione S-transferase GSTU1-like [Oryza brachyantha]
		c74199.graph_c0	3.10681	3.59718	Glutathione S-transferase, N-terminal domain;; Glutathione S-transferase, N-terminal domain;; Glutathione S-transferase, N-terminal domain;; Glutathione S-transferase, C-terminal domain;; Glutathione S-transferase, C-terminal domain	Probable glutathione S-transferase GSTU1 GN=GSTU1 OS=Oryza sativa subsp. indica (Rice) PE=1 SV=1	PREDICTED: probable glutathione S-transferase GSTU1-like [Setaria italica]
		c73968.graph_c0	1.88708	1.23405	Glutathione S-transferase, N-terminal domain;; Glutathione S-transferase, C-terminal domain;; Glutathione S-transferase, N-terminal domain;; Glutathione S-transferase, N-terminal domain	Glutathione S-transferase 1 GN=GST1 OS=Zea mays (Maize) PE=1 SV=4	glutathione s-transferase II [Cynodon dactylon]
		c86551.graph_c0	1.84863	1.54536	Glutathione S-transferase, N-terminal domain;; Glutathione S-transferase, N-terminal domain	Protein IN2-1 homolog B GN=GSTZ5 OS=Oryza sativa subsp. japonica (Rice) PE=2 SV=1	IN2-1 protein [Zea mays]
		c80975.graph_c0	1.76462	1.20636	Glutathione S-transferase, N-terminal domain;; Glutathione S-transferase, N-terminal domain;; Glutathione S-transferase, C-terminal domain;; Glutathione S-transferase, C-terminal domain	Protein IN2-1 homolog B GN=GSTZ5 OS=Oryza sativa subsp. japonica (Rice) PE=2 SV=1	PREDICTED: protein IN2-1 homolog B-like isoform X2 [Setaria italica]
		c80975.graph_c0	1.76462	1.20636	Glutathione S-transferase, N-terminal domain;; Glutathione S-transferase, N-terminal domain;; Glutathione S-transferase, C-terminal domain;; Glutathione S-transferase, C-terminal domain	Protein IN2-1 homolog B GN=GSTZ5 OS=Oryza sativa subsp. japonica (Rice) PE=2 SV=1	PREDICTED: protein IN2-1 homolog B-like isoform X2 [Setaria italica]
		c95633.graph_c0	-1.75032	-2.04482	Glutathione S-transferase, N-terminal domain;; Glutathione S-transferase, N-terminal domain;; Glutathione S-transferase, N-terminal domain;; Glutathione S-transferase, C-terminal domain;; Glutathione S-transferase, C-terminal domain;; Glutathione S-transferase, N-terminal domain;; Glutathione S-transferase, N-terminal domain;; Glutathione S-transferase, N-terminal domain	Glutathione S-transferase U8 GN=GSTU8 OS=Arabidopsis thaliana (Mouse-ear cress) PE=2 SV=1	PREDICTED: probable glutathione S-transferase-like [Setaria italica]
		c86742.graph_c0	-1.99391	-1.95404	Glutathione S-transferase, N-terminal domain;; Glutathione S-transferase, N-terminal domain;; Glutathione S-transferase, N-terminal domain;; Glutathione S-transferase, C-terminal domain;; Glutathione S-transferase, C-terminal domain	Glutathione S-transferase F11 GN=T17B22.12 OS=Arabidopsis thaliana (Mouse-ear cress) PE=2 SV=1	unknown [Zea mays]
		c95394.graph_c1	-2.3092	-1.10794	Glutathione S-transferase, N-terminal domain;; Glutathione S-transferase, N-terminal domain;; Glutathione S-transferase, N-terminal domain;; Glutathione S-transferase, C-terminal domain;; Glutathione S-transferase, C-terminal domain	Probable glutathione S-transferase GSTU1 GN=GSTU1 OS=Oryza sativa subsp. indica (Rice) PE=1 SV=1	PREDICTED: probable glutathione S-transferase GSTU1-like [Setaria italica]
		c82291.graph_c0	-2.45655	-1.4061	Plant transposon protein;; Plant transposon protein;; Plant transposon protein	Glutathione S-transferase T3 GN=K1O13.1 OS=Arabidopsis thaliana (Mouse-ear cress) PE=2 SV=1	transposon protein, putative, Pong sub-class, expressed [Oryza sativa Japonica Group]
		c92761.graph_c0	-2.76593	-1.43017	Glutathione S-transferase, N-terminal domain;; Glutathione S-transferase, N-terminal domain;; Glutathione S-transferase, N-terminal domain	Glutathione S-transferase GN=GSTZ1 OS=Triticum aestivum (Wheat) PE=1 SV=1	hypothetical protein SORBIDRAFT_08g006680 [Sorghum bicolor]
		c79401.graph_c0	-3.11132	-1.74346	Glutathione S-transferase, N-terminal domain;; Glutathione S-transferase, N-terminal domain;; Glutathione S-transferase, C-terminal domain;; Glutathione S-transferase, N-terminal domain;; Glutathione S-transferase, C-terminal domain	Glutathione S-transferase 3 GN=GST3 OS=Zea mays (Maize) PE=1 SV=4	PREDICTED: glutathione S-transferase 3-like [Setaria italica]
		c70929.graph_c0	-6.4195	-3.88326	Glutathione S-transferase, N-terminal domain;; Glutathione S-transferase, N-terminal domain;; Glutathione S-transferase, N-terminal domain;; Glutathione S-transferase, C-terminal domain;; Glutathione S-transferase, C-terminal domain	Probable glutathione S-transferase GSTU6 GN=OSJNBb0038A07.2 OS=Oryza sativa subsp. japonica (Rice) PE=2 SV=2	LOC542632 [Zea mays]
		c94888.graph_c0	3.31556	1.66675	Pyridine nucleotide-disulphide oxidoreductase;; Pyridine nucleotide-disulphide oxidoreductase, dimerisation domain;; Pyridine nucleotide-disulphide oxidoreductase;; Pyridine nucleotide-disulphide oxidoreductase, dimerisation domain	Glutathione reductase, chloroplastic (Precursor) GN=EMB2360 OS=Arabidopsis thaliana (Mouse-ear cress) PE=2 SV=1	hypothetical protein SORBIDRAFT_01g021980 [Sorghum bicolor]
		c95909.graph_c7	-3.44703	-1.42948	Eukaryotic glutathione synthase, ATP binding domain;; Eukaryotic glutathione synthase	Glutathione synthetase, chloroplastic (Precursor) GN=GSH2 OS=Brassica juncea (Indian mustard) PE=2 SV=1	putative glutathione synthetase [Zea mays]
		c89599.graph_c0	-3.66483	-1.20392	Eukaryotic glutathione synthase, ATP binding domain;; Eukaryotic glutathione synthase	Glutathione synthetase, chloroplastic (Precursor) GN=GSH2 OS=Brassica juncea (Indian mustard) PE=2 SV=1	predicted protein [Hordeum vulgare subsp. vulgare]
		c98062.graph_c0	-3.00681	-1.41022	Gamma-glutamyltranspeptidase	Gamma-glutamyltranspeptidase 1 (Precursor) GN=GGT1 OS=Arabidopsis thaliana (Mouse-ear cress) PE=2 SV=1	PREDICTED: gamma-glutamyltranspeptidase 1-like [Setaria italica]
		c93253.graph_c1	-5.62801	-3.67565	--	Putative L-ascorbate peroxidase 6 GN=APX6 OS=Arabidopsis thaliana (Mouse-ear cress) PE=2 SV=1	hypothetical protein OsJ_27981 [Oryza sativa Japonica Group]
		c88598.graph_c1	6.7743	6.43168	6-phosphogluconate dehydrogenase, C-terminal domain	6-phosphogluconate dehydrogenase, decarboxylating 1 OS=Oryza sativa subsp. japonica (Rice) PE=2 SV=1	6-phosphogluconate dehydrogenase [Zea mays]
		c93311.graph_c0	2.66403	1.99069	6-phosphogluconate dehydrogenase, C-terminal domain;; NAD binding domain of 6-phosphogluconate dehydrogenase	6-phosphogluconate dehydrogenase, decarboxylating 1 OS=Oryza sativa subsp. japonica (Rice) PE=2 SV=1	PREDICTED: 6-phosphogluconate dehydrogenase, decarboxylating 1-like [Setaria italica]
		c96800.graph_c0	2.70158	1.40758	6-phosphogluconate dehydrogenase, C-terminal domain;; NAD binding domain of 6-phosphogluconate dehydrogenase	6-phosphogluconate dehydrogenase, decarboxylating 2, chloroplastic (Precursor) GN=G6PGH2 OS=Oryza sativa subsp. japonica (Rice) PE=2 SV=1	Os11g0484500 [Oryza sativa Japonica Group]
		c97866.graph_c0	-3.71445	-1.84157	Glucose-6-phosphate dehydrogenase, NAD binding domain;; Glucose-6-phosphate dehydrogenase, C-terminal domain;; Glucose-6-phosphate dehydrogenase, C-terminal domain	Glucose-6-phosphate 1-dehydrogenase, chloroplastic (Precursor) OS=Solanum tuberosum (Potato) PE=1 SV=1	uncharacterized protein LOC100383765 [Zea mays]
		c87444.graph_c0	1.97105	1.12649	Glucose-6-phosphate dehydrogenase, C-terminal domain;; Glucose-6-phosphate dehydrogenase, NAD binding domain	Glucose-6-phosphate 1-dehydrogenase, cytoplasmic isoform GN=G6PDH OS=Solanum tuberosum (Potato) PE=2 SV=1	glucose-6-phosphate dehydrogenase [Saccharum hybrid cultivar Yacheng05-179]
72h	response to water deprivation	c85261.graph_c0	11.6037	6.9706	Dehydrin	Dehydrin DHN1 GN=DHN1 OS=Zea mays (Maize) PE=1 SV=2	dehydrin [Sorghum bicolor]
		c88396.graph_c1	11.3166	8.82221	Dehydrin	Dehydrin COR410 GN=COR410 OS=Triticum aestivum (Wheat) PE=2 SV=1	PREDICTED: dehydrin COR410-like [Setaria italica]
		c74176.graph_c1	10.6095	9.80393	Dehydrin	Dehydrin Rab25 GN=P0421H07.13 OS=Oryza sativa subsp. japonica (Rice) PE=2 SV=2	hypothetical protein SORBIDRAFT_03g032255 [Sorghum bicolor]
		c97024.graph_c3	10.1849	5.68592	--	Galactinol synthase 2 GN=GOLS2 OS=Arabidopsis thaliana (Mouse-ear cress) PE=1 SV=1	PREDICTED: galactinol synthase 2-like [Setaria italica]
		c82248.graph_c0	7.70614	7.35558	AN1-like Zinc finger	Zinc finger AN1 domain-containing stress-associated protein 17 GN=OSJNBa0048A13.10 OS=Oryza sativa subsp. japonica (Rice) PE=2 SV=1	PREDICTED: zinc finger AN1 domain-containing stress-associated protein 17-like [Setaria italica]
		c94687.graph_c0	7.09757	6.24076	Protein phosphatase 2C	Probable protein phosphatase 2C 30 OS=Oryza sativa subsp. japonica (Rice) PE=2 SV=1	uncharacterized protein LOC101027236 [Zea mays]
		c88598.graph_c1	6.7743	6.43168	6-phosphogluconate dehydrogenase, C-terminal domain	6-phosphogluconate dehydrogenase, decarboxylating 1 OS=Oryza sativa subsp. japonica (Rice) PE=2 SV=1	6-phosphogluconate dehydrogenase [Zea mays]
		c85861.graph_c0	5.47377	4.86568	TB2/DP1, HVA22 family	HVA22-like protein a GN=HVA22A OS=Arabidopsis thaliana (Mouse-ear cress) PE=2 SV=1	PREDICTED: HVA22-like protein a-like isoform X1 [Setaria italica]
		c97685.graph_c4	5.46737	2.73687	HSF-type DNA-binding	Heat stress transcription factor B-1 GN=B1342C04.35 OS=Oryza sativa subsp. japonica (Rice) PE=2 SV=1	PREDICTED: heat stress transcription factor B-1-like [Setaria italica]
		c97563.graph_c0	5.41236	4.20034	Protein phosphatase 2C	Probable protein phosphatase 2C 6 OS=Oryza sativa subsp. japonica (Rice) PE=2 SV=1	TPA: putative protein phosphatase 2C family protein [Zea mays]
		c97685.graph_c0	5.14481	3.03596	HSF-type DNA-binding	Heat stress transcription factor B-1 GN=B1342C04.35 OS=Oryza sativa subsp. japonica (Rice) PE=2 SV=1	heat shock factor protein 4 [Zea mays]
		c92688.graph_c0	5.01177	4.20625	Senescence-associated protein	--	hypothetical protein [Zea mays]
		c96092.graph_c0	4.7646	6.52813	Raffinose synthase or seed imbibition protein Sip1	Galactinol--sucrose galactosyltransferase OS=Oryza sativa subsp. japonica (Rice) PE=1 SV=1	hypothetical protein SORBIDRAFT_03g004540 [Sorghum bicolor]
		c91403.graph_c1	4.41717	5.89697	Protein kinase domain;; Protein tyrosine kinase;; NAF domain;; Kinase-like;; Phosphotransferase enzyme family	CBL-interacting protein kinase 6 OS=Oryza sativa subsp. japonica (Rice) PE=2 SV=1	PREDICTED: CBL-interacting protein kinase 6-like [Setaria italica]
		c97024.graph_c2	3.90847	3.91479	Glycosyl transferase family 8	Galactinol synthase 2 GN=GOLS2 OS=Solanum lycopersicum (Tomato) PE=2 SV=1	PREDICTED: galactinol synthase 2-like [Setaria italica]
		c95610.graph_c2	3.8309	4.12645	Protein phosphatase 2C;; Protein phosphatase 2C	Probable protein phosphatase 2C 68 OS=Oryza sativa subsp. japonica (Rice) PE=2 SV=2	PREDICTED: probable protein phosphatase 2C 68 [Brachypodium distachyon]
		c98360.graph_c0	3.30475	2.78778	--	Probable protein phosphatase 2C 50 OS=Oryza sativa subsp. japonica (Rice) PE=3 SV=1	putative protein phosphatase 2C family protein [Zea mays]
		c100260.graph_c1	3.27646	3.55096	CHASE domain;; Histidine kinase-, DNA gyrase B-, and HSP90-like ATPase;; Response regulator receiver domain;; His Kinase A (phospho-acceptor) domain	Histidine kinase 4 GN=T23K3.2 OS=Arabidopsis thaliana (Mouse-ear cress) PE=1 SV=1	histidine kinase [Zea mays]
		c42974.graph_c0	3.17339	9.90143	Multiprotein bridging factor 1;; Helix-turn-helix	Multiprotein-bridging factor 1c GN=MBF1C OS=Arabidopsis thaliana (Mouse-ear cress) PE=1 SV=1	PREDICTED: multiprotein-bridging factor 1c-like [Setaria italica]
		c98478.graph_c0	2.93929	2.09205	Protein phosphatase 2C;; Protein phosphatase 2C	Probable protein phosphatase 2C 9 OS=Oryza sativa subsp. japonica (Rice) PE=2 SV=1	PREDICTED: probable protein phosphatase 2C 9-like [Setaria italica]
		c99830.graph_c0	2.89414	2.82928	--	--	hypothetical protein SORBIDRAFT_02g013010 [Sorghum bicolor]
		c94846.graph_c1	2.8449	2.19586	Glycosyl hydrolase family 14	Beta-amylase 3, chloroplastic (Precursor) OS=Arabidopsis thaliana (Mouse-ear cress) PE=1 SV=3	PREDICTED: beta-amylase 3, chloroplastic-like isoform X1 [Setaria italica]
		c96800.graph_c0	2.70158	1.40758	6-phosphogluconate dehydrogenase, C-terminal domain;; NAD binding domain of 6-phosphogluconate dehydrogenase	6-phosphogluconate dehydrogenase, decarboxylating 2, chloroplastic (Precursor) GN=G6PGH2 OS=Oryza sativa subsp. japonica (Rice) PE=2 SV=1	Os11g0484500 [Oryza sativa Japonica Group]
		c93311.graph_c0	2.66403	1.99069	6-phosphogluconate dehydrogenase, C-terminal domain;; NAD binding domain of 6-phosphogluconate dehydrogenase	6-phosphogluconate dehydrogenase, decarboxylating 1 OS=Oryza sativa subsp. japonica (Rice) PE=2 SV=1	PREDICTED: 6-phosphogluconate dehydrogenase, decarboxylating 1-like [Setaria italica]
		c96893.graph_c1	2.58016	1.71364	WD domain, G-beta repeat	Autophagy-related protein 18a GN=ATG18A OS=Arabidopsis thaliana (Mouse-ear cress) PE=1 SV=1	PREDICTED: autophagy-related protein 18a-like [Setaria italica]
		c94802.graph_c2	2.51655	2.87495	Inhibitor of apoptosis-promoting Bax1	Bax inhibitor 1 OS=Oryza sativa subsp. japonica (Rice) PE=2 SV=1	hypothetical protein SORBIDRAFT_04g002150 [Sorghum bicolor]
		c96993.graph_c0	2.51022	3.43472	Ankyrin repeat;; Ankyrin repeats (3 copies);; Ankyrin repeats (many copies);; Ankyrin repeats (many copies);; Ankyrin repeat;; Domain of unknown function (DUF3354);; Cyclic nucleotide-binding domain;; Ion transport protein;; Ion channel	Potassium channel KOR1 OS=Oryza sativa subsp. japonica (Rice) PE=2 SV=1	PREDICTED: potassium channel KOR1-like isoform X4 [Setaria italica]
		c97137.graph_c0	2.46872	1.37758	ABC transporter transmembrane region;; ABC transporter	ABC transporter C family member 14 GN=F26K9.130 OS=Arabidopsis thaliana (Mouse-ear cress) PE=1 SV=1	hypothetical protein SORBIDRAFT_06g002080 [Sorghum bicolor]
		c99217.graph_c1	2.39292	1.63218	Eukaryotic protein of unknown function (DUF829);; Eukaryotic protein of unknown function (DUF829)	--	PREDICTED: transmembrane protein 53-like [Setaria italica]
		c99619.graph_c4	2.31691	2.58555	Protein phosphatase 2C;; Protein phosphatase 2C	Probable protein phosphatase 2C 48 OS=Oryza sativa subsp. japonica (Rice) PE=2 SV=1	catalytic/ protein phosphatase type 2C [Zea mays]
		c84655.graph_c0	2.30214	1.68378	Hsp90 protein	Heat shock protein 81-1 OS=Oryza sativa subsp. japonica (Rice) PE=3 SV=2	hypothetical protein OsI_31800 [Oryza sativa Indica Group]
		c84759.graph_c0	2.29006	1.60204	NADH:flavin oxidoreductase / NADH oxidase family	12-oxophytodienoate reductase 7 OS=Oryza sativa subsp. japonica (Rice) PE=2 SV=1	PREDICTED: 12-oxophytodienoate reductase 7-like [Setaria italica]
		c100260.graph_c0	1.90274	3.39432	--	--	PREDICTED: histidine kinase 4-like [Setaria italica]
		c95382.graph_c0	1.81772	3.04776	Monogalactosyldiacylglycerol (MGDG) synthase;; Glycosyl transferase family 1;; Glycosyltransferase family 28 C-terminal domain	Probable monogalactosyldiacylglycerol synthase 3, chloroplastic (Precursor) OS=Oryza sativa subsp. japonica (Rice) PE=3 SV=2	PREDICTED: probable monogalactosyldiacylglycerol synthase 3, chloroplastic-like [Setaria italica]
		c99903.graph_c0	1.65584	3.78947	Hsp90 protein;; Histidine kinase-, DNA gyrase B-, and HSP90-like ATPase;; Histidine kinase-, DNA gyrase B-, and HSP90-like ATPase	Heat shock protein 81-1 OS=Oryza sativa subsp. japonica (Rice) PE=3 SV=2	PREDICTED: heat shock protein 81-1-like isoform X1 [Oryza brachyantha]
		c94087.graph_c1	1.64674	2.24169	WRKY DNA -binding domain	Probable WRKY transcription factor 57 OS=Arabidopsis thaliana (Mouse-ear cress) PE=2 SV=1	hypothetical protein OsI_13604 [Oryza sativa Indica Group]
		c82035.graph_c0	1.55534	2.31618	TB2/DP1, HVA22 family	Protein HVA22 GN=HVA22 OS=Hordeum vulgare (Barley) PE=2 SV=1	PREDICTED: protein HVA22-like [Setaria italica]
		c76042.graph_c0	-1.86079	-2.30872	Thioredoxin;; Thioredoxin-like	Thioredoxin-like protein CDSP32, chloroplastic (Precursor) OS=Oryza sativa subsp. japonica (Rice) PE=2 SV=1	PREDICTED: thioredoxin-like protein CDSP32, chloroplastic-like [Setaria italica]
		c98039.graph_c0	-2.27281	-1.40474	FAD binding domain of DNA photolyase;; DNA photolyase	Cryptochrome-2 GN=F19P19.14 OS=Arabidopsis thaliana (Mouse-ear cress) PE=1 SV=2	hypothetical protein SORBIDRAFT_10g013750 [Sorghum bicolor]
		c91302.graph_c0	-2.3137	-1.92795	AP2 domain	AP2-like ethylene-responsive transcription factor At1g16060 GN=At1g16060 OS=Arabidopsis thaliana (Mouse-ear cress) PE=2 SV=1	PREDICTED: AP2-like ethylene-responsive transcription factor At2g41710-like [Setaria italica]
		c92465.graph_c0	-3.24831	-1.47136	--	F-box/LRR-repeat MAX2 homolog GN=OSJNBa0085L11.6-1 OS=Oryza sativa subsp. japonica (Rice) PE=2 SV=2	PREDICTED: F-box/LRR-repeat MAX2 homolog [Setaria italica]
		c91124.graph_c0	-3.27246	-1.09338	Protein of unknown function (DUF819)	Bax inhibitor 1 OS=Oryza sativa subsp. japonica (Rice) PE=2 SV=1	hypothetical protein ZEAMMB73_087512 [Zea mays]
		c100798.graph_c2	-3.36177	-1.28836	Hsp90 protein;; Histidine kinase-, DNA gyrase B-, and HSP90-like ATPase;; Histidine kinase-, DNA gyrase B-, and HSP90-like ATPase;; FMN-dependent dehydrogenase;; IMP dehydrogenase / GMP reductase domain;; DnaJ domain	Endoplasmin homolog (Precursor) OS=Hordeum vulgare (Barley) PE=2 SV=1	PREDICTED: endoplasmin homolog [Setaria italica]
		c87604.graph_c0	-3.47365	-1.53147	POT family	Protein NRT1/ PTR FAMILY 6.3 OS=Arabidopsis thaliana (Mouse-ear cress) PE=1 SV=1	PREDICTED: nitrate transporter 1.1-like [Setaria italica]
		c86259.graph_c0	-3.71047	-3.98983	Helicase conserved C-terminal domain;; DEAD/DEAH box helicase;; DEAD/DEAH box helicase	DEAD-box ATP-dependent RNA helicase 53 OS=Oryza sativa subsp. japonica (Rice) PE=2 SV=2	PREDICTED: LOW QUALITY PROTEIN: DEAD-box ATP-dependent RNA helicase 53-like [Setaria italica]
72h	late embryogenesis abundant protein	c85842.graph_c0	16.0762	10.2316	Late embryogenesis abundant protein	Late embryogenesis abundant protein, group 3 GN=MGL3 OS=Zea mays (Maize) PE=2 SV=1	PREDICTED: late embryogenesis abundant protein, group 3-like isoform X2 [Setaria italica]
		c86560.graph_c0	15.6291	8.22293	Late embryogenesis abundant protein	--	PREDICTED: embryonic protein DC-8-like [Brachypodium distachyon]
		c95162.graph_c0	14.579	9.22767	Late embryogenesis abundant protein	Late embryogenesis abundant protein 1 GN=OsJ_010237 OS=Oryza sativa subsp. japonica (Rice) PE=2 SV=1	PREDICTED: late embryogenesis abundant protein 1-like isoform X1 [Setaria italica]
		c68122.graph_c0	12.6049	9.64454	Late embryogenesis abundant (LEA) group 1	--	--
		c101456.graph_c0	12.3474	7.68589	--	Late embryogenesis abundant protein, group 3 OS=Oryza sativa subsp. japonica (Rice) PE=2 SV=1	PREDICTED: late embryogenesis abundant protein, group 3-like isoform X2 [Setaria italica]
		c86977.graph_c0	9.42519	7.32619	Late embryogenesis abundant protein	--	embryonic protein DC-8 precursor [Zea mays]
		c54788.graph_c0	9.19543	8.33205	Seed maturation protein	Late embryogenesis abundant protein D-34 OS=Gossypium hirsutum (Upland cotton) PE=4 SV=1	PREDICTED: late embryogenesis abundant protein D-34-like [Setaria italica]
		c87125.graph_c0	9.11486	6.19169	Seed maturation protein	Late embryogenesis abundant protein D-34 OS=Gossypium hirsutum (Upland cotton) PE=4 SV=1	PREDICTED: late embryogenesis abundant protein D-34-like [Setaria italica]
		c101355.graph_c0	8.34992	7.88671	Late embryogenesis abundant (LEA) group 1	--	hypothetical protein F775_32644 [Aegilops tauschii]
		c82772.graph_c0	7.73569	4.5785	Late embryogenesis abundant protein	Late embryogenesis abundant protein Lea14-A GN=LEA14-A OS=Gossypium hirsutum (Upland cotton) PE=2 SV=1	PREDICTED: late embryogenesis abundant protein Lea14-A-like [Setaria italica]
		c94634.graph_c0	7.29114	10.1068	Late embryogenesis abundant protein	Protein YLS9 GN=F11F19.11 OS=Arabidopsis thaliana (Mouse-ear cress) PE=2 SV=1	PREDICTED: uncharacterized protein LOC101778419 isoform X1 [Setaria italica]
		c75554.graph_c0	6.38192	2.97481	Late embryogenesis abundant (LEA) group 1	--	PREDICTED: 11 kDa late embryogenesis abundant protein-like [Zea mays]
		c78267.graph_c0	5.96108	5.64992	Late embryogenesis abundant protein	Late embryogenesis abundant protein Lea5 GN=LEA5 OS=Citrus sinensis (Sweet orange) PE=2 SV=1	PREDICTED: late embryogenesis abundant protein Lea5-like [Setaria italica]
		c77246.graph_c0	4.10892	4.15048	Late embryogenesis abundant protein	Protein YLS9 GN=F11F19.11 OS=Arabidopsis thaliana (Mouse-ear cress) PE=2 SV=1	PREDICTED: uncharacterized protein LOC101769159 [Setaria italica]
		c95282.graph_c0	4.07864	4.89352	Late embryogenesis abundant (LEA) group 1	--	--
		c78453.graph_c0	3.75303	4.20371	Late embryogenesis abundant protein	--	hypothetical protein SORBIDRAFT_03g009860 [Sorghum bicolor]
		c89758.graph_c0	2.96442	3.5868	Seed maturation protein	--	PREDICTED: late embryogenesis abundant protein D-34-like isoform X1 [Zea mays]
		c90201.graph_c0	2.75198	1.15568	Late embryogenesis abundant protein	Protein YLS9 GN=F11F19.11 OS=Arabidopsis thaliana (Mouse-ear cress) PE=2 SV=1	uncharacterized protein LOC100276777 [Zea mays]
		c99944.graph_c2	2.05841	1.13221	Late embryogenesis abundant protein	125 kDa kinesin-related protein GN=TKRP125 OS=Nicotiana tabacum (Common tobacco) PE=1 SV=1	PREDICTED: 125 kDa kinesin-related protein-like [Setaria italica]
		c94351.graph_c2	2.03856	3.25182	Late embryogenesis abundant protein	Protein YLS9 GN=F11F19.11 OS=Arabidopsis thaliana (Mouse-ear cress) PE=2 SV=1	PREDICTED: uncharacterized protein LOC101757821 [Setaria italica]
		c90350.graph_c0	-1.86292	-1.24962	Late embryogenesis abundant protein	--	harpin-induced protein [Zea mays]
		c93022.graph_c0	-1.88475	-1.25872	Late embryogenesis abundant protein	--	NDR1/HIN1-Like protein 2 [Zea mays]
		c81586.graph_c0	-4.55636	-3.95926	Late embryogenesis abundant protein	--	PREDICTED: putative GPI-anchored protein PB15E9.01c-like [Oryza brachyantha]
		c85841.graph_c1	-4.91798	-5.21844	Late embryogenesis abundant protein	Protein YLS9 GN=F11F19.11 OS=Arabidopsis thaliana (Mouse-ear cress) PE=2 SV=1	Os11g0157200 [Oryza sativa Japonica Group]
		c77931.graph_c0	-7.03679	-6.18174	Late embryogenesis abundant protein	Protein YLS9 GN=F11F19.11 OS=Arabidopsis thaliana (Mouse-ear cress) PE=2 SV=1	LOC100284275 [Zea mays]
72h	Heat stress transcription factor	c88310.graph_c0	8.87612	6.96938	HSF-type DNA-binding	Heat stress transcription factor C-2a GN=OJ1705_E12.15 OS=Oryza sativa subsp. japonica (Rice) PE=2 SV=1	unknown [Zea mays]
		c89241.graph_c0	6.54169	3.24817	HSF-type DNA-binding	Heat stress transcription factor C-1b OS=Oryza sativa subsp. japonica (Rice) PE=2 SV=1	heat shock factor protein HSF30 [Zea mays]
		c89241.graph_c1	6.24085	2.71488	HSF-type DNA-binding	Heat stress transcription factor C-1b OS=Oryza sativa subsp. japonica (Rice) PE=2 SV=1	hypothetical protein SORBIDRAFT_03g033750 [Sorghum bicolor]
		c94298.graph_c4	3.9614	3.82427	HSF-type DNA-binding	Heat stress transcription factor C-2b OS=Oryza sativa subsp. japonica (Rice) PE=3 SV=1	PREDICTED: heat stress transcription factor C-2b-like [Setaria italica]
		c97685.graph_c0	5.14481	3.03596	HSF-type DNA-binding	Heat stress transcription factor B-1 GN=B1342C04.35 OS=Oryza sativa subsp. japonica (Rice) PE=2 SV=1	heat shock factor protein 4 [Zea mays]
		c97685.graph_c4	5.46737	2.73687	HSF-type DNA-binding	Heat stress transcription factor B-1 GN=B1342C04.35 OS=Oryza sativa subsp. japonica (Rice) PE=2 SV=1	PREDICTED: heat stress transcription factor B-1-like [Setaria italica]
		c98857.graph_c1	3.05808	5.64512	--	Heat stress transcription factor B-2b OS=Oryza sativa subsp. japonica (Rice) PE=2 SV=1	HSF3 [Triticum aestivum]
		c98857.graph_c4	2.67456	5.44202	--	Heat stress transcription factor B-2b OS=Oryza sativa subsp. japonica (Rice) PE=2 SV=1	heat shock factor B2b [Hordeum vulgare subsp. vulgare]
72h	Heat shock protein	c87926.graph_c0	9.95686	9.69467	Hsp20/alpha crystallin family	23.6 kDa heat shock protein, mitochondrial (Precursor) GN=P0419A09.16-1 OS=Oryza sativa subsp. japonica (Rice) PE=2 SV=1	PREDICTED: 23.6 kDa heat shock protein, mitochondrial-like [Setaria italica]
		c79489.graph_c2	8.44728	7.76724	--	Heat shock cognate 70 kDa protein GN=HSP70 OS=Petunia hybrida (Petunia) PE=2 SV=1	uncharacterized protein LOC100272911 [Zea mays]
		c77708.graph_c0	7.32087	5.49291	Hsp20/alpha crystallin family	16.9 kDa class I heat shock protein 1 OS=Oryza sativa subsp. japonica (Rice) PE=1 SV=1	hypothetical protein SORBIDRAFT_03g006880 [Sorghum bicolor]
		c79489.graph_c0	7.07933	9.07726	NAD-specific glutamate dehydrogenase;; Hsp70 protein	Heat shock 70 kDa protein GN=HSP70 OS=Chlamydomonas reinhardtii (Chlamydomonas smithii) PE=1 SV=2	Os03g0277300 [Oryza sativa Japonica Group] ,heat shock cognate 70 kDa protein
		c83177.graph_c0	7.03197	7.57474	Hsp20/alpha crystallin family	19.0 kDa class II heat shock protein OS=Oryza sativa subsp. japonica (Rice) PE=3 SV=1	hypothetical protein SORBIDRAFT_04g007600 [Sorghum bicolor]
		c83721.graph_c0	6.88253	5.58437	Hsp20/alpha crystallin family	26.2 kDa heat shock protein, mitochondrial (Precursor) GN=P0436F11.23 OS=Oryza sativa subsp. japonica (Rice) PE=2 SV=1	hypothetical protein OsI_22183 [Oryza sativa Indica Group]
		c79489.graph_c1	6.32224	6.48509	Hsp70 protein;; NAD-specific glutamate dehydrogenase	Probable mediator of RNA polymerase II transcription subunit 37c GN=At5g02490 OS=Arabidopsis thaliana (Mouse-ear cress) PE=1 SV=2	uncharacterized protein LOC100272911 [Zea mays]
		c99260.graph_c4	6.14508	11.458	Hsp70 protein;; NAD-specific glutamate dehydrogenase	Heat shock 70 kDa protein GN=HSP70 OS=Zea mays (Maize) PE=3 SV=2	heat shock 70kD protein [Mesembryanthemum crystallinum]
		c98475.graph_c0	6.10452	6.5033	Hsp20/alpha crystallin family	--	PREDICTED: 23.2 kDa heat shock protein-like [Oryza brachyantha]
		c89061.graph_c1	5.74432	8.63008	Hsp20/alpha crystallin family	21.9 kDa heat shock protein (Precursor) GN=HSP21.9 OS=Oryza sativa subsp. japonica (Rice) PE=2 SV=1	TPA: class IV heat shock protein [Zea mays]
		c86316.graph_c1	4.82852	2.53292	Hsp20/alpha crystallin family	16.9 kDa class I heat shock protein 1 OS=Oryza sativa subsp. japonica (Rice) PE=1 SV=1	hypothetical protein SORBIDRAFT_03g006880 [Sorghum bicolor]
		c99515.graph_c0	3.8619	2.49538	--	22.0 kDa heat shock protein (Precursor) GN=HSP22.0 OS=Arabidopsis thaliana (Mouse-ear cress) PE=2 SV=1	PREDICTED: dynein assembly factor 3, axonemal homolog [Setaria italica]
		c83478.graph_c0	3.35494	3.85779	Hsp20/alpha crystallin family	Small heat shock protein, chloroplastic (Precursor) GN=HSP21 OS=Pisum sativum (Garden pea) PE=2 SV=1	PREDICTED: 25.3 kDa heat shock protein, chloroplastic-like [Setaria italica]
		c94219.graph_c1	3.29256	6.80321	Hsp70 protein;; Hydantoinase/oxoprolinase	Heat shock cognate 70 kDa protein GN=HSP70 OS=Petunia hybrida (Petunia) PE=2 SV=1	PREDICTED: probable mediator of RNA polymerase II transcription subunit 37c-like [Setaria italica]
		c94219.graph_c0	3.26965	8.01784	Hsp70 protein;; NAD-specific glutamate dehydrogenase	Heat shock cognate 70 kDa protein GN=HSP70 OS=Petunia hybrida (Petunia) PE=2 SV=1	hypothetical protein, partial [Scutellaria baicalensis]
		c85018.graph_c0	3.04518	5.44094	Hsp20/alpha crystallin family	18.6 kDa class III heat shock protein OS=Oryza sativa subsp. japonica (Rice) PE=2 SV=1	hypothetical protein OsI_09186 [Oryza sativa Indica Group]
		c99260.graph_c1	2.53721	4.44914	Hsp70 protein;; NAD-specific glutamate dehydrogenase	Probable mediator of RNA polymerase II transcription subunit 37e GN=At5g02500 OS=Arabidopsis thaliana (Mouse-ear cress) PE=1 SV=3	PREDICTED: heat shock cognate 70 kDa protein 2 [Brachypodium distachyon]
		c84655.graph_c0	2.30214	1.68378	Hsp90 protein	Heat shock protein 81-1 OS=Oryza sativa subsp. japonica (Rice) PE=3 SV=2	hypothetical protein OsI_31800 [Oryza sativa Indica Group]
		c99290.graph_c3	2.29523	2.0003	Hsp70 protein;; NAD-specific glutamate dehydrogenase	Luminal-binding protein 3 (Precursor) GN=BIPE3 OS=Zea mays (Maize) PE=2 SV=1	PREDICTED: luminal-binding protein 3-like [Setaria italica]
		c99260.graph_c0	2.28056	5.11437	NAD-specific glutamate dehydrogenase;; Hsp70 protein	Heat shock cognate 70 kDa protein GN=HSP70 OS=Petunia hybrida (Petunia) PE=2 SV=1	heat shock protein cognate 70, partial [Sorghum bicolor]
		c99875.graph_c0	2.07	1.87644	Hsp70 protein	Heat shock 70 kDa protein, mitochondrial (Precursor) OS=Phaseolus vulgaris (Kidney bean) PE=1 SV=1	PREDICTED: heat shock 70 kDa protein, mitochondrial-like [Setaria italica]
		c99290.graph_c1	2.06862	1.0705	Hsp70 protein;; NAD-specific glutamate dehydrogenase	Luminal-binding protein 2 (Precursor) GN=BIPE2 OS=Zea mays (Maize) PE=1 SV=3	luminal-binding protein [Saccharum hybrid cultivar R570]
		c94340.graph_c0	1.86887	5.86946	Hsp20/alpha crystallin family	17.8 kDa class II heat shock protein OS=Zea mays (Maize) PE=2 SV=1	small heat shock protein HSP17.8 [Triticum aestivum]
		c83486.graph_c1	1.85395	1.50775	Hsp70 protein;; NAD-specific glutamate dehydrogenase	Heat shock 70 kDa protein 10, mitochondrial (Precursor) GN=At5g09590 OS=Arabidopsis thaliana (Mouse-ear cress) PE=2 SV=1	PREDICTED: heat shock 70 kDa protein, mitochondrial-like [Setaria italica]
		c94843.graph_c0	1.66749	2.17976	Hsp70 protein	Heat shock 70 kDa protein 14 OS=Arabidopsis thaliana (Mouse-ear cress) PE=2 SV=1	PREDICTED: heat shock 70 kDa protein 14-like isoform X2 [Setaria italica]
		c99903.graph_c0	1.65584	3.78947	Hsp90 protein;; Histidine kinase-, DNA gyrase B-, and HSP90-like ATPase;; Histidine kinase-, DNA gyrase B-, and HSP90-like ATPase	Heat shock protein 81-1 OS=Oryza sativa subsp. japonica (Rice) PE=3 SV=2	PREDICTED: heat shock protein 81-1-like isoform X1 [Oryza brachyantha]
		c100917.graph_c0	-2.04847	-1.70617	Hsp70 protein	Heat shock 70 kDa protein 9, mitochondrial (Precursor) GN=F20D10.30 OS=Arabidopsis thaliana (Mouse-ear cress) PE=2 SV=1	heat shock protein 70 like protein [Arabidopsis thaliana]
72h	response to karrikin	c82522.graph_c0	11.2576	3.39892	UDP-glucoronosyl and UDP-glucosyl transferase	Crocetin glucosyltransferase 2 GN=GLT2 OS=Crocus sativus (Saffron) PE=1 SV=1	PREDICTED: crocetin glucosyltransferase 2-like [Setaria italica]
		c93400.graph_c1	11.0776	9.0559	Chlorophyll A-B binding protein	Low molecular mass early light-inducible protein HV60, chloroplastic (Precursor) OS=Hordeum vulgare (Barley) PE=2 SV=1	PREDICTED: low molecular mass early light-inducible protein HV90, chloroplastic-like [Setaria italica]
		c92485.graph_c2	10.8867	10.5126	UDP-glucoronosyl and UDP-glucosyl transferase	Anthocyanidin 3-O-glucosyltransferase GN=BZ1 OS=Hordeum vulgare (Barley) PE=3 SV=1	RecName: Full=Anthocyanidin 3-O-glucosyltransferase; AltName: Full=Bronze-1; AltName: Full=Flavonol 3-O-glucosyltransferase; AltName: Full=UDP-glucose flavonoid 3-O-glucosyltransferase [Hordeum vulgare]
		c81958.graph_c2	8.89713	7.22204	Chlorophyll A-B binding protein	Low molecular mass early light-inducible protein HV90, chloroplastic (Precursor) OS=Hordeum vulgare (Barley) PE=2 SV=1	unknown [Zea mays]
		c86324.graph_c3	7.75167	2.46635	Glutathione S-transferase, N-terminal domain;; Glutathione S-transferase, N-terminal domain;; Glutathione S-transferase, N-terminal domain	Glutathione S-transferase U17 GN=At1g10370 OS=Arabidopsis thaliana (Mouse-ear cress) PE=2 SV=1	hypothetical protein OsI_34395 [Oryza sativa Indica Group]
		c86057.graph_c0	7.56992	7.62291	Kua-ubiquitin conjugating enzyme hybrid localisation domain	Fatty acid desaturase 4, chloroplastic (Precursor) GN=F10M23.370 OS=Arabidopsis thaliana (Mouse-ear cress) PE=2 SV=1	hypothetical protein SORBIDRAFT_07g005210 [Sorghum bicolor]
		c91816.graph_c0	6.87668	3.80574	Raffinose synthase or seed imbibition protein Sip1	Stachyose synthase (Precursor) GN=STS1 OS=Pisum sativum (Garden pea) PE=1 SV=1	PREDICTED: stachyose synthase-like [Setaria italica]
		c91816.graph_c1	6.62697	5.24798	Raffinose synthase or seed imbibition protein Sip1	Stachyose synthase (Precursor) GN=STS1 OS=Pisum sativum (Garden pea) PE=1 SV=1	PREDICTED: stachyose synthase-like [Setaria italica]
		c73440.graph_c0	5.89202	4.78285	Glutathione S-transferase, N-terminal domain;; Glutathione S-transferase, N-terminal domain;; Glutathione S-transferase, N-terminal domain;; Glutathione S-transferase, C-terminal domain;; Glutathione S-transferase, C-terminal domain	Probable glutathione S-transferase GSTU6 GN=OSJNBb0038A07.2 OS=Oryza sativa subsp. japonica (Rice) PE=2 SV=2	hypothetical protein SORBIDRAFT_05g026490 [Sorghum bicolor]
		c85426.graph_c0	5.45466	5.144	UDP-glucoronosyl and UDP-glucosyl transferase	Crocetin glucosyltransferase 2 GN=GLT2 OS=Crocus sativus (Saffron) PE=1 SV=1	PREDICTED: crocetin glucosyltransferase 2-like [Setaria italica]
		c86324.graph_c1	5.15435	3.70614	Glutathione S-transferase, N-terminal domain	Probable glutathione S-transferase GSTU6 GN=OSJNBb0038A07.2 OS=Oryza sativa subsp. japonica (Rice) PE=2 SV=2	TPA: hypothetical protein ZEAMMB73_869865 [Zea mays]
		c50875.graph_c0	4.62704	2.00615	--	Probable glutathione S-transferase GSTU1 GN=GSTU1 OS=Oryza sativa subsp. indica (Rice) PE=1 SV=1	hypothetical protein SORBIDRAFT_10g022780 [Sorghum bicolor]
		c84075.graph_c1	4.60662	8.56034	Glutathione S-transferase, N-terminal domain;; Glutathione S-transferase, N-terminal domain;; Glutathione S-transferase, N-terminal domain	Probable glutathione S-transferase GSTU6 GN=OSJNBb0038A07.2 OS=Oryza sativa subsp. japonica (Rice) PE=2 SV=2	PREDICTED: probable glutathione S-transferase GSTU6-like isoform X2 [Setaria italica]
		c86324.graph_c2	4.55163	2.33674	Glutathione S-transferase, C-terminal domain;; Glutathione S-transferase, C-terminal domain	Probable glutathione S-transferase GSTU6 GN=OSJNBb0038A07.2 OS=Oryza sativa subsp. japonica (Rice) PE=2 SV=2	hypothetical protein SORBIDRAFT_01g030780 [Sorghum bicolor]
		c84075.graph_c0	4.51619	3.92353	Glutathione S-transferase, C-terminal domain;; Glutathione S-transferase, N-terminal domain;; Glutathione S-transferase, N-terminal domain;; Glutathione S-transferase, N-terminal domain	Glutathione S-transferase U17 GN=At1g10370 OS=Arabidopsis thaliana (Mouse-ear cress) PE=2 SV=1	PREDICTED: probable glutathione S-transferase GSTU6-like [Setaria italica]
		c95633.graph_c1	4.47536	5.01926	Glutathione S-transferase, C-terminal domain;; Glutathione S-transferase, C-terminal domain;; Glutathione S-transferase, N-terminal domain;; Glutathione S-transferase, N-terminal domain	Probable glutathione S-transferase GSTU6 GN=OSJNBb0038A07.2 OS=Oryza sativa subsp. japonica (Rice) PE=2 SV=2	PREDICTED: probable glutathione S-transferase GSTU6-like [Setaria italica]
		c89939.graph_c1	3.81978	3.53041	Glycosyl hydrolases family 32 N-terminal domain;; Glycosyl hydrolases family 32 C terminal	Beta-fructofuranosidase, cell wall isozyme (Precursor) OS=Zea mays (Maize) PE=2 SV=1	cell wall invertase [Saccharum hybrid cultivar GT28]
		c96852.graph_c0	3.58944	4.971	Pyridoxal-dependent decarboxylase, pyridoxal binding domain;; Pyridoxal-dependent decarboxylase, C-terminal sheet domain	Arginine decarboxylase 1 GN=P0493C11.18 OS=Oryza sativa subsp. japonica (Rice) PE=1 SV=1	Os06g0131300 [Oryza sativa Japonica Group]
		c95702.graph_c0	3.5501	1.67403	Nodulin-like	--	hypothetical protein SORBIDRAFT_10g005340 [Sorghum bicolor]
		c92171.graph_c0	3.47818	1.76491	--	--	PREDICTED: uncharacterized protein LOC103627243 isoform X1 [Zea mays]
		c74199.graph_c1	3.21309	3.3138	--	Probable glutathione S-transferase GSTU1 GN=GSTU1 OS=Oryza sativa subsp. indica (Rice) PE=1 SV=1	PREDICTED: probable glutathione S-transferase GSTU1-like [Oryza brachyantha]
		c82218.graph_c0	3.18824	1.07323	bZIP transcription factor;; Basic region leucine zipper	Transcription factor HY5 GN=HY5 OS=Solanum lycopersicum (Tomato) PE=2 SV=1	PREDICTED: transcription factor HY5-like [Setaria italica]
		c74199.graph_c0	3.10681	3.59718	Glutathione S-transferase, N-terminal domain;; Glutathione S-transferase, N-terminal domain;; Glutathione S-transferase, N-terminal domain;; Glutathione S-transferase, C-terminal domain;; Glutathione S-transferase, C-terminal domain	Probable glutathione S-transferase GSTU1 GN=GSTU1 OS=Oryza sativa subsp. indica (Rice) PE=1 SV=1	PREDICTED: probable glutathione S-transferase GSTU1-like [Setaria italica]
		c99830.graph_c1	3.0578	1.48317	Alcohol dehydrogenase GroES-like domain;; Zinc-binding dehydrogenase;; Myb-like DNA-binding domain;; Myb-like DNA-binding domain	Probable cinnamyl alcohol dehydrogenase GN=CAD OS=Saccharum officinarum (Sugarcane) PE=2 SV=1	RecName: Full=Probable cinnamyl alcohol dehydrogenase; Short=CAD [Saccharum officinarum]
		c93263.graph_c0	2.8569	2.89884	BTB/POZ domain;; TAZ zinc finger;; Peptide methionine sulfoxide reductase	Peptide methionine sulfoxide reductase A2-1 OS=Oryza sativa subsp. japonica (Rice) PE=2 SV=2	predicted protein [Hordeum vulgare subsp. vulgare]
		c82164.graph_c0	2.72484	2.16322	Alpha/beta hydrolase family;; alpha/beta hydrolase fold;; Alpha/beta hydrolase family	Probable esterase D14L GN=D14L OS=Oryza sativa subsp. japonica (Rice) PE=2 SV=1	hypothetical protein SORBIDRAFT_01g031880 [Sorghum bicolor]
		c94018.graph_c4	2.68316	2.03518	Major Facilitator Superfamily;; Sugar (and other) transporter	Protein ZINC INDUCED FACILITATOR-LIKE 1 GN=ZIFL1 OS=Arabidopsis thaliana (Mouse-ear cress) PE=2 SV=1	PREDICTED: uncharacterized protein LOC100824896 [Brachypodium distachyon]
		c89718.graph_c0	2.6685	3.34031	--	Probable peptide/nitrate transporter At3g43790 GN=ZIFL2 OS=Arabidopsis thaliana (Mouse-ear cress) PE=2 SV=2	PREDICTED: protein ZINC INDUCED FACILITATOR-LIKE 1-like isoform X1 [Oryza brachyantha]
		c94663.graph_c0	2.64665	3.08324	MatE	Protein TRANSPARENT TESTA 12 GN=F17J16_80 OS=Arabidopsis thaliana (Mouse-ear cress) PE=2 SV=1	hypothetical protein F775_52364 [Aegilops tauschii]
		c97646.graph_c0	2.24722	1.2359	Triose-phosphate Transporter family;; EamA-like transporter family;; UAA transporter family	Glucose-6-phosphate/phosphate translocator 2, chloroplastic (Precursor) GN=GPT2 OS=Arabidopsis thaliana (Mouse-ear cress) PE=2 SV=2	hypothetical protein SORBIDRAFT_07g005200 [Sorghum bicolor]
		c95726.graph_c1	2.19567	2.40782	Nodulin-like;; Major Facilitator Superfamily	--	hypothetical protein SORBIDRAFT_06g021760 [Sorghum bicolor]
		c97268.graph_c0	1.56994	1.79108	Transmembrane amino acid transporter protein;; Tryptophan/tyrosine permease family	Lysine histidine transporter 2 GN=F21J9.6 OS=Arabidopsis thaliana (Mouse-ear cress) PE=1 SV=1	PREDICTED: lysine histidine transporter 1-like isoform X3 [Setaria italica]
		c82574.graph_c0	-2.17365	-3.36783	Xylanase inhibitor N-terminal;; Xylanase inhibitor C-terminal;; Eukaryotic aspartyl protease	Protein ASPARTIC PROTEASE IN GUARD CELL 1 (Precursor) GN=ASPG1 OS=Arabidopsis thaliana (Mouse-ear cress) PE=1 SV=1	PREDICTED: protein ASPARTIC PROTEASE IN GUARD CELL 2-like [Setaria italica]
		c88526.graph_c0	-2.59147	-1.13764	2Fe-2S iron-sulfur cluster binding domain	Ferredoxin-5, chloroplastic (Precursor) GN=FDX5 OS=Zea mays (Maize) PE=2 SV=1	PREDICTED: ferredoxin-5, chloroplastic-like [Setaria italica]
		c79104.graph_c0	-2.75288	-1.94119	Protein of unknown function (DUF1118)	--	PREDICTED: uncharacterized protein LOC101766471 [Setaria italica]
		c80306.graph_c0	-3.01668	-1.56488	Raffinose synthase or seed imbibition protein Sip1;; Raffinose synthase or seed imbibition protein Sip1	Probable galactinol--sucrose galactosyltransferase 6 GN=F5O24.140 OS=Arabidopsis thaliana (Mouse-ear cress) PE=2 SV=2	PREDICTED: probable galactinol--sucrose galactosyltransferase 6 [Brachypodium distachyon]
		c90874.graph_c2	-3.17054	-1.86932	Glycosyl hydrolases family 32 N-terminal domain;; Glycosyl hydrolases family 32 C terminal	Beta-fructofuranosidase, insoluble isoenzyme 7 (Precursor) GN=OSJNBb0066C12.30 OS=Oryza sativa subsp. japonica (Rice) PE=2 SV=1	PREDICTED: beta-fructofuranosidase, insoluble isoenzyme 7-like isoform X1 [Setaria italica]
		c86271.graph_c2	-3.81208	-3.12594	UDP-glucoronosyl and UDP-glucosyl transferase	UDP-glycosyltransferase 74F1 GN=UGT74F1 OS=Arabidopsis thaliana (Mouse-ear cress) PE=1 SV=1	PREDICTED: UDP-glycosyltransferase 74F2-like [Brachypodium distachyon]
		c100621.graph_c0	-4.62792	-4.40553	FAE1/Type III polyketide synthase-like protein;; 3-Oxoacyl-[acyl-carrier-protein (ACP)] synthase III C terminal;; Chalcone and stilbene synthases, C-terminal domain;; 3-Oxoacyl-[acyl-carrier-protein (ACP)] synthase III	3-ketoacyl-CoA synthase 10 GN=T1D16.11 OS=Arabidopsis thaliana (Mouse-ear cress) PE=1 SV=2	PREDICTED: LOC100283031 isoform X1 [Zea mays]
		c77782.graph_c0	-5.00957	-1.56442	Salt stress response/antifungal	Cysteine-rich repeat secretory protein 55 (Precursor) GN=CRRSP55 OS=Arabidopsis thaliana (Mouse-ear cress) PE=2 SV=1	Os03g0277600 [Oryza sativa Japonica Group]
		c70929.graph_c0	-6.4195	-3.88326	Glutathione S-transferase, N-terminal domain;; Glutathione S-transferase, N-terminal domain;; Glutathione S-transferase, N-terminal domain;; Glutathione S-transferase, C-terminal domain;; Glutathione S-transferase, C-terminal domain	Probable glutathione S-transferase GSTU6 GN=OSJNBb0038A07.2 OS=Oryza sativa subsp. japonica (Rice) PE=2 SV=2	LOC542632 [Zea mays]
